# Supplementary material for: Rapid and large-scale glycopeptide enrichment strategy based on chemical ligation
Source: Natl Sci Rev. 2024 Sep 27;11(11):nwae341. doi: 10.1093/nsr/nwae341 (PMC11556338; doi:10.1093/nsr/nwae341)
Supplement: nwae341_Supplemental_Files [file nwae341_supplemental_files.zip]

Archive with 2 entries (2 files):
- 484-Supplemetary information.pdf
- Supplementary Information_Tables.xlsx
