# Supplementary material for: Rapid and large-scale glycopeptide enrichment strategy based on chemical ligation
Source: Natl Sci Rev. 2024 Sep 27;11(11):nwae341. doi: 10.1093/nsr/nwae341 (PMC11556338; doi:10.1093/nsr/nwae341)
Supplement: nwae341_Supplemental_Files [file nwae341_supplemental_files.zip › Supplementary Information_Tables.xlsx]

## Sheet: TableS1
condition 1(amount of resin)	condition 2(peptide concentration)	Protein	ID	Gene name	Sequence	Mods_x000D__x000D__x000D_ (variable)	z	Obs._x000D__x000D__x000D_ MH	Calc._x000D__x000D__x000D_ MH	Score	Glycans	position on peptides	position on proteins	residue	File	Fragment_x000D__x000D__x000D_ Type
10 μL	0.5 μg/μL	Q15149|PLEC_HUMAN	Q15149	PLEC_HUMAN	K.AGVAAPAT[+203.07937][+153.06506]QVAQVTLQSVQR.R	T8(OGlycan / 356.1444)	3	2351.23	2351.24	587.1	HexNAc(1) 153.065057	8	638	T	Xiongyingying-A.20977.20977.3	hcd
10 μL	0.5 μg/μL	P35658|NU214_HUMAN	P35658	NU214_HUMAN	K.LDASAAAAPASLPPSSPAAPIATFSLLPAGGAPT[+203.07937][+153.06506]VFS[+203.07937][+153.06506]FGSSSLK.S	T34(OGlycan / 356.1444); S37(OGlycan / 356.1444)	4	4810.4	4810.43	1110.4	HexNAc(1) 153.065057; HexNAc(1) 153.065057	34	480	T	Xiongyingying-A.45259.45259.4	hcd
10 μL	0.5 μg/μL	P35658|NU214_HUMAN	P35658	NU214_HUMAN	K.LDASAAAAPASLPPSSPAAPIATFSLLPAGGAPT[+203.07937][+153.06506]VFS[+203.07937][+153.06506]FGSSSLK.S	T34(OGlycan / 356.1444); S37(OGlycan / 356.1444)	4	4810.4	4810.43	1110.4	HexNAc(1) 153.065057; HexNAc(1) 153.065057	37	483	S	Xiongyingying-A.45259.45259.4	hcd
10 μL	0.5 μg/μL	P35658|NU214_HUMAN	P35658	NU214_HUMAN	K.AAPGPGPSTFSFVPPS[+203.07937][+153.06506]K.A	S16(OGlycan / 356.1444)	3	1999.97	1999.99	403.7	HexNAc(1) 153.065057	16	526	S	Xiongyingying-A.22505.22505.3	hcd
10 μL	0.5 μg/μL	P35658|NU214_HUMAN	P35658	NU214_HUMAN	K.FTAAATSTPVS[+203.07937][+153.06506]S[+203.07937][+153.06506]SQSAPPMSPFS[+203.07937][+153.06506]SASK.P	S11(OGlycan / 356.1444); S12(OGlycan / 356.1444); S23(OGlycan / 356.1444)	5	3697.65	3697.68	384	HexNAc(1) 153.065057; HexNAc(1) 153.065057; HexNAc(1) 153.065057	11	601	S	Xiongyingying-A.11493.11493.5	hcd
10 μL	0.5 μg/μL	P35658|NU214_HUMAN	P35658	NU214_HUMAN	K.FTAAATSTPVS[+203.07937][+153.06506]S[+203.07937][+153.06506]SQSAPPMSPFS[+203.07937][+153.06506]SASK.P	S11(OGlycan / 356.1444); S12(OGlycan / 356.1444); S23(OGlycan / 356.1444)	5	3697.65	3697.68	384	HexNAc(1) 153.065057; HexNAc(1) 153.065057; HexNAc(1) 153.065057	12	602	S	Xiongyingying-A.11493.11493.5	hcd
10 μL	0.5 μg/μL	P35658|NU214_HUMAN	P35658	NU214_HUMAN	K.FTAAATSTPVS[+203.07937][+153.06506]S[+203.07937][+153.06506]SQSAPPMSPFS[+203.07937][+153.06506]SASK.P	S11(OGlycan / 356.1444); S12(OGlycan / 356.1444); S23(OGlycan / 356.1444)	5	3697.65	3697.68	384	HexNAc(1) 153.065057; HexNAc(1) 153.065057; HexNAc(1) 153.065057	23	613	S	Xiongyingying-A.11493.11493.5	hcd
10 μL	0.5 μg/μL	P35658|NU214_HUMAN	P35658	NU214_HUMAN	K.PAASGPLS[+203.07937][+153.06506]HPTPLSAPPSSVPLK.S	S8(OGlycan / 356.1444)	4	2564.32	2564.35	431.2	HexNAc(1) 153.065057	8	625	S	Xiongyingying-A.19709.19709.4	hcd
10 μL	0.5 μg/μL	P35658|NU214_HUMAN	P35658	NU214_HUMAN	K.SHLVHGS[+203.07937][+153.06506]S[+203.07937][+153.06506]PGVMGTSVAT[+203.07937][+153.06506]SASK.I	S7(OGlycan / 356.1444); S8(OGlycan / 356.1444); T18(OGlycan / 356.1444)	5	3165.44	3165.47	500.8	HexNAc(1) 153.065057; HexNAc(1) 153.065057; HexNAc(1) 153.065057	7	1044	S	Xiongyingying-A.5857.5857.5	hcd
10 μL	0.5 μg/μL	P35658|NU214_HUMAN	P35658	NU214_HUMAN	K.SHLVHGS[+203.07937][+153.06506]S[+203.07937][+153.06506]PGVMGTSVAT[+203.07937][+153.06506]SASK.I	S7(OGlycan / 356.1444); S8(OGlycan / 356.1444); T18(OGlycan / 356.1444)	5	3165.44	3165.47	500.8	HexNAc(1) 153.065057; HexNAc(1) 153.065057; HexNAc(1) 153.065057	8	1045	S	Xiongyingying-A.5857.5857.5	hcd
10 μL	0.5 μg/μL	P35658|NU214_HUMAN	P35658	NU214_HUMAN	K.SHLVHGS[+203.07937][+153.06506]S[+203.07937][+153.06506]PGVMGTSVAT[+203.07937][+153.06506]SASK.I	S7(OGlycan / 356.1444); S8(OGlycan / 356.1444); T18(OGlycan / 356.1444)	5	3165.44	3165.47	500.8	HexNAc(1) 153.065057; HexNAc(1) 153.065057; HexNAc(1) 153.065057	18	1055	T	Xiongyingying-A.5857.5857.5	hcd
10 μL	0.5 μg/μL	P35658|NU214_HUMAN	P35658	NU214_HUMAN	K.S[+203.07937][+153.06506]HLVHGSSPGVM[+15.99492]GTSVATS[+203.07937][+153.06506]ASK.I	S1(OGlycan / 356.1444); M12(Oxidation / 15.9949); S19(OGlycan / 356.1444)	5	2825.3	2825.32	483.9	HexNAc(1) 153.065057; HexNAc(1) 153.065057	1	1038	S	Xiongyingying-A.5726.5726.5	hcd
10 μL	0.5 μg/μL	P35658|NU214_HUMAN	P35658	NU214_HUMAN	K.S[+203.07937][+153.06506]HLVHGSSPGVM[+15.99492]GTSVATS[+203.07937][+153.06506]ASK.I	S1(OGlycan / 356.1444); M12(Oxidation / 15.9949); S19(OGlycan / 356.1444)	5	2825.3	2825.32	483.9	HexNAc(1) 153.065057; HexNAc(1) 153.065057	19	1056	S	Xiongyingying-A.5726.5726.5	hcd
10 μL	0.5 μg/μL	P35658|NU214_HUMAN	P35658	NU214_HUMAN	K.SHLVHGSS[+203.07937][+153.06506]PGVMGTSVATS[+203.07937][+153.06506]ASK.I	S8(OGlycan / 356.1444); S19(OGlycan / 356.1444)	4	2809.31	2809.33	869.5	HexNAc(1) 153.065057; HexNAc(1) 153.065057	8	1045	S	Xiongyingying-A.6519.6519.4	hcd
10 μL	0.5 μg/μL	P35658|NU214_HUMAN	P35658	NU214_HUMAN	K.SHLVHGSS[+203.07937][+153.06506]PGVMGTSVATS[+203.07937][+153.06506]ASK.I	S8(OGlycan / 356.1444); S19(OGlycan / 356.1444)	4	2809.31	2809.33	869.5	HexNAc(1) 153.065057; HexNAc(1) 153.065057	19	1056	S	Xiongyingying-A.6519.6519.4	hcd
10 μL	0.5 μg/μL	P35658|NU214_HUMAN	P35658	NU214_HUMAN	K.S[+203.07937][+153.06506]HLVHGSSPGVMGTSVATSAS[+203.07937][+153.06506]K.I	S1(OGlycan / 356.1444); S21(OGlycan / 356.1444)	5	2809.3	2809.33	567.1	HexNAc(1) 153.065057; HexNAc(1) 153.065057	1	1038	S	Xiongyingying-A.6189.6189.5	hcd
10 μL	0.5 μg/μL	P35658|NU214_HUMAN	P35658	NU214_HUMAN	K.S[+203.07937][+153.06506]HLVHGSSPGVMGTSVATSAS[+203.07937][+153.06506]K.I	S1(OGlycan / 356.1444); S21(OGlycan / 356.1444)	5	2809.3	2809.33	567.1	HexNAc(1) 153.065057; HexNAc(1) 153.065057	21	1058	S	Xiongyingying-A.6189.6189.5	hcd
10 μL	0.5 μg/μL	P35658|NU214_HUMAN	P35658	NU214_HUMAN	K.SHLVHGSSPGVM[+15.99492]GTSVATS[+203.07937][+153.06506]ASK.I	M12(Oxidation / 15.9949); S19(OGlycan / 356.1444)	4	2469.16	2469.18	308.6	HexNAc(1) 153.065057	19	1056	S	Xiongyingying-A.6174.6174.4	hcd
10 μL	0.5 μg/μL	P35658|NU214_HUMAN	P35658	NU214_HUMAN	K.SHLVHGSSPGVM[+15.99492]GTSVAT[+203.07937][+153.06506]SASK.I	M12(Oxidation / 15.9949); T18(OGlycan / 356.1444)	4	2469.16	2469.18	306.8	HexNAc(1) 153.065057	18	1055	T	Xiongyingying-A.6490.6490.4	hcd
10 μL	0.5 μg/μL	P35658|NU214_HUMAN	P35658	NU214_HUMAN	K.SHLVHGSSPGVMGTSVAT[+203.07937][+153.06506]SASK.I	T18(OGlycan / 356.1444)	4	2453.17	2453.18	180.3	HexNAc(1) 153.065057	18	1055	T	Xiongyingying-A.7799.7799.4	hcd
10 μL	0.5 μg/μL	P35658|NU214_HUMAN	P35658	NU214_HUMAN	K.HGAPSPSHPIS[+203.07937][+153.06506]APQAAAAAALR.R	S11(OGlycan / 356.1444)	4	2434.21	2434.23	1206.1	HexNAc(1) 153.065057	11	1087	S	Xiongyingying-A.10315.10315.4	hcd
10 μL	0.5 μg/μL	P35658|NU214_HUMAN	P35658	NU214_HUMAN	K.NNPATPSTAM[+15.99492]GSSVPYS[+203.07937][+153.06506]TAK.T	M10(Oxidation / 15.9949); S17(OGlycan / 356.1444)	3	2353.06	2353.07	717	HexNAc(1) 153.065057	17	1146	S	Xiongyingying-A.8812.8812.3	hcd
10 μL	0.5 μg/μL	P35658|NU214_HUMAN	P35658	NU214_HUMAN	K.NNPATPSTAMGSSVPYS[+203.07937][+153.06506]TAK.T	S17(OGlycan / 356.1444)	3	2337.06	2337.08	766.9	HexNAc(1) 153.065057	17	1146	S	Xiongyingying-A.12799.12799.3	hcd
10 μL	0.5 μg/μL	P35658|NU214_HUMAN	P35658	NU214_HUMAN	K.IETAVT[+203.07937][+153.06506]S[+203.07937][+153.06506]TPSASGQFSK.P	T6(OGlycan / 356.1444); S7(OGlycan / 356.1444)	3	2423.12	2423.14	458.3	HexNAc(1) 153.065057; HexNAc(1) 153.065057	6	1201	T	Xiongyingying-A.7057.7057.3	hcd
10 μL	0.5 μg/μL	P35658|NU214_HUMAN	P35658	NU214_HUMAN	K.IETAVT[+203.07937][+153.06506]S[+203.07937][+153.06506]TPSASGQFSK.P	T6(OGlycan / 356.1444); S7(OGlycan / 356.1444)	3	2423.12	2423.14	458.3	HexNAc(1) 153.065057; HexNAc(1) 153.065057	7	1202	S	Xiongyingying-A.7057.7057.3	hcd
10 μL	0.5 μg/μL	P35658|NU214_HUMAN	P35658	NU214_HUMAN	K.PFSFSPSGTGFN[+0.98402]FGIITPTPS[+203.07937][+153.06506]SNFTAAQGATPSTK.E	N12(Deamidated / 0.984); S21(OGlycan / 356.1444)	3	3876.82	3876.84	1047.7	HexNAc(1) 153.065057	21	1233	S	Xiongyingying-A.43720.43720.3	hcd
10 μL	0.5 μg/μL	P35658|NU214_HUMAN	P35658	NU214_HUMAN	K.PFSFSPSGTGFNFGIITPTPSSNFTAAQGATPST[+203.07937][+153.06506]K.E	T34(OGlycan / 356.1444)	4	3875.82	3875.85	1048.2	HexNAc(1) 153.065057	34	1246	T	Xiongyingying-A.45776.45776.4	hcd
10 μL	0.5 μg/μL	P35658|NU214_HUMAN	P35658	NU214_HUMAN	K.LGELLFPSSLAGETLGS[+203.07937][+153.06506]FSGLR.V	S17(OGlycan / 356.1444)	3	2607.32	2607.34	709.7	HexNAc(1) 153.065057	17	1333	S	Xiongyingying-A.44486.44486.3	hcd
10 μL	0.5 μg/μL	P35658|NU214_HUMAN	P35658	NU214_HUMAN	K.LGELLFPSSLAGETLGS[+203.07937][+153.06506]FSGLR.V	S17(OGlycan / 356.1444)	3	2607.33	2607.34	604.1	HexNAc(1) 153.065057	17	1333	S	Xiongyingying-A.45679.45679.3	hcd
10 μL	0.5 μg/μL	P35658|NU214_HUMAN	P35658	NU214_HUMAN	K.LGELLFPSSLAGETLGSFS[+203.07937][+153.06506]GLR.V	S19(OGlycan / 356.1444)	3	2607.33	2607.34	388.7	HexNAc(1) 153.065057	19	1335	S	Xiongyingying-A.45992.45992.3	hcd
10 μL	0.5 μg/μL	P35658|NU214_HUMAN	P35658	NU214_HUMAN	K.T[+203.07937][+153.06506]SGVPSGFNFTAPPVLGK.H	T1(OGlycan / 356.1444)	3	2132.06	2132.08	643	HexNAc(1) 153.065057	1	1365	T	Xiongyingying-A.31149.31149.3	hcd
10 μL	0.5 μg/μL	P35658|NU214_HUMAN	P35658	NU214_HUMAN	K.TSFSFGSQQTNSTVPPS[+203.07937][+153.06506]APPPT[+203.07937][+153.06506]T[+203.07937][+153.06506]AATPLPTSFPTLSFGSLLSSATTPSLPM[+15.99492]SAGR.S	S17(OGlycan / 356.1444); T22(OGlycan / 356.1444); T23(OGlycan / 356.1444); M51(Oxidation / 15.9949)	5	6566.08	6565.15	596.9	HexNAc(1) 153.065057; HexNAc(1) 153.065057; HexNAc(1) 153.065057	17	1453	S	Xiongyingying-A.42833.42833.5	hcd
10 μL	0.5 μg/μL	P35658|NU214_HUMAN	P35658	NU214_HUMAN	K.TSFSFGSQQTNSTVPPS[+203.07937][+153.06506]APPPT[+203.07937][+153.06506]T[+203.07937][+153.06506]AATPLPTSFPTLSFGSLLSSATTPSLPM[+15.99492]SAGR.S	S17(OGlycan / 356.1444); T22(OGlycan / 356.1444); T23(OGlycan / 356.1444); M51(Oxidation / 15.9949)	5	6566.08	6565.15	596.9	HexNAc(1) 153.065057; HexNAc(1) 153.065057; HexNAc(1) 153.065057	22	1458	T	Xiongyingying-A.42833.42833.5	hcd
10 μL	0.5 μg/μL	P35658|NU214_HUMAN	P35658	NU214_HUMAN	K.TSFSFGSQQTNSTVPPS[+203.07937][+153.06506]APPPT[+203.07937][+153.06506]T[+203.07937][+153.06506]AATPLPTSFPTLSFGSLLSSATTPSLPM[+15.99492]SAGR.S	S17(OGlycan / 356.1444); T22(OGlycan / 356.1444); T23(OGlycan / 356.1444); M51(Oxidation / 15.9949)	5	6566.08	6565.15	596.9	HexNAc(1) 153.065057; HexNAc(1) 153.065057; HexNAc(1) 153.065057	23	1459	T	Xiongyingying-A.42833.42833.5	hcd
10 μL	0.5 μg/μL	P35658|NU214_HUMAN	P35658	NU214_HUMAN	K.TSFSFGSQQTNSTVPPS[+203.07937][+153.06506]APPPT[+203.07937][+153.06506]TAAT[+203.07937][+153.06506]PLPTSFPTLSFGSLLSSATTPSLPMSAGR.S	S17(OGlycan / 356.1444); T22(OGlycan / 356.1444); T26(OGlycan / 356.1444)	5	6549.09	6549.15	264.7	HexNAc(1) 153.065057; HexNAc(1) 153.065057; HexNAc(1) 153.065057	17	1453	S	Xiongyingying-A.44728.44728.5	hcd
10 μL	0.5 μg/μL	P35658|NU214_HUMAN	P35658	NU214_HUMAN	K.TSFSFGSQQTNSTVPPS[+203.07937][+153.06506]APPPT[+203.07937][+153.06506]TAAT[+203.07937][+153.06506]PLPTSFPTLSFGSLLSSATTPSLPMSAGR.S	S17(OGlycan / 356.1444); T22(OGlycan / 356.1444); T26(OGlycan / 356.1444)	5	6549.09	6549.15	264.7	HexNAc(1) 153.065057; HexNAc(1) 153.065057; HexNAc(1) 153.065057	22	1458	T	Xiongyingying-A.44728.44728.5	hcd
10 μL	0.5 μg/μL	P35658|NU214_HUMAN	P35658	NU214_HUMAN	K.TSFSFGSQQTNSTVPPS[+203.07937][+153.06506]APPPT[+203.07937][+153.06506]TAAT[+203.07937][+153.06506]PLPTSFPTLSFGSLLSSATTPSLPMSAGR.S	S17(OGlycan / 356.1444); T22(OGlycan / 356.1444); T26(OGlycan / 356.1444)	5	6549.09	6549.15	264.7	HexNAc(1) 153.065057; HexNAc(1) 153.065057; HexNAc(1) 153.065057	26	1462	T	Xiongyingying-A.44728.44728.5	hcd
10 μL	0.5 μg/μL	P35658|NU214_HUMAN	P35658	NU214_HUMAN	K.PSQDAANKNPFSSASGGFGS[+203.07937][+153.06506]T[+203.07937][+153.06506]ATSNTSNLFGNSGAK.T	S20(OGlycan / 356.1444); T21(OGlycan / 356.1444)	5	4189.85	4188.88	679.6	HexNAc(1) 153.065057; HexNAc(1) 153.065057	20	1912	S	Xiongyingying-A.18071.18071.5	hcd
10 μL	0.5 μg/μL	P35658|NU214_HUMAN	P35658	NU214_HUMAN	K.PSQDAANKNPFSSASGGFGS[+203.07937][+153.06506]T[+203.07937][+153.06506]ATSNTSNLFGNSGAK.T	S20(OGlycan / 356.1444); T21(OGlycan / 356.1444)	5	4189.85	4188.88	679.6	HexNAc(1) 153.065057; HexNAc(1) 153.065057	21	1913	T	Xiongyingying-A.18071.18071.5	hcd
10 μL	0.5 μg/μL	P35658|NU214_HUMAN	P35658	NU214_HUMAN	K.NPFSSASGGFGS[+203.07937][+153.06506]T[+203.07937][+153.06506]AT[+203.07937][+153.06506]S[+203.07937][+153.06506]NTSNLFGNSGAK.T	S12(OGlycan / 356.1444); T13(OGlycan / 356.1444); T15(OGlycan / 356.1444); S16(OGlycan / 356.1444)	4	4090.76	4089.79	496.4	HexNAc(1) 153.065057; HexNAc(1) 153.065057; HexNAc(1) 153.065057; HexNAc(1) 153.065057	12	1912	S	Xiongyingying-A.10015.10015.4	hcd
10 μL	0.5 μg/μL	P35658|NU214_HUMAN	P35658	NU214_HUMAN	K.NPFSSASGGFGS[+203.07937][+153.06506]T[+203.07937][+153.06506]AT[+203.07937][+153.06506]S[+203.07937][+153.06506]NTSNLFGNSGAK.T	S12(OGlycan / 356.1444); T13(OGlycan / 356.1444); T15(OGlycan / 356.1444); S16(OGlycan / 356.1444)	4	4090.76	4089.79	496.4	HexNAc(1) 153.065057; HexNAc(1) 153.065057; HexNAc(1) 153.065057; HexNAc(1) 153.065057	13	1913	T	Xiongyingying-A.10015.10015.4	hcd
10 μL	0.5 μg/μL	P35658|NU214_HUMAN	P35658	NU214_HUMAN	K.NPFSSASGGFGS[+203.07937][+153.06506]T[+203.07937][+153.06506]AT[+203.07937][+153.06506]S[+203.07937][+153.06506]NTSNLFGNSGAK.T	S12(OGlycan / 356.1444); T13(OGlycan / 356.1444); T15(OGlycan / 356.1444); S16(OGlycan / 356.1444)	4	4090.76	4089.79	496.4	HexNAc(1) 153.065057; HexNAc(1) 153.065057; HexNAc(1) 153.065057; HexNAc(1) 153.065057	15	1915	T	Xiongyingying-A.10015.10015.4	hcd
10 μL	0.5 μg/μL	P35658|NU214_HUMAN	P35658	NU214_HUMAN	K.NPFSSASGGFGS[+203.07937][+153.06506]T[+203.07937][+153.06506]AT[+203.07937][+153.06506]S[+203.07937][+153.06506]NTSNLFGNSGAK.T	S12(OGlycan / 356.1444); T13(OGlycan / 356.1444); T15(OGlycan / 356.1444); S16(OGlycan / 356.1444)	4	4090.76	4089.79	496.4	HexNAc(1) 153.065057; HexNAc(1) 153.065057; HexNAc(1) 153.065057; HexNAc(1) 153.065057	16	1916	S	Xiongyingying-A.10015.10015.4	hcd
10 μL	0.5 μg/μL	P35658|NU214_HUMAN	P35658	NU214_HUMAN	K.NPFSS[+203.07937][+153.06506]ASGGFGSTAT[+203.07937][+153.06506]S[+203.07937][+153.06506]NTSNLFGN[+0.98402]SGAK.T	S5(OGlycan / 356.1444); T15(OGlycan / 356.1444); S16(OGlycan / 356.1444); N24(Deamidated / 0.984)	4	3734.58	3734.63	809.2	HexNAc(1) 153.065057; HexNAc(1) 153.065057; HexNAc(1) 153.065057	5	1905	S	Xiongyingying-A.14456.14456.4	hcd
10 μL	0.5 μg/μL	P35658|NU214_HUMAN	P35658	NU214_HUMAN	K.NPFSS[+203.07937][+153.06506]ASGGFGSTAT[+203.07937][+153.06506]S[+203.07937][+153.06506]NTSNLFGN[+0.98402]SGAK.T	S5(OGlycan / 356.1444); T15(OGlycan / 356.1444); S16(OGlycan / 356.1444); N24(Deamidated / 0.984)	4	3734.58	3734.63	809.2	HexNAc(1) 153.065057; HexNAc(1) 153.065057; HexNAc(1) 153.065057	15	1915	T	Xiongyingying-A.14456.14456.4	hcd
10 μL	0.5 μg/μL	P35658|NU214_HUMAN	P35658	NU214_HUMAN	K.NPFSS[+203.07937][+153.06506]ASGGFGSTAT[+203.07937][+153.06506]S[+203.07937][+153.06506]NTSNLFGN[+0.98402]SGAK.T	S5(OGlycan / 356.1444); T15(OGlycan / 356.1444); S16(OGlycan / 356.1444); N24(Deamidated / 0.984)	4	3734.58	3734.63	809.2	HexNAc(1) 153.065057; HexNAc(1) 153.065057; HexNAc(1) 153.065057	16	1916	S	Xiongyingying-A.14456.14456.4	hcd
10 μL	0.5 μg/μL	P35658|NU214_HUMAN	P35658	NU214_HUMAN	K.NPFSSAS[+203.07937][+153.06506]GGFGS[+203.07937][+153.06506]T[+203.07937][+153.06506]ATSNTSNLFGN[+0.98402]SGAK.T	S7(OGlycan / 356.1444); S12(OGlycan / 356.1444); T13(OGlycan / 356.1444); N24(Deamidated / 0.984)	5	3734.6	3734.63	238.2	HexNAc(1) 153.065057; HexNAc(1) 153.065057; HexNAc(1) 153.065057	7	1907	S	Xiongyingying-A.14515.14515.5	hcd
10 μL	0.5 μg/μL	P35658|NU214_HUMAN	P35658	NU214_HUMAN	K.NPFSSAS[+203.07937][+153.06506]GGFGS[+203.07937][+153.06506]T[+203.07937][+153.06506]ATSNTSNLFGN[+0.98402]SGAK.T	S7(OGlycan / 356.1444); S12(OGlycan / 356.1444); T13(OGlycan / 356.1444); N24(Deamidated / 0.984)	5	3734.6	3734.63	238.2	HexNAc(1) 153.065057; HexNAc(1) 153.065057; HexNAc(1) 153.065057	12	1912	S	Xiongyingying-A.14515.14515.5	hcd
10 μL	0.5 μg/μL	P35658|NU214_HUMAN	P35658	NU214_HUMAN	K.NPFSSAS[+203.07937][+153.06506]GGFGS[+203.07937][+153.06506]T[+203.07937][+153.06506]ATSNTSNLFGN[+0.98402]SGAK.T	S7(OGlycan / 356.1444); S12(OGlycan / 356.1444); T13(OGlycan / 356.1444); N24(Deamidated / 0.984)	5	3734.6	3734.63	238.2	HexNAc(1) 153.065057; HexNAc(1) 153.065057; HexNAc(1) 153.065057	13	1913	T	Xiongyingying-A.14515.14515.5	hcd
10 μL	0.5 μg/μL	P35658|NU214_HUMAN	P35658	NU214_HUMAN	K.NPFSSASGGFGSTATS[+203.07937][+153.06506]NT[+203.07937][+153.06506]S[+203.07937][+153.06506]NLFGNSGAK.T	S16(OGlycan / 356.1444); T18(OGlycan / 356.1444); S19(OGlycan / 356.1444)	3	3733.61	3733.65	357.5	HexNAc(1) 153.065057; HexNAc(1) 153.065057; HexNAc(1) 153.065057	16	1916	S	Xiongyingying-A.13262.13262.3	hcd
10 μL	0.5 μg/μL	P35658|NU214_HUMAN	P35658	NU214_HUMAN	K.NPFSSASGGFGSTATS[+203.07937][+153.06506]NT[+203.07937][+153.06506]S[+203.07937][+153.06506]NLFGNSGAK.T	S16(OGlycan / 356.1444); T18(OGlycan / 356.1444); S19(OGlycan / 356.1444)	3	3733.61	3733.65	357.5	HexNAc(1) 153.065057; HexNAc(1) 153.065057; HexNAc(1) 153.065057	18	1918	T	Xiongyingying-A.13262.13262.3	hcd
10 μL	0.5 μg/μL	P35658|NU214_HUMAN	P35658	NU214_HUMAN	K.NPFSSASGGFGSTATS[+203.07937][+153.06506]NT[+203.07937][+153.06506]S[+203.07937][+153.06506]NLFGNSGAK.T	S16(OGlycan / 356.1444); T18(OGlycan / 356.1444); S19(OGlycan / 356.1444)	3	3733.61	3733.65	357.5	HexNAc(1) 153.065057; HexNAc(1) 153.065057; HexNAc(1) 153.065057	19	1919	S	Xiongyingying-A.13262.13262.3	hcd
10 μL	0.5 μg/μL	P35658|NU214_HUMAN	P35658	NU214_HUMAN	K.NPFSS[+203.07937][+153.06506]ASGGFGS[+203.07937][+153.06506]TATSNTSNLFGNSGAK.T	S5(OGlycan / 356.1444); S12(OGlycan / 356.1444)	4	3377.47	3377.5	877.6	HexNAc(1) 153.065057; HexNAc(1) 153.065057	5	1905	S	Xiongyingying-A.18197.18197.4	hcd
10 μL	0.5 μg/μL	P35658|NU214_HUMAN	P35658	NU214_HUMAN	K.NPFSS[+203.07937][+153.06506]ASGGFGS[+203.07937][+153.06506]TATSNTSNLFGNSGAK.T	S5(OGlycan / 356.1444); S12(OGlycan / 356.1444)	4	3377.47	3377.5	877.6	HexNAc(1) 153.065057; HexNAc(1) 153.065057	12	1912	S	Xiongyingying-A.18197.18197.4	hcd
10 μL	0.5 μg/μL	P35658|NU214_HUMAN	P35658	NU214_HUMAN	K.NPFSSASGGFGST[+203.07937][+153.06506]AT[+203.07937][+153.06506]SNTSNLFGNSGAK.T	T13(OGlycan / 356.1444); T15(OGlycan / 356.1444)	4	3377.47	3377.5	239.3	HexNAc(1) 153.065057; HexNAc(1) 153.065057	13	1913	T	Xiongyingying-A.13253.13253.4	hcd
10 μL	0.5 μg/μL	P35658|NU214_HUMAN	P35658	NU214_HUMAN	K.NPFSSASGGFGST[+203.07937][+153.06506]AT[+203.07937][+153.06506]SNTSNLFGNSGAK.T	T13(OGlycan / 356.1444); T15(OGlycan / 356.1444)	4	3377.47	3377.5	239.3	HexNAc(1) 153.065057; HexNAc(1) 153.065057	15	1915	T	Xiongyingying-A.13253.13253.4	hcd
10 μL	0.5 μg/μL	P35658|NU214_HUMAN	P35658	NU214_HUMAN	K.NPFSSASGGFGSTAT[+203.07937][+153.06506]SN[+0.98402]TSN[+0.98402]LFGNSGAK.T	T15(OGlycan / 356.1444); N17(Deamidated / 0.984); N20(Deamidated / 0.984)	3	3023.33	3023.32	487.1	HexNAc(1) 153.065057	15	1915	T	Xiongyingying-A.25463.25463.3	hcd
10 μL	0.5 μg/μL	P35658|NU214_HUMAN	P35658	NU214_HUMAN	K.NPFSS[+203.07937][+153.06506]ASGGFGSTATSNTSNLFGNSGAK.T	S5(OGlycan / 356.1444)	3	3021.33	3021.36	948.6	HexNAc(1) 153.065057	5	1905	S	Xiongyingying-A.24639.24639.3	hcd
10 μL	0.5 μg/μL	P35658|NU214_HUMAN	P35658	NU214_HUMAN	K.TFGGFASSSFGEQKPT[+203.07937][+153.06506]GTFSSGGGS[+203.07937][+153.06506]VASQGFGFS[+203.07937][+153.06506]SPNK.T	T16(OGlycan / 356.1444); S25(OGlycan / 356.1444); S34(OGlycan / 356.1444)	5	4759.09	4760.13	908.4	HexNAc(1) 153.065057; HexNAc(1) 153.065057; HexNAc(1) 153.065057	16	1944	T	Xiongyingying-A.21062.21062.5	hcd
10 μL	0.5 μg/μL	P35658|NU214_HUMAN	P35658	NU214_HUMAN	K.TFGGFASSSFGEQKPT[+203.07937][+153.06506]GTFSSGGGS[+203.07937][+153.06506]VASQGFGFS[+203.07937][+153.06506]SPNK.T	T16(OGlycan / 356.1444); S25(OGlycan / 356.1444); S34(OGlycan / 356.1444)	5	4759.09	4760.13	908.4	HexNAc(1) 153.065057; HexNAc(1) 153.065057; HexNAc(1) 153.065057	25	1953	S	Xiongyingying-A.21062.21062.5	hcd
10 μL	0.5 μg/μL	P35658|NU214_HUMAN	P35658	NU214_HUMAN	K.TFGGFASSSFGEQKPT[+203.07937][+153.06506]GTFSSGGGS[+203.07937][+153.06506]VASQGFGFS[+203.07937][+153.06506]SPNK.T	T16(OGlycan / 356.1444); S25(OGlycan / 356.1444); S34(OGlycan / 356.1444)	5	4759.09	4760.13	908.4	HexNAc(1) 153.065057; HexNAc(1) 153.065057; HexNAc(1) 153.065057	34	1962	S	Xiongyingying-A.21062.21062.5	hcd
10 μL	0.5 μg/μL	P35658|NU214_HUMAN	P35658	NU214_HUMAN	K.TFGGFASSSFGEQKPT[+203.07937][+153.06506]GTFSSGGGS[+203.07937][+153.06506]VASQGFGFS[+203.07937][+153.06506]SPNK.T	T16(OGlycan / 356.1444); S25(OGlycan / 356.1444); S34(OGlycan / 356.1444)	5	4760.1	4760.13	636.6	HexNAc(1) 153.065057; HexNAc(1) 153.065057; HexNAc(1) 153.065057	16	1944	T	Xiongyingying-A.21031.21031.5	hcd
10 μL	0.5 μg/μL	P35658|NU214_HUMAN	P35658	NU214_HUMAN	K.TFGGFASSSFGEQKPT[+203.07937][+153.06506]GTFSSGGGS[+203.07937][+153.06506]VASQGFGFS[+203.07937][+153.06506]SPNK.T	T16(OGlycan / 356.1444); S25(OGlycan / 356.1444); S34(OGlycan / 356.1444)	5	4760.1	4760.13	636.6	HexNAc(1) 153.065057; HexNAc(1) 153.065057; HexNAc(1) 153.065057	25	1953	S	Xiongyingying-A.21031.21031.5	hcd
10 μL	0.5 μg/μL	P35658|NU214_HUMAN	P35658	NU214_HUMAN	K.TFGGFASSSFGEQKPT[+203.07937][+153.06506]GTFSSGGGS[+203.07937][+153.06506]VASQGFGFS[+203.07937][+153.06506]SPNK.T	T16(OGlycan / 356.1444); S25(OGlycan / 356.1444); S34(OGlycan / 356.1444)	5	4760.1	4760.13	636.6	HexNAc(1) 153.065057; HexNAc(1) 153.065057; HexNAc(1) 153.065057	34	1962	S	Xiongyingying-A.21031.21031.5	hcd
10 μL	0.5 μg/μL	P35658|NU214_HUMAN	P35658	NU214_HUMAN	K.TFGGFASSSFGEQKPTGTFSSGGGS[+203.07937][+153.06506]VASQGFGFSS[+203.07937][+153.06506]PNK.T	S25(OGlycan / 356.1444); S35(OGlycan / 356.1444)	5	4403.95	4403.98	1139.2	HexNAc(1) 153.065057; HexNAc(1) 153.065057	25	1953	S	Xiongyingying-A.25114.25114.5	hcd
10 μL	0.5 μg/μL	P35658|NU214_HUMAN	P35658	NU214_HUMAN	K.TFGGFASSSFGEQKPTGTFSSGGGS[+203.07937][+153.06506]VASQGFGFSS[+203.07937][+153.06506]PNK.T	S25(OGlycan / 356.1444); S35(OGlycan / 356.1444)	5	4403.95	4403.98	1139.2	HexNAc(1) 153.065057; HexNAc(1) 153.065057	35	1963	S	Xiongyingying-A.25114.25114.5	hcd
10 μL	0.5 μg/μL	P35658|NU214_HUMAN	P35658	NU214_HUMAN	K.TFGGFASSSFGEQKPTGTFSSGGGS[+203.07937][+153.06506]VASQGFGFS[+203.07937][+153.06506]SPNK.T	S25(OGlycan / 356.1444); S34(OGlycan / 356.1444)	4	4404.95	4403.98	921.6	HexNAc(1) 153.065057; HexNAc(1) 153.065057	25	1953	S	Xiongyingying-A.25070.25070.4	hcd
10 μL	0.5 μg/μL	P35658|NU214_HUMAN	P35658	NU214_HUMAN	K.TFGGFASSSFGEQKPTGTFSSGGGS[+203.07937][+153.06506]VASQGFGFS[+203.07937][+153.06506]SPNK.T	S25(OGlycan / 356.1444); S34(OGlycan / 356.1444)	4	4404.95	4403.98	921.6	HexNAc(1) 153.065057; HexNAc(1) 153.065057	34	1962	S	Xiongyingying-A.25070.25070.4	hcd
10 μL	0.5 μg/μL	P35658|NU214_HUMAN	P35658	NU214_HUMAN	K.TFGGFASSSFGEQKPTGTFSSGGGSVAS[+203.07937][+153.06506]QGFGFS[+203.07937][+153.06506]SPNK.T	S28(OGlycan / 356.1444); S34(OGlycan / 356.1444)	5	4403.95	4403.98	692.4	HexNAc(1) 153.065057; HexNAc(1) 153.065057	28	1956	S	Xiongyingying-A.24779.24779.5	hcd
10 μL	0.5 μg/μL	P35658|NU214_HUMAN	P35658	NU214_HUMAN	K.TFGGFASSSFGEQKPTGTFSSGGGSVAS[+203.07937][+153.06506]QGFGFS[+203.07937][+153.06506]SPNK.T	S28(OGlycan / 356.1444); S34(OGlycan / 356.1444)	5	4403.95	4403.98	692.4	HexNAc(1) 153.065057; HexNAc(1) 153.065057	34	1962	S	Xiongyingying-A.24779.24779.5	hcd
10 μL	0.5 μg/μL	P35658|NU214_HUMAN	P35658	NU214_HUMAN	K.TGGFGAAPVFGSPPT[+203.07937][+153.06506]FGGSPGFGGVPAFGSAPAFTSPLGS[+203.07937][+153.06506]TGGK.V	T15(OGlycan / 356.1444); S40(OGlycan / 356.1444)	4	4668.19	4668.22	1123	HexNAc(1) 153.065057; HexNAc(1) 153.065057	15	1981	T	Xiongyingying-A.44308.44308.4	hcd
10 μL	0.5 μg/μL	P35658|NU214_HUMAN	P35658	NU214_HUMAN	K.TGGFGAAPVFGSPPT[+203.07937][+153.06506]FGGSPGFGGVPAFGSAPAFTSPLGS[+203.07937][+153.06506]TGGK.V	T15(OGlycan / 356.1444); S40(OGlycan / 356.1444)	4	4668.19	4668.22	1123	HexNAc(1) 153.065057; HexNAc(1) 153.065057	40	2006	S	Xiongyingying-A.44308.44308.4	hcd
10 μL	0.5 μg/μL	P35658|NU214_HUMAN	P35658	NU214_HUMAN	K.TGGFGAAPVFGSPPTFGGS[+203.07937][+153.06506]PGFGGVPAFGSAPAFTSPLGSTGGK.V	S19(OGlycan / 356.1444)	4	4313.05	4312.07	489.9	HexNAc(1) 153.065057	19	1985	S	Xiongyingying-A.48919.48919.4	hcd
10 μL	0.5 μg/μL	P52948|NUP98_HUMAN	P52948	NUP98_HUMAN	R.KGPQNQVGAGTTTGLFGS[+203.07937][+153.06506]S[+203.07937][+153.06506]PATS[+203.07937][+153.06506]SAT[+203.07937][+153.06506]GLFSSSTTNSGFAYGQNK.T	S18(OGlycan / 356.1444); S19(OGlycan / 356.1444); S23(OGlycan / 356.1444); T26(OGlycan / 356.1444)	5	5692.57	5693.61	638.3	HexNAc(1) 153.065057; HexNAc(1) 153.065057; HexNAc(1) 153.065057; HexNAc(1) 153.065057	18	230	S	Xiongyingying-A.17985.17985.5	hcd
10 μL	0.5 μg/μL	P52948|NUP98_HUMAN	P52948	NUP98_HUMAN	R.KGPQNQVGAGTTTGLFGS[+203.07937][+153.06506]S[+203.07937][+153.06506]PATS[+203.07937][+153.06506]SAT[+203.07937][+153.06506]GLFSSSTTNSGFAYGQNK.T	S18(OGlycan / 356.1444); S19(OGlycan / 356.1444); S23(OGlycan / 356.1444); T26(OGlycan / 356.1444)	5	5692.57	5693.61	638.3	HexNAc(1) 153.065057; HexNAc(1) 153.065057; HexNAc(1) 153.065057; HexNAc(1) 153.065057	19	231	S	Xiongyingying-A.17985.17985.5	hcd
10 μL	0.5 μg/μL	P52948|NUP98_HUMAN	P52948	NUP98_HUMAN	R.KGPQNQVGAGTTTGLFGS[+203.07937][+153.06506]S[+203.07937][+153.06506]PATS[+203.07937][+153.06506]SAT[+203.07937][+153.06506]GLFSSSTTNSGFAYGQNK.T	S18(OGlycan / 356.1444); S19(OGlycan / 356.1444); S23(OGlycan / 356.1444); T26(OGlycan / 356.1444)	5	5692.57	5693.61	638.3	HexNAc(1) 153.065057; HexNAc(1) 153.065057; HexNAc(1) 153.065057; HexNAc(1) 153.065057	23	235	S	Xiongyingying-A.17985.17985.5	hcd
10 μL	0.5 μg/μL	P52948|NUP98_HUMAN	P52948	NUP98_HUMAN	R.KGPQNQVGAGTTTGLFGS[+203.07937][+153.06506]S[+203.07937][+153.06506]PATS[+203.07937][+153.06506]SAT[+203.07937][+153.06506]GLFSSSTTNSGFAYGQNK.T	S18(OGlycan / 356.1444); S19(OGlycan / 356.1444); S23(OGlycan / 356.1444); T26(OGlycan / 356.1444)	5	5692.57	5693.61	638.3	HexNAc(1) 153.065057; HexNAc(1) 153.065057; HexNAc(1) 153.065057; HexNAc(1) 153.065057	26	238	T	Xiongyingying-A.17985.17985.5	hcd
10 μL	0.5 μg/μL	P52948|NUP98_HUMAN	P52948	NUP98_HUMAN	R.KGPQ[+0.98402]N[+0.98402]QVGAGT[+203.07937][+153.06506]T[+203.07937][+153.06506]T[+203.07937][+153.06506]GLFGSSPATSSATGLFSSSTTNSGFAYGQNK.T	Q4(Deamidated / 0.984); N5(Deamidated / 0.984); T11(OGlycan / 356.1444); T12(OGlycan / 356.1444); T13(OGlycan / 356.1444)	5	5340.41	5339.43	240.8	HexNAc(1) 153.065057; HexNAc(1) 153.065057; HexNAc(1) 153.065057	11	223	T	Xiongyingying-A.20858.20858.5	hcd
10 μL	0.5 μg/μL	P52948|NUP98_HUMAN	P52948	NUP98_HUMAN	R.KGPQ[+0.98402]N[+0.98402]QVGAGT[+203.07937][+153.06506]T[+203.07937][+153.06506]T[+203.07937][+153.06506]GLFGSSPATSSATGLFSSSTTNSGFAYGQNK.T	Q4(Deamidated / 0.984); N5(Deamidated / 0.984); T11(OGlycan / 356.1444); T12(OGlycan / 356.1444); T13(OGlycan / 356.1444)	5	5340.41	5339.43	240.8	HexNAc(1) 153.065057; HexNAc(1) 153.065057; HexNAc(1) 153.065057	12	224	T	Xiongyingying-A.20858.20858.5	hcd
10 μL	0.5 μg/μL	P52948|NUP98_HUMAN	P52948	NUP98_HUMAN	R.KGPQ[+0.98402]N[+0.98402]QVGAGT[+203.07937][+153.06506]T[+203.07937][+153.06506]T[+203.07937][+153.06506]GLFGSSPATSSATGLFSSSTTNSGFAYGQNK.T	Q4(Deamidated / 0.984); N5(Deamidated / 0.984); T11(OGlycan / 356.1444); T12(OGlycan / 356.1444); T13(OGlycan / 356.1444)	5	5340.41	5339.43	240.8	HexNAc(1) 153.065057; HexNAc(1) 153.065057; HexNAc(1) 153.065057	13	225	T	Xiongyingying-A.20858.20858.5	hcd
10 μL	0.5 μg/μL	P52948|NUP98_HUMAN	P52948	NUP98_HUMAN	R.KGPQNQVGAGTTTGLFGS[+203.07937][+153.06506]S[+203.07937][+153.06506]PATSSATGLFSS[+203.07937][+153.06506]STTNSGFAYGQNK.T	S18(OGlycan / 356.1444); S19(OGlycan / 356.1444); S31(OGlycan / 356.1444)	5	5338.43	5337.47	887.5	HexNAc(1) 153.065057; HexNAc(1) 153.065057; HexNAc(1) 153.065057	18	230	S	Xiongyingying-A.21225.21225.5	hcd
10 μL	0.5 μg/μL	P52948|NUP98_HUMAN	P52948	NUP98_HUMAN	R.KGPQNQVGAGTTTGLFGS[+203.07937][+153.06506]S[+203.07937][+153.06506]PATSSATGLFSS[+203.07937][+153.06506]STTNSGFAYGQNK.T	S18(OGlycan / 356.1444); S19(OGlycan / 356.1444); S31(OGlycan / 356.1444)	5	5338.43	5337.47	887.5	HexNAc(1) 153.065057; HexNAc(1) 153.065057; HexNAc(1) 153.065057	19	231	S	Xiongyingying-A.21225.21225.5	hcd
10 μL	0.5 μg/μL	P52948|NUP98_HUMAN	P52948	NUP98_HUMAN	R.KGPQNQVGAGTTTGLFGS[+203.07937][+153.06506]S[+203.07937][+153.06506]PATSSATGLFSS[+203.07937][+153.06506]STTNSGFAYGQNK.T	S18(OGlycan / 356.1444); S19(OGlycan / 356.1444); S31(OGlycan / 356.1444)	5	5338.43	5337.47	887.5	HexNAc(1) 153.065057; HexNAc(1) 153.065057; HexNAc(1) 153.065057	31	243	S	Xiongyingying-A.21225.21225.5	hcd
10 μL	0.5 μg/μL	P52948|NUP98_HUMAN	P52948	NUP98_HUMAN	R.KGPQNQVGAGTTTGLFGS[+203.07937][+153.06506]SPATS[+203.07937][+153.06506]S[+203.07937][+153.06506]ATGLFSSSTTNSGFAYGQNK.T	S18(OGlycan / 356.1444); S23(OGlycan / 356.1444); S24(OGlycan / 356.1444)	6	5336.42	5337.47	744.2	HexNAc(1) 153.065057; HexNAc(1) 153.065057; HexNAc(1) 153.065057	18	230	S	Xiongyingying-A.21262.21262.6	hcd
10 μL	0.5 μg/μL	P52948|NUP98_HUMAN	P52948	NUP98_HUMAN	R.KGPQNQVGAGTTTGLFGS[+203.07937][+153.06506]SPATS[+203.07937][+153.06506]S[+203.07937][+153.06506]ATGLFSSSTTNSGFAYGQNK.T	S18(OGlycan / 356.1444); S23(OGlycan / 356.1444); S24(OGlycan / 356.1444)	6	5336.42	5337.47	744.2	HexNAc(1) 153.065057; HexNAc(1) 153.065057; HexNAc(1) 153.065057	23	235	S	Xiongyingying-A.21262.21262.6	hcd
10 μL	0.5 μg/μL	P52948|NUP98_HUMAN	P52948	NUP98_HUMAN	R.KGPQNQVGAGTTTGLFGS[+203.07937][+153.06506]SPATS[+203.07937][+153.06506]S[+203.07937][+153.06506]ATGLFSSSTTNSGFAYGQNK.T	S18(OGlycan / 356.1444); S23(OGlycan / 356.1444); S24(OGlycan / 356.1444)	6	5336.42	5337.47	744.2	HexNAc(1) 153.065057; HexNAc(1) 153.065057; HexNAc(1) 153.065057	24	236	S	Xiongyingying-A.21262.21262.6	hcd
10 μL	0.5 μg/μL	P52948|NUP98_HUMAN	P52948	NUP98_HUMAN	R.KGPQNQVGAGT[+203.07937][+153.06506]T[+203.07937][+153.06506]T[+203.07937][+153.06506]GLFGSSPATSSATGLFSSSTTNSGFAYGQNK.T	T11(OGlycan / 356.1444); T12(OGlycan / 356.1444); T13(OGlycan / 356.1444)	5	5337.41	5337.47	592.1	HexNAc(1) 153.065057; HexNAc(1) 153.065057; HexNAc(1) 153.065057	11	223	T	Xiongyingying-A.21628.21628.5	hcd
10 μL	0.5 μg/μL	P52948|NUP98_HUMAN	P52948	NUP98_HUMAN	R.KGPQNQVGAGT[+203.07937][+153.06506]T[+203.07937][+153.06506]T[+203.07937][+153.06506]GLFGSSPATSSATGLFSSSTTNSGFAYGQNK.T	T11(OGlycan / 356.1444); T12(OGlycan / 356.1444); T13(OGlycan / 356.1444)	5	5337.41	5337.47	592.1	HexNAc(1) 153.065057; HexNAc(1) 153.065057; HexNAc(1) 153.065057	12	224	T	Xiongyingying-A.21628.21628.5	hcd
10 μL	0.5 μg/μL	P52948|NUP98_HUMAN	P52948	NUP98_HUMAN	R.KGPQNQVGAGT[+203.07937][+153.06506]T[+203.07937][+153.06506]T[+203.07937][+153.06506]GLFGSSPATSSATGLFSSSTTNSGFAYGQNK.T	T11(OGlycan / 356.1444); T12(OGlycan / 356.1444); T13(OGlycan / 356.1444)	5	5337.41	5337.47	592.1	HexNAc(1) 153.065057; HexNAc(1) 153.065057; HexNAc(1) 153.065057	13	225	T	Xiongyingying-A.21628.21628.5	hcd
10 μL	0.5 μg/μL	P52948|NUP98_HUMAN	P52948	NUP98_HUMAN	R.KGPQNQVGAGTTTGLFGS[+203.07937][+153.06506]S[+203.07937][+153.06506]PATSSATGLFSSSTTNSGFAYGQNK.T	S18(OGlycan / 356.1444); S19(OGlycan / 356.1444)	5	4981.3	4981.32	445.6	HexNAc(1) 153.065057; HexNAc(1) 153.065057	18	230	S	Xiongyingying-A.25238.25238.5	hcd
10 μL	0.5 μg/μL	P52948|NUP98_HUMAN	P52948	NUP98_HUMAN	R.KGPQNQVGAGTTTGLFGS[+203.07937][+153.06506]S[+203.07937][+153.06506]PATSSATGLFSSSTTNSGFAYGQNK.T	S18(OGlycan / 356.1444); S19(OGlycan / 356.1444)	5	4981.3	4981.32	445.6	HexNAc(1) 153.065057; HexNAc(1) 153.065057	19	231	S	Xiongyingying-A.25238.25238.5	hcd
10 μL	0.5 μg/μL	P52948|NUP98_HUMAN	P52948	NUP98_HUMAN	R.KGPQNQVGAGTTTGLFGSSPAT[+203.07937][+153.06506]SSATGLFSSSTTNSGFAYGQNK.T	T22(OGlycan / 356.1444)	4	4625.14	4625.18	866.2	HexNAc(1) 153.065057	22	234	T	Xiongyingying-A.30492.30492.4	hcd
10 μL	0.5 μg/μL	P52948|NUP98_HUMAN	P52948	NUP98_HUMAN	K.GPQNQVGAGTT[+203.07937][+153.06506]T[+203.07937][+153.06506]GLFGSSPATS[+203.07937][+153.06506]SATGLFSSSTTNSGFAYGQNK.T	T11(OGlycan / 356.1444); T12(OGlycan / 356.1444); S22(OGlycan / 356.1444)	5	5209.33	5209.37	665.9	HexNAc(1) 153.065057; HexNAc(1) 153.065057; HexNAc(1) 153.065057	11	224	T	Xiongyingying-A.24001.24001.5	hcd
10 μL	0.5 μg/μL	P52948|NUP98_HUMAN	P52948	NUP98_HUMAN	K.GPQNQVGAGTT[+203.07937][+153.06506]T[+203.07937][+153.06506]GLFGSSPATS[+203.07937][+153.06506]SATGLFSSSTTNSGFAYGQNK.T	T11(OGlycan / 356.1444); T12(OGlycan / 356.1444); S22(OGlycan / 356.1444)	5	5209.33	5209.37	665.9	HexNAc(1) 153.065057; HexNAc(1) 153.065057; HexNAc(1) 153.065057	12	225	T	Xiongyingying-A.24001.24001.5	hcd
10 μL	0.5 μg/μL	P52948|NUP98_HUMAN	P52948	NUP98_HUMAN	K.GPQNQVGAGTT[+203.07937][+153.06506]T[+203.07937][+153.06506]GLFGSSPATS[+203.07937][+153.06506]SATGLFSSSTTNSGFAYGQNK.T	T11(OGlycan / 356.1444); T12(OGlycan / 356.1444); S22(OGlycan / 356.1444)	5	5209.33	5209.37	665.9	HexNAc(1) 153.065057; HexNAc(1) 153.065057; HexNAc(1) 153.065057	22	235	S	Xiongyingying-A.24001.24001.5	hcd
10 μL	0.5 μg/μL	P52948|NUP98_HUMAN	P52948	NUP98_HUMAN	K.TAFGTSTTGFGT[+203.07937][+153.06506]NPGGLFGQQNQQT[+203.07937][+153.06506]T[+203.07937][+153.06506]S[+203.07937][+153.06506]LFSK.P	T12(OGlycan / 356.1444); T25(OGlycan / 356.1444); T26(OGlycan / 356.1444); S27(OGlycan / 356.1444)	5	4606.06	4605.1	425.9	HexNAc(1) 153.065057; HexNAc(1) 153.065057; HexNAc(1) 153.065057; HexNAc(1) 153.065057	12	268	T	Xiongyingying-A.19388.19388.5	hcd
10 μL	0.5 μg/μL	P52948|NUP98_HUMAN	P52948	NUP98_HUMAN	K.TAFGTSTTGFGT[+203.07937][+153.06506]NPGGLFGQQNQQT[+203.07937][+153.06506]T[+203.07937][+153.06506]S[+203.07937][+153.06506]LFSK.P	T12(OGlycan / 356.1444); T25(OGlycan / 356.1444); T26(OGlycan / 356.1444); S27(OGlycan / 356.1444)	5	4606.06	4605.1	425.9	HexNAc(1) 153.065057; HexNAc(1) 153.065057; HexNAc(1) 153.065057; HexNAc(1) 153.065057	25	281	T	Xiongyingying-A.19388.19388.5	hcd
10 μL	0.5 μg/μL	P52948|NUP98_HUMAN	P52948	NUP98_HUMAN	K.TAFGTSTTGFGT[+203.07937][+153.06506]NPGGLFGQQNQQT[+203.07937][+153.06506]T[+203.07937][+153.06506]S[+203.07937][+153.06506]LFSK.P	T12(OGlycan / 356.1444); T25(OGlycan / 356.1444); T26(OGlycan / 356.1444); S27(OGlycan / 356.1444)	5	4606.06	4605.1	425.9	HexNAc(1) 153.065057; HexNAc(1) 153.065057; HexNAc(1) 153.065057; HexNAc(1) 153.065057	26	282	T	Xiongyingying-A.19388.19388.5	hcd
10 μL	0.5 μg/μL	P52948|NUP98_HUMAN	P52948	NUP98_HUMAN	K.TAFGTSTTGFGT[+203.07937][+153.06506]NPGGLFGQQNQQT[+203.07937][+153.06506]T[+203.07937][+153.06506]S[+203.07937][+153.06506]LFSK.P	T12(OGlycan / 356.1444); T25(OGlycan / 356.1444); T26(OGlycan / 356.1444); S27(OGlycan / 356.1444)	5	4606.06	4605.1	425.9	HexNAc(1) 153.065057; HexNAc(1) 153.065057; HexNAc(1) 153.065057; HexNAc(1) 153.065057	27	283	S	Xiongyingying-A.19388.19388.5	hcd
10 μL	0.5 μg/μL	P52948|NUP98_HUMAN	P52948	NUP98_HUMAN	K.T[+203.07937][+153.06506]AFGT[+203.07937][+153.06506]S[+203.07937][+153.06506]TTGFGTN[+0.98402]PGGLFGQQNQQTTSLFSK.P	T1(OGlycan / 356.1444); T5(OGlycan / 356.1444); S6(OGlycan / 356.1444); N13(Deamidated / 0.984)	4	4250.93	4249.94	691.2	HexNAc(1) 153.065057; HexNAc(1) 153.065057; HexNAc(1) 153.065057	1	257	T	Xiongyingying-A.23686.23686.4	hcd
10 μL	0.5 μg/μL	P52948|NUP98_HUMAN	P52948	NUP98_HUMAN	K.T[+203.07937][+153.06506]AFGT[+203.07937][+153.06506]S[+203.07937][+153.06506]TTGFGTN[+0.98402]PGGLFGQQNQQTTSLFSK.P	T1(OGlycan / 356.1444); T5(OGlycan / 356.1444); S6(OGlycan / 356.1444); N13(Deamidated / 0.984)	4	4250.93	4249.94	691.2	HexNAc(1) 153.065057; HexNAc(1) 153.065057; HexNAc(1) 153.065057	5	261	T	Xiongyingying-A.23686.23686.4	hcd
10 μL	0.5 μg/μL	P52948|NUP98_HUMAN	P52948	NUP98_HUMAN	K.T[+203.07937][+153.06506]AFGT[+203.07937][+153.06506]S[+203.07937][+153.06506]TTGFGTN[+0.98402]PGGLFGQQNQQTTSLFSK.P	T1(OGlycan / 356.1444); T5(OGlycan / 356.1444); S6(OGlycan / 356.1444); N13(Deamidated / 0.984)	4	4250.93	4249.94	691.2	HexNAc(1) 153.065057; HexNAc(1) 153.065057; HexNAc(1) 153.065057	6	262	S	Xiongyingying-A.23686.23686.4	hcd
10 μL	0.5 μg/μL	P52948|NUP98_HUMAN	P52948	NUP98_HUMAN	K.TAFGTSTTGFGTNPGGLFGQ[+0.98402]QNQQTT[+203.07937][+153.06506]S[+203.07937][+153.06506]LFS[+203.07937][+153.06506]K.P	Q20(Deamidated / 0.984); T26(OGlycan / 356.1444); S27(OGlycan / 356.1444); S30(OGlycan / 356.1444)	5	4250.93	4249.94	455.2	HexNAc(1) 153.065057; HexNAc(1) 153.065057; HexNAc(1) 153.065057	26	282	T	Xiongyingying-A.23728.23728.5	hcd
10 μL	0.5 μg/μL	P52948|NUP98_HUMAN	P52948	NUP98_HUMAN	K.TAFGTSTTGFGTNPGGLFGQ[+0.98402]QNQQTT[+203.07937][+153.06506]S[+203.07937][+153.06506]LFS[+203.07937][+153.06506]K.P	Q20(Deamidated / 0.984); T26(OGlycan / 356.1444); S27(OGlycan / 356.1444); S30(OGlycan / 356.1444)	5	4250.93	4249.94	455.2	HexNAc(1) 153.065057; HexNAc(1) 153.065057; HexNAc(1) 153.065057	27	283	S	Xiongyingying-A.23728.23728.5	hcd
10 μL	0.5 μg/μL	P52948|NUP98_HUMAN	P52948	NUP98_HUMAN	K.TAFGTSTTGFGTNPGGLFGQ[+0.98402]QNQQTT[+203.07937][+153.06506]S[+203.07937][+153.06506]LFS[+203.07937][+153.06506]K.P	Q20(Deamidated / 0.984); T26(OGlycan / 356.1444); S27(OGlycan / 356.1444); S30(OGlycan / 356.1444)	5	4250.93	4249.94	455.2	HexNAc(1) 153.065057; HexNAc(1) 153.065057; HexNAc(1) 153.065057	30	286	S	Xiongyingying-A.23728.23728.5	hcd
10 μL	0.5 μg/μL	P52948|NUP98_HUMAN	P52948	NUP98_HUMAN	K.TAFGTS[+203.07937][+153.06506]T[+203.07937][+153.06506]T[+203.07937][+153.06506]GFGTNPGGLFGQQNQQTTSLFSK.P	S6(OGlycan / 356.1444); T7(OGlycan / 356.1444); T8(OGlycan / 356.1444)	5	4248.91	4248.96	499.9	HexNAc(1) 153.065057; HexNAc(1) 153.065057; HexNAc(1) 153.065057	6	262	S	Xiongyingying-A.23351.23351.5	hcd
10 μL	0.5 μg/μL	P52948|NUP98_HUMAN	P52948	NUP98_HUMAN	K.TAFGTS[+203.07937][+153.06506]T[+203.07937][+153.06506]T[+203.07937][+153.06506]GFGTNPGGLFGQQNQQTTSLFSK.P	S6(OGlycan / 356.1444); T7(OGlycan / 356.1444); T8(OGlycan / 356.1444)	5	4248.91	4248.96	499.9	HexNAc(1) 153.065057; HexNAc(1) 153.065057; HexNAc(1) 153.065057	7	263	T	Xiongyingying-A.23351.23351.5	hcd
10 μL	0.5 μg/μL	P52948|NUP98_HUMAN	P52948	NUP98_HUMAN	K.TAFGTS[+203.07937][+153.06506]T[+203.07937][+153.06506]T[+203.07937][+153.06506]GFGTNPGGLFGQQNQQTTSLFSK.P	S6(OGlycan / 356.1444); T7(OGlycan / 356.1444); T8(OGlycan / 356.1444)	5	4248.91	4248.96	499.9	HexNAc(1) 153.065057; HexNAc(1) 153.065057; HexNAc(1) 153.065057	8	264	T	Xiongyingying-A.23351.23351.5	hcd
10 μL	0.5 μg/μL	P52948|NUP98_HUMAN	P52948	NUP98_HUMAN	K.TAFGT[+203.07937][+153.06506]STTGFGTNPGGLFGQQNQQTT[+203.07937][+153.06506]SLFSK.P	T5(OGlycan / 356.1444); T26(OGlycan / 356.1444)	4	3892.78	3892.81	925.9	HexNAc(1) 153.065057; HexNAc(1) 153.065057	5	261	T	Xiongyingying-A.28939.28939.4	hcd
10 μL	0.5 μg/μL	P52948|NUP98_HUMAN	P52948	NUP98_HUMAN	K.TAFGT[+203.07937][+153.06506]STTGFGTNPGGLFGQQNQQTT[+203.07937][+153.06506]SLFSK.P	T5(OGlycan / 356.1444); T26(OGlycan / 356.1444)	4	3892.78	3892.81	925.9	HexNAc(1) 153.065057; HexNAc(1) 153.065057	26	282	T	Xiongyingying-A.28939.28939.4	hcd
10 μL	0.5 μg/μL	P52948|NUP98_HUMAN	P52948	NUP98_HUMAN	K.TAFGTSTTGFGT[+203.07937][+153.06506]NPGGLFGQQNQQTT[+203.07937][+153.06506]SLFSK.P	T12(OGlycan / 356.1444); T26(OGlycan / 356.1444)	4	3892.78	3892.81	925.6	HexNAc(1) 153.065057; HexNAc(1) 153.065057	12	268	T	Xiongyingying-A.28613.28613.4	hcd
10 μL	0.5 μg/μL	P52948|NUP98_HUMAN	P52948	NUP98_HUMAN	K.TAFGTSTTGFGT[+203.07937][+153.06506]NPGGLFGQQNQQTT[+203.07937][+153.06506]SLFSK.P	T12(OGlycan / 356.1444); T26(OGlycan / 356.1444)	4	3892.78	3892.81	925.6	HexNAc(1) 153.065057; HexNAc(1) 153.065057	26	282	T	Xiongyingying-A.28613.28613.4	hcd
10 μL	0.5 μg/μL	P52948|NUP98_HUMAN	P52948	NUP98_HUMAN	K.TAFGT[+203.07937][+153.06506]STTGFGTNPGGLFGQQNQQTTSLFSK.P	T5(OGlycan / 356.1444)	3	3536.61	3536.67	1178.4	HexNAc(1) 153.065057	5	261	T	Xiongyingying-A.35793.35793.3	hcd
10 μL	0.5 μg/μL	P52948|NUP98_HUMAN	P52948	NUP98_HUMAN	K.T[+203.07937][+153.06506]AFGTSTTGFGTNPGGLFGQQNQQTTSLFSK.P	T1(OGlycan / 356.1444)	3	3536.66	3536.67	1070.2	HexNAc(1) 153.065057	1	257	T	Xiongyingying-A.35624.35624.3	hcd
10 μL	0.5 μg/μL	P52948|NUP98_HUMAN	P52948	NUP98_HUMAN	K.PAPGTLGTGLGAGFGT[+203.07937][+153.06506]ALGAGQAS[+203.07937][+153.06506]LFGNNQPK.I	T16(OGlycan / 356.1444); S24(OGlycan / 356.1444)	4	3639.75	3639.79	1120.8	HexNAc(1) 153.065057; HexNAc(1) 153.065057	16	439	T	Xiongyingying-A.29593.29593.4	hcd
10 μL	0.5 μg/μL	P52948|NUP98_HUMAN	P52948	NUP98_HUMAN	K.PAPGTLGTGLGAGFGT[+203.07937][+153.06506]ALGAGQAS[+203.07937][+153.06506]LFGNNQPK.I	T16(OGlycan / 356.1444); S24(OGlycan / 356.1444)	4	3639.75	3639.79	1120.8	HexNAc(1) 153.065057; HexNAc(1) 153.065057	24	447	S	Xiongyingying-A.29593.29593.4	hcd
10 μL	0.5 μg/μL	P52948|NUP98_HUMAN	P52948	NUP98_HUMAN	K.PAPGTLGT[+203.07937][+153.06506]GLGAGFGTALGAGQASLFGN[+0.98402]NQPK.I	T8(OGlycan / 356.1444); N28(Deamidated / 0.984)	3	3284.6	3284.63	1130.3	HexNAc(1) 153.065057	8	431	T	Xiongyingying-A.39043.39043.3	hcd
10 μL	0.5 μg/μL	P52948|NUP98_HUMAN	P52948	NUP98_HUMAN	K.PAPGTLGTGLGAGFGT[+203.07937][+153.06506]ALGAGQASLFGN[+0.98402]NQPK.I	T16(OGlycan / 356.1444); N28(Deamidated / 0.984)	4	3284.61	3284.63	453.4	HexNAc(1) 153.065057	16	439	T	Xiongyingying-A.39360.39360.4	hcd
10 μL	0.5 μg/μL	P52948|NUP98_HUMAN	P52948	NUP98_HUMAN	K.PAPGTLGTGLGAGFGT[+203.07937][+153.06506]ALGAGQASLFGNNQPK.I	T16(OGlycan / 356.1444)	3	3283.62	3283.65	1067.4	HexNAc(1) 153.065057	16	439	T	Xiongyingying-A.37457.37457.3	hcd
10 μL	0.5 μg/μL	P52948|NUP98_HUMAN	P52948	NUP98_HUMAN	K.PAPGTLGTGLGAGFGTALGAGQAS[+203.07937][+153.06506]LFGNNQPK.I	S24(OGlycan / 356.1444)	4	3283.62	3283.65	967.1	HexNAc(1) 153.065057	24	447	S	Xiongyingying-A.36822.36822.4	hcd
10 μL	0.5 μg/μL	P52948|NUP98_HUMAN	P52948	NUP98_HUMAN	K.PAPGTLGTGLGAGFGT[+203.07937][+153.06506]ALGAGQASLFGNNQPK.I	T16(OGlycan / 356.1444)	3	3283.6	3283.65	612.2	HexNAc(1) 153.065057	16	439	T	Xiongyingying-A.38021.38021.3	hcd
10 μL	0.5 μg/μL	P51610|HCFC1_HUMAN	P51610	HCFC1_HUMAN	K.YDIPATAATATS[+203.07937][+153.06506]PTPN[+0.98402]PVPSVPANPPK.S	S12(OGlycan / 356.1444); N16(Deamidated / 0.984)	3	3031.5	3031.5	937.9	HexNAc(1) 153.065057	12	411	S	Xiongyingying-A.26023.26023.3	hcd
10 μL	0.5 μg/μL	P51610|HCFC1_HUMAN	P51610	HCFC1_HUMAN	K.VTGPQATTGTPLVT[+203.07937][+153.06506]M[+15.99492]RPASQAGK.A	T14(OGlycan / 356.1444); M15(Oxidation / 15.9949)	3	2641.32	2641.34	264	HexNAc(1) 153.065057	14	502	T	Xiongyingying-A.9593.9593.3	hcd
10 μL	0.5 μg/μL	P51610|HCFC1_HUMAN	P51610	HCFC1_HUMAN	K.VTGPQATTGT[+203.07937][+153.06506]PLVTMRPASQAGK.A	T10(OGlycan / 356.1444)	4	2625.3	2625.34	669.8	HexNAc(1) 153.065057	10	498	T	Xiongyingying-A.13506.13506.4	hcd
10 μL	0.5 μg/μL	P51610|HCFC1_HUMAN	P51610	HCFC1_HUMAN	K.VTGPQAT[+203.07937][+153.06506]T[+203.07937][+153.06506]GTPLVTM[+15.99492]R.P	T7(OGlycan / 356.1444); T8(OGlycan / 356.1444); M15(Oxidation / 15.9949)	4	2358.13	2358.15	189.1	HexNAc(1) 153.065057; HexNAc(1) 153.065057	7	495	T	Xiongyingying-A.7411.7411.4	hcd
10 μL	0.5 μg/μL	P51610|HCFC1_HUMAN	P51610	HCFC1_HUMAN	K.VTGPQAT[+203.07937][+153.06506]T[+203.07937][+153.06506]GTPLVTM[+15.99492]R.P	T7(OGlycan / 356.1444); T8(OGlycan / 356.1444); M15(Oxidation / 15.9949)	4	2358.13	2358.15	189.1	HexNAc(1) 153.065057; HexNAc(1) 153.065057	8	496	T	Xiongyingying-A.7411.7411.4	hcd
10 μL	0.5 μg/μL	P51610|HCFC1_HUMAN	P51610	HCFC1_HUMAN	K.[+42.01056]APVTVTSLPAGVRMVVPT[+203.07937][+153.06506]QSAQ[+0.98402]GTVIGSSPQMSGMAALAAAAAATQK.I	NTerm(Acetyl / 42.0106); T18(OGlycan / 356.1444); Q22(Deamidated / 0.984)	4	4880.47	4879.48	420.6	HexNAc(1) 153.065057	18	529	T	Xiongyingying-A.41233.41233.4	hcd
10 μL	0.5 μg/μL	P51610|HCFC1_HUMAN	P51610	HCFC1_HUMAN	K.[+42.01056]APVTVTSLPAGVRMVVPTQ[+0.98402]S[+203.07937][+153.06506]AQGTVIGSSPQMSGMAALAAAAAATQK.I	NTerm(Acetyl / 42.0106); Q19(Deamidated / 0.984); S20(OGlycan / 356.1444)	4	4880.49	4879.48	234.4	HexNAc(1) 153.065057	20	531	S	Xiongyingying-A.41694.41694.4	hcd
10 μL	0.5 μg/μL	P51610|HCFC1_HUMAN	P51610	HCFC1_HUMAN	R.MVVPTQSAQGTVIGSS[+203.07937][+153.06506]PQMSGMAALAAAAAATQK.I	S16(OGlycan / 356.1444)	4	3587.74	3587.76	460	HexNAc(1) 153.065057	16	540	S	Xiongyingying-A.38887.38887.4	hcd
10 μL	0.5 μg/μL	P51610|HCFC1_HUMAN	P51610	HCFC1_HUMAN	K.IPPS[+203.07937][+153.06506]SAPTVLS[+203.07937][+153.06506]VPAGTTIVK.T	S4(OGlycan / 356.1444); S11(OGlycan / 356.1444)	3	2647.39	2647.4	735.1	HexNAc(1) 153.065057; HexNAc(1) 153.065057	4	562	S	Xiongyingying-A.19304.19304.3	hcd
10 μL	0.5 μg/μL	P51610|HCFC1_HUMAN	P51610	HCFC1_HUMAN	K.IPPS[+203.07937][+153.06506]SAPTVLS[+203.07937][+153.06506]VPAGTTIVK.T	S4(OGlycan / 356.1444); S11(OGlycan / 356.1444)	3	2647.39	2647.4	735.1	HexNAc(1) 153.065057; HexNAc(1) 153.065057	11	569	S	Xiongyingying-A.19304.19304.3	hcd
10 μL	0.5 μg/μL	P51610|HCFC1_HUMAN	P51610	HCFC1_HUMAN	K.T[+203.07937][+153.06506]MAVTPGTTTLPATVK.V	T1(OGlycan / 356.1444)	3	1944.99	1945.01	433.5	HexNAc(1) 153.065057	1	579	T	Xiongyingying-A.16710.16710.3	hcd
10 μL	0.5 μg/μL	P51610|HCFC1_HUMAN	P51610	HCFC1_HUMAN	K.TAAAQVGT[+203.07937][+153.06506]S[+203.07937][+153.06506]VS[+203.07937][+153.06506]SATN[+0.98402]TSTRPIITVHK.S	T8(OGlycan / 356.1444); S9(OGlycan / 356.1444); S11(OGlycan / 356.1444); N15(Deamidated / 0.984)	4	3667.79	3667.8	216.4	HexNAc(1) 153.065057; HexNAc(1) 153.065057; HexNAc(1) 153.065057	8	619	T	Xiongyingying-A.7400.7400.4	hcd
10 μL	0.5 μg/μL	P51610|HCFC1_HUMAN	P51610	HCFC1_HUMAN	K.TAAAQVGT[+203.07937][+153.06506]S[+203.07937][+153.06506]VS[+203.07937][+153.06506]SATN[+0.98402]TSTRPIITVHK.S	T8(OGlycan / 356.1444); S9(OGlycan / 356.1444); S11(OGlycan / 356.1444); N15(Deamidated / 0.984)	4	3667.79	3667.8	216.4	HexNAc(1) 153.065057; HexNAc(1) 153.065057; HexNAc(1) 153.065057	9	620	S	Xiongyingying-A.7400.7400.4	hcd
10 μL	0.5 μg/μL	P51610|HCFC1_HUMAN	P51610	HCFC1_HUMAN	K.TAAAQVGT[+203.07937][+153.06506]S[+203.07937][+153.06506]VS[+203.07937][+153.06506]SATN[+0.98402]TSTRPIITVHK.S	T8(OGlycan / 356.1444); S9(OGlycan / 356.1444); S11(OGlycan / 356.1444); N15(Deamidated / 0.984)	4	3667.79	3667.8	216.4	HexNAc(1) 153.065057; HexNAc(1) 153.065057; HexNAc(1) 153.065057	11	622	S	Xiongyingying-A.7400.7400.4	hcd
10 μL	0.5 μg/μL	P51610|HCFC1_HUMAN	P51610	HCFC1_HUMAN	K.TAAAQVGTSVSSATNT[+203.07937][+153.06506]S[+203.07937][+153.06506]T[+203.07937][+153.06506]RPIITVHK.S	T16(OGlycan / 356.1444); S17(OGlycan / 356.1444); T18(OGlycan / 356.1444)	5	3666.79	3666.82	640.3	HexNAc(1) 153.065057; HexNAc(1) 153.065057; HexNAc(1) 153.065057	16	627	T	Xiongyingying-A.6710.6710.5	hcd
10 μL	0.5 μg/μL	P51610|HCFC1_HUMAN	P51610	HCFC1_HUMAN	K.TAAAQVGTSVSSATNT[+203.07937][+153.06506]S[+203.07937][+153.06506]T[+203.07937][+153.06506]RPIITVHK.S	T16(OGlycan / 356.1444); S17(OGlycan / 356.1444); T18(OGlycan / 356.1444)	5	3666.79	3666.82	640.3	HexNAc(1) 153.065057; HexNAc(1) 153.065057; HexNAc(1) 153.065057	17	628	S	Xiongyingying-A.6710.6710.5	hcd
10 μL	0.5 μg/μL	P51610|HCFC1_HUMAN	P51610	HCFC1_HUMAN	K.TAAAQVGTSVSSATNT[+203.07937][+153.06506]S[+203.07937][+153.06506]T[+203.07937][+153.06506]RPIITVHK.S	T16(OGlycan / 356.1444); S17(OGlycan / 356.1444); T18(OGlycan / 356.1444)	5	3666.79	3666.82	640.3	HexNAc(1) 153.065057; HexNAc(1) 153.065057; HexNAc(1) 153.065057	18	629	T	Xiongyingying-A.6710.6710.5	hcd
10 μL	0.5 μg/μL	P51610|HCFC1_HUMAN	P51610	HCFC1_HUMAN	K.TAAAQVGTSVSSATNT[+203.07937][+153.06506]S[+203.07937][+153.06506]T[+203.07937][+153.06506]RPIITVHK.S	T16(OGlycan / 356.1444); S17(OGlycan / 356.1444); T18(OGlycan / 356.1444)	6	3666.79	3666.82	330.6	HexNAc(1) 153.065057; HexNAc(1) 153.065057; HexNAc(1) 153.065057	16	627	T	Xiongyingying-A.7360.7360.6	hcd
10 μL	0.5 μg/μL	P51610|HCFC1_HUMAN	P51610	HCFC1_HUMAN	K.TAAAQVGTSVSSATNT[+203.07937][+153.06506]S[+203.07937][+153.06506]T[+203.07937][+153.06506]RPIITVHK.S	T16(OGlycan / 356.1444); S17(OGlycan / 356.1444); T18(OGlycan / 356.1444)	6	3666.79	3666.82	330.6	HexNAc(1) 153.065057; HexNAc(1) 153.065057; HexNAc(1) 153.065057	17	628	S	Xiongyingying-A.7360.7360.6	hcd
10 μL	0.5 μg/μL	P51610|HCFC1_HUMAN	P51610	HCFC1_HUMAN	K.TAAAQVGTSVSSATNT[+203.07937][+153.06506]S[+203.07937][+153.06506]T[+203.07937][+153.06506]RPIITVHK.S	T16(OGlycan / 356.1444); S17(OGlycan / 356.1444); T18(OGlycan / 356.1444)	6	3666.79	3666.82	330.6	HexNAc(1) 153.065057; HexNAc(1) 153.065057; HexNAc(1) 153.065057	18	629	T	Xiongyingying-A.7360.7360.6	hcd
10 μL	0.5 μg/μL	P51610|HCFC1_HUMAN	P51610	HCFC1_HUMAN	K.TAAAQVGTSVSSATNT[+203.07937][+153.06506]S[+203.07937][+153.06506]TRPIITVHK.S	T16(OGlycan / 356.1444); S17(OGlycan / 356.1444)	5	3310.64	3310.67	802.6	HexNAc(1) 153.065057; HexNAc(1) 153.065057	16	627	T	Xiongyingying-A.8739.8739.5	hcd
10 μL	0.5 μg/μL	P51610|HCFC1_HUMAN	P51610	HCFC1_HUMAN	K.TAAAQVGTSVSSATNT[+203.07937][+153.06506]S[+203.07937][+153.06506]TRPIITVHK.S	T16(OGlycan / 356.1444); S17(OGlycan / 356.1444)	5	3310.64	3310.67	802.6	HexNAc(1) 153.065057; HexNAc(1) 153.065057	17	628	S	Xiongyingying-A.8739.8739.5	hcd
10 μL	0.5 μg/μL	P51610|HCFC1_HUMAN	P51610	HCFC1_HUMAN	K.TAAAQVGTSVSSATNT[+203.07937][+153.06506]S[+203.07937][+153.06506]TRPIITVHK.S	T16(OGlycan / 356.1444); S17(OGlycan / 356.1444)	4	3310.64	3310.67	503.3	HexNAc(1) 153.065057; HexNAc(1) 153.065057	16	627	T	Xiongyingying-A.8114.8114.4	hcd
10 μL	0.5 μg/μL	P51610|HCFC1_HUMAN	P51610	HCFC1_HUMAN	K.TAAAQVGTSVSSATNT[+203.07937][+153.06506]S[+203.07937][+153.06506]TRPIITVHK.S	T16(OGlycan / 356.1444); S17(OGlycan / 356.1444)	4	3310.64	3310.67	503.3	HexNAc(1) 153.065057; HexNAc(1) 153.065057	17	628	S	Xiongyingying-A.8114.8114.4	hcd
10 μL	0.5 μg/μL	P51610|HCFC1_HUMAN	P51610	HCFC1_HUMAN	K.VMSVVQT[+203.07937][+153.06506]KPVQT[+203.07937][+153.06506]SAVTGQASTGPVTQIIQTK.G	T7(OGlycan / 356.1444); T12(OGlycan / 356.1444)	5	3897	3897.01	864.9	HexNAc(1) 153.065057; HexNAc(1) 153.065057	7	689	T	Xiongyingying-A.18759.18759.5	hcd
10 μL	0.5 μg/μL	P51610|HCFC1_HUMAN	P51610	HCFC1_HUMAN	K.VMSVVQT[+203.07937][+153.06506]KPVQT[+203.07937][+153.06506]SAVTGQASTGPVTQIIQTK.G	T7(OGlycan / 356.1444); T12(OGlycan / 356.1444)	5	3897	3897.01	864.9	HexNAc(1) 153.065057; HexNAc(1) 153.065057	12	694	T	Xiongyingying-A.18759.18759.5	hcd
10 μL	0.5 μg/μL	P51610|HCFC1_HUMAN	P51610	HCFC1_HUMAN	K.VMSVVQT[+203.07937][+153.06506]KPVQT[+203.07937][+153.06506]SAVTGQASTGPVTQIIQTK.G	T7(OGlycan / 356.1444); T12(OGlycan / 356.1444)	5	3896.99	3897.01	475.6	HexNAc(1) 153.065057; HexNAc(1) 153.065057	7	689	T	Xiongyingying-A.18427.18427.5	hcd
10 μL	0.5 μg/μL	P51610|HCFC1_HUMAN	P51610	HCFC1_HUMAN	K.VMSVVQT[+203.07937][+153.06506]KPVQT[+203.07937][+153.06506]SAVTGQASTGPVTQIIQTK.G	T7(OGlycan / 356.1444); T12(OGlycan / 356.1444)	5	3896.99	3897.01	475.6	HexNAc(1) 153.065057; HexNAc(1) 153.065057	12	694	T	Xiongyingying-A.18427.18427.5	hcd
10 μL	0.5 μg/μL	P51610|HCFC1_HUMAN	P51610	HCFC1_HUMAN	K.VMSVVQTKPVQTS[+203.07937][+153.06506]AVT[+203.07937][+153.06506]GQASTGPVTQIIQTK.G	S13(OGlycan / 356.1444); T16(OGlycan / 356.1444)	5	3896.98	3897.01	465.2	HexNAc(1) 153.065057; HexNAc(1) 153.065057	13	695	S	Xiongyingying-A.19362.19362.5	hcd
10 μL	0.5 μg/μL	P51610|HCFC1_HUMAN	P51610	HCFC1_HUMAN	K.VMSVVQTKPVQTS[+203.07937][+153.06506]AVT[+203.07937][+153.06506]GQASTGPVTQIIQTK.G	S13(OGlycan / 356.1444); T16(OGlycan / 356.1444)	5	3896.98	3897.01	465.2	HexNAc(1) 153.065057; HexNAc(1) 153.065057	16	698	T	Xiongyingying-A.19362.19362.5	hcd
10 μL	0.5 μg/μL	P51610|HCFC1_HUMAN	P51610	HCFC1_HUMAN	K.VM[+15.99492]SVVQTKPVQTSAVT[+203.07937][+153.06506]GQ[+0.98402]ASTGPVTQIIQTK.G	M2(Oxidation / 15.9949); T16(OGlycan / 356.1444); Q18(Deamidated / 0.984)	3	3557.84	3557.85	444.7	HexNAc(1) 153.065057	16	698	T	Xiongyingying-A.22068.22068.3	hcd
10 μL	0.5 μg/μL	P51610|HCFC1_HUMAN	P51610	HCFC1_HUMAN	K.VMSVVQTKPVQTSAVT[+203.07937][+153.06506]GQASTGPVTQIIQTK.G	T16(OGlycan / 356.1444)	4	3540.84	3540.87	455.3	HexNAc(1) 153.065057	16	698	T	Xiongyingying-A.23755.23755.4	hcd
10 μL	0.5 μg/μL	P51610|HCFC1_HUMAN	P51610	HCFC1_HUMAN	K.VMSVVQT[+203.07937][+153.06506]K.P	T7(OGlycan / 356.1444)	2	1247.63	1247.64	238.8	HexNAc(1) 153.065057	7	689	T	Xiongyingying-A.5741.5741.2	hcd
10 μL	0.5 μg/μL	P51610|HCFC1_HUMAN	P51610	HCFC1_HUMAN	K.PVQTS[+203.07937][+153.06506]AVTGQASTGPVTQIIQTK.G	S5(OGlycan / 356.1444)	3	2668.37	2668.39	695.7	HexNAc(1) 153.065057	5	695	S	Xiongyingying-A.20604.20604.3	hcd
10 μL	0.5 μg/μL	P51610|HCFC1_HUMAN	P51610	HCFC1_HUMAN	K.LVTSADGKPTTIIT[+203.07937][+153.06506]T[+203.07937][+153.06506]TQASGAGTKPTILGISSVSPS[+203.07937][+153.06506]TTKPGTTTIIK.T	T14(OGlycan / 356.1444); T15(OGlycan / 356.1444); S36(OGlycan / 356.1444)	6	5667.93	5667.97	823.9	HexNAc(1) 153.065057; HexNAc(1) 153.065057; HexNAc(1) 153.065057	14	737	T	Xiongyingying-A.20682.20682.6	hcd
10 μL	0.5 μg/μL	P51610|HCFC1_HUMAN	P51610	HCFC1_HUMAN	K.LVTSADGKPTTIIT[+203.07937][+153.06506]T[+203.07937][+153.06506]TQASGAGTKPTILGISSVSPS[+203.07937][+153.06506]TTKPGTTTIIK.T	T14(OGlycan / 356.1444); T15(OGlycan / 356.1444); S36(OGlycan / 356.1444)	6	5667.93	5667.97	823.9	HexNAc(1) 153.065057; HexNAc(1) 153.065057; HexNAc(1) 153.065057	15	738	T	Xiongyingying-A.20682.20682.6	hcd
10 μL	0.5 μg/μL	P51610|HCFC1_HUMAN	P51610	HCFC1_HUMAN	K.LVTSADGKPTTIIT[+203.07937][+153.06506]T[+203.07937][+153.06506]TQASGAGTKPTILGISSVSPS[+203.07937][+153.06506]TTKPGTTTIIK.T	T14(OGlycan / 356.1444); T15(OGlycan / 356.1444); S36(OGlycan / 356.1444)	6	5667.93	5667.97	823.9	HexNAc(1) 153.065057; HexNAc(1) 153.065057; HexNAc(1) 153.065057	36	759	S	Xiongyingying-A.20682.20682.6	hcd
10 μL	0.5 μg/μL	P51610|HCFC1_HUMAN	P51610	HCFC1_HUMAN	K.TIPMS[+203.07937][+153.06506]AIITQ[+0.98402]AGATGVTS[+203.07937][+153.06506]SPGIK.S	S5(OGlycan / 356.1444); Q10(Deamidated / 0.984); S18(OGlycan / 356.1444)	4	2914.46	2914.46	420.1	HexNAc(1) 153.065057; HexNAc(1) 153.065057	5	775	S	Xiongyingying-A.20828.20828.4	hcd
10 μL	0.5 μg/μL	P51610|HCFC1_HUMAN	P51610	HCFC1_HUMAN	K.TIPMS[+203.07937][+153.06506]AIITQ[+0.98402]AGATGVTS[+203.07937][+153.06506]SPGIK.S	S5(OGlycan / 356.1444); Q10(Deamidated / 0.984); S18(OGlycan / 356.1444)	4	2914.46	2914.46	420.1	HexNAc(1) 153.065057; HexNAc(1) 153.065057	18	788	S	Xiongyingying-A.20828.20828.4	hcd
10 μL	0.5 μg/μL	P51610|HCFC1_HUMAN	P51610	HCFC1_HUMAN	K.TIPMS[+203.07937][+153.06506]AIITQAGATGVT[+203.07937][+153.06506]SSPGIK.S	S5(OGlycan / 356.1444); T17(OGlycan / 356.1444)	4	2913.46	2913.47	426.8	HexNAc(1) 153.065057; HexNAc(1) 153.065057	5	775	S	Xiongyingying-A.20217.20217.4	hcd
10 μL	0.5 μg/μL	P51610|HCFC1_HUMAN	P51610	HCFC1_HUMAN	K.TIPMS[+203.07937][+153.06506]AIITQAGATGVT[+203.07937][+153.06506]SSPGIK.S	S5(OGlycan / 356.1444); T17(OGlycan / 356.1444)	4	2913.46	2913.47	426.8	HexNAc(1) 153.065057; HexNAc(1) 153.065057	17	787	T	Xiongyingying-A.20217.20217.4	hcd
10 μL	0.5 μg/μL	P51610|HCFC1_HUMAN	P51610	HCFC1_HUMAN	K.TIPMSAIITQAGATGVTS[+203.07937][+153.06506]SPGIK.S	S18(OGlycan / 356.1444)	3	2557.31	2557.33	755	HexNAc(1) 153.065057	18	788	S	Xiongyingying-A.26745.26745.3	hcd
10 μL	0.5 μg/μL	P51610|HCFC1_HUMAN	P51610	HCFC1_HUMAN	K.VM[+15.99492]TS[+203.07937][+153.06506]GTGAPAK.I	M2(Oxidation / 15.9949); S4(OGlycan / 356.1444)	2	1391.67	1391.66	281.6	HexNAc(1) 153.065057	4	806	S	Xiongyingying-A.5247.5247.2	hcd
10 μL	0.5 μg/μL	P51610|HCFC1_HUMAN	P51610	HCFC1_HUMAN	K.VMT[+203.07937][+153.06506]SGTGAPAK.I	T3(OGlycan / 356.1444)	2	1375.68	1375.66	296.1	HexNAc(1) 153.065057	3	805	T	Xiongyingying-A.5444.5444.2	hcd
10 μL	0.5 μg/μL	P51610|HCFC1_HUMAN	P51610	HCFC1_HUMAN	K.IAT[+203.07937][+153.06506]GHGQQGVTQVVLK.G	T3(OGlycan / 356.1444)	3	1992.04	1992.06	449.4	HexNAc(1) 153.065057	3	823	T	Xiongyingying-A.7330.7330.3	hcd
10 μL	0.5 μg/μL	P51610|HCFC1_HUMAN	P51610	HCFC1_HUMAN	R.LVTPVTVSAVKPAVT[+203.07937][+153.06506]TLVVK.G	T15(OGlycan / 356.1444)	4	2378.38	2378.4	720.6	HexNAc(1) 153.065057	15	870	T	Xiongyingying-A.25561.25561.4	hcd
10 μL	0.5 μg/μL	P51610|HCFC1_HUMAN	P51610	HCFC1_HUMAN	R.ACAAGT[+203.07937][+153.06506]PAVIR.I	T6(OGlycan / 356.1444)	2	1385.71	1385.7	333	HexNAc(1) 153.065057	6	1143	T	Xiongyingying-A.6424.6424.2	hcd
10 μL	0.5 μg/μL	P51610|HCFC1_HUMAN	P51610	HCFC1_HUMAN	R.ISVAT[+203.07937][+153.06506]GALEAAQGSK.S	T5(OGlycan / 356.1444)	2	1758.88	1758.9	796	HexNAc(1) 153.065057	5	1153	T	Xiongyingying-A.12167.12167.2	hcd
10 μL	0.5 μg/μL	P51610|HCFC1_HUMAN	P51610	HCFC1_HUMAN	R.HSHAVS[+203.07937][+153.06506]T[+203.07937][+153.06506]AAMTR.S	S6(OGlycan / 356.1444); T7(OGlycan / 356.1444)	4	1980.88	1980.91	304.7	HexNAc(1) 153.065057; HexNAc(1) 153.065057	6	1238	S	Xiongyingying-A.5268.5268.4	hcd
10 μL	0.5 μg/μL	P51610|HCFC1_HUMAN	P51610	HCFC1_HUMAN	R.HSHAVS[+203.07937][+153.06506]T[+203.07937][+153.06506]AAMTR.S	S6(OGlycan / 356.1444); T7(OGlycan / 356.1444)	4	1980.88	1980.91	304.7	HexNAc(1) 153.065057; HexNAc(1) 153.065057	7	1239	T	Xiongyingying-A.5268.5268.4	hcd
10 μL	0.5 μg/μL	P51610|HCFC1_HUMAN	P51610	HCFC1_HUMAN	R.HSHAVS[+203.07937][+153.06506]TAAMTR.S	S6(OGlycan / 356.1444)	3	1624.73	1624.76	368	HexNAc(1) 153.065057	6	1238	S	Xiongyingying-A.5275.5275.3	hcd
10 μL	0.5 μg/μL	Q01082|SPTB2_HUMAN	Q01082	SPTB2_HUMAN	K.HEVSASTQSTPASS[+203.07937][+153.06506]R.A	S14(OGlycan / 356.1444)	2	1900.86	1900.87	326.4	HexNAc(1) 153.065057	14	2324	S	Xiongyingying-A.5473.5473.2	hcd
10 μL	0.5 μg/μL	P49790|NU153_HUMAN	P49790	NU153_HUMAN	K.ISLPITSSS[+203.07937][+153.06506]LPT[+203.07937][+153.06506]FNFSSPEIT[+203.07937][+153.06506]TSSPSPINSSQALTNK.V	S9(OGlycan / 356.1444); T12(OGlycan / 356.1444); T21(OGlycan / 356.1444)	5	4919.34	4919.39	998.5	HexNAc(1) 153.065057; HexNAc(1) 153.065057; HexNAc(1) 153.065057	9	483	S	Xiongyingying-A.34284.34284.5	hcd
10 μL	0.5 μg/μL	P49790|NU153_HUMAN	P49790	NU153_HUMAN	K.ISLPITSSS[+203.07937][+153.06506]LPT[+203.07937][+153.06506]FNFSSPEIT[+203.07937][+153.06506]TSSPSPINSSQALTNK.V	S9(OGlycan / 356.1444); T12(OGlycan / 356.1444); T21(OGlycan / 356.1444)	5	4919.34	4919.39	998.5	HexNAc(1) 153.065057; HexNAc(1) 153.065057; HexNAc(1) 153.065057	12	486	T	Xiongyingying-A.34284.34284.5	hcd
10 μL	0.5 μg/μL	P49790|NU153_HUMAN	P49790	NU153_HUMAN	K.ISLPITSSS[+203.07937][+153.06506]LPT[+203.07937][+153.06506]FNFSSPEIT[+203.07937][+153.06506]TSSPSPINSSQALTNK.V	S9(OGlycan / 356.1444); T12(OGlycan / 356.1444); T21(OGlycan / 356.1444)	5	4919.34	4919.39	998.5	HexNAc(1) 153.065057; HexNAc(1) 153.065057; HexNAc(1) 153.065057	21	495	T	Xiongyingying-A.34284.34284.5	hcd
10 μL	0.5 μg/μL	P49790|NU153_HUMAN	P49790	NU153_HUMAN	K.ISLPITSS[+203.07937][+153.06506]SLPTFNFSSPEITT[+203.07937][+153.06506]SSPSPINSSQALTNK.V	S8(OGlycan / 356.1444); T22(OGlycan / 356.1444)	4	4563.21	4563.25	1287.7	HexNAc(1) 153.065057; HexNAc(1) 153.065057	8	482	S	Xiongyingying-A.39275.39275.4	hcd
10 μL	0.5 μg/μL	P49790|NU153_HUMAN	P49790	NU153_HUMAN	K.ISLPITSS[+203.07937][+153.06506]SLPTFNFSSPEITT[+203.07937][+153.06506]SSPSPINSSQALTNK.V	S8(OGlycan / 356.1444); T22(OGlycan / 356.1444)	4	4563.21	4563.25	1287.7	HexNAc(1) 153.065057; HexNAc(1) 153.065057	22	496	T	Xiongyingying-A.39275.39275.4	hcd
10 μL	0.5 μg/μL	P49790|NU153_HUMAN	P49790	NU153_HUMAN	K.ISLPIT[+203.07937][+153.06506]SSSLPTFNFSSPEITTSSPSPINSSQALTNK.V	T6(OGlycan / 356.1444)	4	4207.07	4207.1	826.7	HexNAc(1) 153.065057	6	480	T	Xiongyingying-A.45102.45102.4	hcd
10 μL	0.5 μg/μL	P49790|NU153_HUMAN	P49790	NU153_HUMAN	K.VQMTSPSS[+203.07937][+153.06506]TGSPMFK.F	S8(OGlycan / 356.1444)	3	1940.87	1940.88	434.1	HexNAc(1) 153.065057	8	519	S	Xiongyingying-A.12632.12632.3	hcd
10 μL	0.5 μg/μL	P49790|NU153_HUMAN	P49790	NU153_HUMAN	K.VQMTSPSSTGS[+203.07937][+153.06506]PMFK.F	S11(OGlycan / 356.1444)	2	1940.91	1940.88	335.1	HexNAc(1) 153.065057	11	522	S	Xiongyingying-A.12656.12656.2	hcd
10 μL	0.5 μg/μL	P49790|NU153_HUMAN	P49790	NU153_HUMAN	K.IDSVAAQPT[+203.07937][+153.06506]AT[+203.07937][+153.06506]SPVVYTR.P	T9(OGlycan / 356.1444); T11(OGlycan / 356.1444)	4	2588.25	2588.27	530.8	HexNAc(1) 153.065057; HexNAc(1) 153.065057	9	630	T	Xiongyingying-A.11230.11230.4	hcd
10 μL	0.5 μg/μL	P49790|NU153_HUMAN	P49790	NU153_HUMAN	K.IDSVAAQPT[+203.07937][+153.06506]AT[+203.07937][+153.06506]SPVVYTR.P	T9(OGlycan / 356.1444); T11(OGlycan / 356.1444)	4	2588.25	2588.27	530.8	HexNAc(1) 153.065057; HexNAc(1) 153.065057	11	632	T	Xiongyingying-A.11230.11230.4	hcd
10 μL	0.5 μg/μL	P49790|NU153_HUMAN	P49790	NU153_HUMAN	K.IDSVAAQPTAT[+203.07937][+153.06506]SPVVYTR.P	T11(OGlycan / 356.1444)	3	2232.11	2232.13	635.6	HexNAc(1) 153.065057	11	632	T	Xiongyingying-A.16370.16370.3	hcd
10 μL	0.5 μg/μL	P49790|NU153_HUMAN	P49790	NU153_HUMAN	K.FGVS[+203.07937][+153.06506]S[+203.07937][+153.06506]S[+203.07937][+153.06506]SSGPSQTLTSTGNFK.F	S4(OGlycan / 356.1444); S5(OGlycan / 356.1444); S6(OGlycan / 356.1444)	4	3144.39	3144.42	197.3	HexNAc(1) 153.065057; HexNAc(1) 153.065057; HexNAc(1) 153.065057	4	908	S	Xiongyingying-A.8181.8181.4	hcd
10 μL	0.5 μg/μL	P49790|NU153_HUMAN	P49790	NU153_HUMAN	K.FGVS[+203.07937][+153.06506]S[+203.07937][+153.06506]S[+203.07937][+153.06506]SSGPSQTLTSTGNFK.F	S4(OGlycan / 356.1444); S5(OGlycan / 356.1444); S6(OGlycan / 356.1444)	4	3144.39	3144.42	197.3	HexNAc(1) 153.065057; HexNAc(1) 153.065057; HexNAc(1) 153.065057	5	909	S	Xiongyingying-A.8181.8181.4	hcd
10 μL	0.5 μg/μL	P49790|NU153_HUMAN	P49790	NU153_HUMAN	K.FGVS[+203.07937][+153.06506]S[+203.07937][+153.06506]S[+203.07937][+153.06506]SSGPSQTLTSTGNFK.F	S4(OGlycan / 356.1444); S5(OGlycan / 356.1444); S6(OGlycan / 356.1444)	4	3144.39	3144.42	197.3	HexNAc(1) 153.065057; HexNAc(1) 153.065057; HexNAc(1) 153.065057	6	910	S	Xiongyingying-A.8181.8181.4	hcd
10 μL	0.5 μg/μL	P49790|NU153_HUMAN	P49790	NU153_HUMAN	K.FGVSS[+203.07937][+153.06506]SSSGPSQTLTST[+203.07937][+153.06506]GNFK.F	S5(OGlycan / 356.1444); T17(OGlycan / 356.1444)	4	2788.26	2788.28	782.4	HexNAc(1) 153.065057; HexNAc(1) 153.065057	5	909	S	Xiongyingying-A.10818.10818.4	hcd
10 μL	0.5 μg/μL	P49790|NU153_HUMAN	P49790	NU153_HUMAN	K.FGVSS[+203.07937][+153.06506]SSSGPSQTLTST[+203.07937][+153.06506]GNFK.F	S5(OGlycan / 356.1444); T17(OGlycan / 356.1444)	4	2788.26	2788.28	782.4	HexNAc(1) 153.065057; HexNAc(1) 153.065057	17	921	T	Xiongyingying-A.10818.10818.4	hcd
10 μL	0.5 μg/μL	P49790|NU153_HUMAN	P49790	NU153_HUMAN	K.FGVSSSSSGPS[+203.07937][+153.06506]QT[+203.07937][+153.06506]LTSTGNFK.F	S11(OGlycan / 356.1444); T13(OGlycan / 356.1444)	4	2788.25	2788.28	387.1	HexNAc(1) 153.065057; HexNAc(1) 153.065057	11	915	S	Xiongyingying-A.11151.11151.4	hcd
10 μL	0.5 μg/μL	P49790|NU153_HUMAN	P49790	NU153_HUMAN	K.FGVSSSSSGPS[+203.07937][+153.06506]QT[+203.07937][+153.06506]LTSTGNFK.F	S11(OGlycan / 356.1444); T13(OGlycan / 356.1444)	4	2788.25	2788.28	387.1	HexNAc(1) 153.065057; HexNAc(1) 153.065057	13	917	T	Xiongyingying-A.11151.11151.4	hcd
10 μL	0.5 μg/μL	P49790|NU153_HUMAN	P49790	NU153_HUMAN	K.FGVSSSSSGPSQTLTS[+203.07937][+153.06506]TGNFK.F	S16(OGlycan / 356.1444)	3	2432.11	2432.13	905	HexNAc(1) 153.065057	16	920	S	Xiongyingying-A.16184.16184.3	hcd
10 μL	0.5 μg/μL	P49790|NU153_HUMAN	P49790	NU153_HUMAN	K.FGVSSSSSGPSQTLTS[+203.07937][+153.06506]TGNFK.F	S16(OGlycan / 356.1444)	3	2432.11	2432.13	890.6	HexNAc(1) 153.065057	16	920	S	Xiongyingying-A.10905.10905.3	hcd
10 μL	0.5 μg/μL	P49790|NU153_HUMAN	P49790	NU153_HUMAN	K.FGVSSSSSGPSQTLTS[+203.07937][+153.06506]TGNFK.F	S16(OGlycan / 356.1444)	3	2432.11	2432.13	846.3	HexNAc(1) 153.065057	16	920	S	Xiongyingying-A.16527.16527.3	hcd
10 μL	0.5 μg/μL	P49790|NU153_HUMAN	P49790	NU153_HUMAN	K.S[+203.07937][+153.06506]SSAGFSFGTGVIN[+0.98402]STPAPANTIVTS[+203.07937][+153.06506]ENK.S	S1(OGlycan / 356.1444); N14(Deamidated / 0.984); S26(OGlycan / 356.1444)	4	3554.66	3554.66	731.6	HexNAc(1) 153.065057; HexNAc(1) 153.065057	1	1017	S	Xiongyingying-A.25413.25413.4	hcd
10 μL	0.5 μg/μL	P49790|NU153_HUMAN	P49790	NU153_HUMAN	K.S[+203.07937][+153.06506]SSAGFSFGTGVIN[+0.98402]STPAPANTIVTS[+203.07937][+153.06506]ENK.S	S1(OGlycan / 356.1444); N14(Deamidated / 0.984); S26(OGlycan / 356.1444)	4	3554.66	3554.66	731.6	HexNAc(1) 153.065057; HexNAc(1) 153.065057	26	1042	S	Xiongyingying-A.25413.25413.4	hcd
10 μL	0.5 μg/μL	P49790|NU153_HUMAN	P49790	NU153_HUMAN	K.SSSAGFSFGTGVINST[+203.07937][+153.06506]PAPANTIVT[+203.07937][+153.06506]SENK.S	T16(OGlycan / 356.1444); T25(OGlycan / 356.1444)	4	3553.66	3553.68	555.6	HexNAc(1) 153.065057; HexNAc(1) 153.065057	16	1032	T	Xiongyingying-A.24859.24859.4	hcd
10 μL	0.5 μg/μL	P49790|NU153_HUMAN	P49790	NU153_HUMAN	K.SSSAGFSFGTGVINST[+203.07937][+153.06506]PAPANTIVT[+203.07937][+153.06506]SENK.S	T16(OGlycan / 356.1444); T25(OGlycan / 356.1444)	4	3553.66	3553.68	555.6	HexNAc(1) 153.065057; HexNAc(1) 153.065057	25	1041	T	Xiongyingying-A.24859.24859.4	hcd
10 μL	0.5 μg/μL	P49790|NU153_HUMAN	P49790	NU153_HUMAN	K.S[+203.07937][+153.06506]SSAGFSFGTGVINSTPAPANTIVTSENK.S	S1(OGlycan / 356.1444)	3	3197.51	3197.53	1022.8	HexNAc(1) 153.065057	1	1017	S	Xiongyingying-A.31476.31476.3	hcd
10 μL	0.5 μg/μL	P49790|NU153_HUMAN	P49790	NU153_HUMAN	K.GGFSFGNVEPAS[+203.07937][+153.06506]LPSASVFVLGR.T	S12(OGlycan / 356.1444)	3	2651.3	2651.32	852	HexNAc(1) 153.065057	12	1091	S	Xiongyingying-A.43539.43539.3	hcd
10 μL	0.5 μg/μL	P49790|NU153_HUMAN	P49790	NU153_HUMAN	K.GGFSFGNVEPASLPSAS[+203.07937][+153.06506]VFVLGR.T	S17(OGlycan / 356.1444)	3	2651.29	2651.32	667.4	HexNAc(1) 153.065057	17	1096	S	Xiongyingying-A.41978.41978.3	hcd
10 μL	0.5 μg/μL	P49790|NU153_HUMAN	P49790	NU153_HUMAN	K.GGFSFGNVEPAS[+203.07937][+153.06506]LPSASVFVLGR.T	S12(OGlycan / 356.1444)	3	2651.3	2651.32	495.4	HexNAc(1) 153.065057	12	1091	S	Xiongyingying-A.43087.43087.3	hcd
10 μL	0.5 μg/μL	P49790|NU153_HUMAN	P49790	NU153_HUMAN	K.QQEPVTS[+203.07937][+153.06506]TSLVFGK.K	S7(OGlycan / 356.1444)	3	1876.92	1876.94	667.2	HexNAc(1) 153.065057	7	1113	S	Xiongyingying-A.15369.15369.3	hcd
10 μL	0.5 μg/μL	P49790|NU153_HUMAN	P49790	NU153_HUMAN	K.STFSFSMT[+203.07937][+153.06506]KPSEK.E	T8(OGlycan / 356.1444)	3	1832.83	1832.85	478.1	HexNAc(1) 153.065057	8	1156	T	Xiongyingying-A.10559.10559.3	hcd
10 μL	0.5 μg/μL	P49790|NU153_HUMAN	P49790	NU153_HUMAN	K.ATFAFGAQT[+203.07937][+153.06506]STT[+203.07937][+153.06506]ADQGAAK.P	T9(OGlycan / 356.1444); T12(OGlycan / 356.1444)	4	2556.15	2556.17	574.1	HexNAc(1) 153.065057; HexNAc(1) 153.065057	9	1177	T	Xiongyingying-A.8035.8035.4	hcd
10 μL	0.5 μg/μL	P49790|NU153_HUMAN	P49790	NU153_HUMAN	K.ATFAFGAQT[+203.07937][+153.06506]STT[+203.07937][+153.06506]ADQGAAK.P	T9(OGlycan / 356.1444); T12(OGlycan / 356.1444)	4	2556.15	2556.17	574.1	HexNAc(1) 153.065057; HexNAc(1) 153.065057	12	1180	T	Xiongyingying-A.8035.8035.4	hcd
10 μL	0.5 μg/μL	P49790|NU153_HUMAN	P49790	NU153_HUMAN	K.ATFAFGAQTSTT[+203.07937][+153.06506]ADQGAAK.P	T12(OGlycan / 356.1444)	3	2200.01	2200.03	654.7	HexNAc(1) 153.065057	12	1180	T	Xiongyingying-A.12797.12797.3	hcd
10 μL	0.5 μg/μL	P43243|MATR3_HUMAN	P43243	MATR3_HUMAN	R.DLSAAGIGLLAAAT[+203.07937][+153.06506]QSLSMPASLGR.M	T14(OGlycan / 356.1444)	3	2727.39	2727.41	867.1	HexNAc(1) 153.065057	14	33	T	Xiongyingying-A.44928.44928.3	hcd
10 μL	0.5 μg/μL	P43243|MATR3_HUMAN	P43243	MATR3_HUMAN	R.LASLM[+15.99492]NLGM[+15.99492]SSSLNQQGAHSALSS[+203.07937][+153.06506]ASTSSHNLQSIFNIGSR.G	M5(Oxidation / 15.9949); M9(Oxidation / 15.9949); S24(OGlycan / 356.1444)	5	4592.15	4592.19	1221.6	HexNAc(1) 153.065057	24	75	S	Xiongyingying-A.30938.30938.5	hcd
10 μL	0.5 μg/μL	P43243|MATR3_HUMAN	P43243	MATR3_HUMAN	R.LASLMNLGM[+15.99492]SSSLNQQGAHSALSS[+203.07937][+153.06506]ASTSSHNLQSIFNIGSR.G	M9(Oxidation / 15.9949); S24(OGlycan / 356.1444)	5	4576.17	4576.19	476.8	HexNAc(1) 153.065057	24	75	S	Xiongyingying-A.34440.34440.5	hcd
10 μL	0.5 μg/μL	P43243|MATR3_HUMAN	P43243	MATR3_HUMAN	R.LASLMNLGMSSSLNQQGAHS[+203.07937][+153.06506]ALSSASTSSHNLQSIFNIGSR.G	S20(OGlycan / 356.1444)	5	4561.17	4560.2	1411	HexNAc(1) 153.065057	20	71	S	Xiongyingying-A.36790.36790.5	hcd
10 μL	0.5 μg/μL	Q96KR1|ZFR_HUMAN	Q96KR1	ZFR_HUMAN	R.PAPVAVAAAATAAAYGGYPT[+203.07937][+153.06506]AHTATDYGYTQR.Q	T20(OGlycan / 356.1444)	4	3510.66	3510.67	1416.3	HexNAc(1) 153.065057	20	111	T	Xiongyingying-A.23248.23248.4	hcd
10 μL	0.5 μg/μL	Q96KR1|ZFR_HUMAN	Q96KR1	ZFR_HUMAN	R.PAPVAVAAAATAAAYGGYPTAHT[+203.07937][+153.06506]ATDYGYTQR.Q	T23(OGlycan / 356.1444)	4	3510.64	3510.67	1132.3	HexNAc(1) 153.065057	23	114	T	Xiongyingying-A.28664.28664.4	hcd
10 μL	0.5 μg/μL	Q96KR1|ZFR_HUMAN	Q96KR1	ZFR_HUMAN	R.QQEAPPPPPPATT[+203.07937][+153.06506]QNYQDS[+203.07937][+153.06506]YSYVR.S	T13(OGlycan / 356.1444); S19(OGlycan / 356.1444)	4	3446.53	3446.56	752.2	HexNAc(1) 153.065057; HexNAc(1) 153.065057	13	136	T	Xiongyingying-A.12591.12591.4	hcd
10 μL	0.5 μg/μL	Q96KR1|ZFR_HUMAN	Q96KR1	ZFR_HUMAN	R.QQEAPPPPPPATT[+203.07937][+153.06506]QNYQDS[+203.07937][+153.06506]YSYVR.S	T13(OGlycan / 356.1444); S19(OGlycan / 356.1444)	4	3446.53	3446.56	752.2	HexNAc(1) 153.065057; HexNAc(1) 153.065057	19	142	S	Xiongyingying-A.12591.12591.4	hcd
10 μL	0.5 μg/μL	Q96KR1|ZFR_HUMAN	Q96KR1	ZFR_HUMAN	R.QQEAPPPPPPATTQNYQDS[+203.07937][+153.06506]YSYVR.S	S19(OGlycan / 356.1444)	3	3090.39	3090.42	628.6	HexNAc(1) 153.065057	19	142	S	Xiongyingying-A.18355.18355.3	hcd
10 μL	0.5 μg/μL	Q96KR1|ZFR_HUMAN	Q96KR1	ZFR_HUMAN	K.QYYQQPTAT[+203.07937][+153.06506]AAAVAAAAQPQPS[+203.07937][+153.06506]VAETYYQTAPK.A	T9(OGlycan / 356.1444); S22(OGlycan / 356.1444)	4	4197.95	4196.99	1131.2	HexNAc(1) 153.065057; HexNAc(1) 153.065057	9	167	T	Xiongyingying-A.22141.22141.4	hcd
10 μL	0.5 μg/μL	Q96KR1|ZFR_HUMAN	Q96KR1	ZFR_HUMAN	K.QYYQQPTAT[+203.07937][+153.06506]AAAVAAAAQPQPS[+203.07937][+153.06506]VAETYYQTAPK.A	T9(OGlycan / 356.1444); S22(OGlycan / 356.1444)	4	4197.95	4196.99	1131.2	HexNAc(1) 153.065057; HexNAc(1) 153.065057	22	180	S	Xiongyingying-A.22141.22141.4	hcd
10 μL	0.5 μg/μL	Q96KR1|ZFR_HUMAN	Q96KR1	ZFR_HUMAN	K.QYYQQPTATAAAVAAAAQPQPS[+203.07937][+153.06506]VAETYYQTAPK.A	S22(OGlycan / 356.1444)	4	3840.81	3840.85	988.1	HexNAc(1) 153.065057	22	180	S	Xiongyingying-A.30157.30157.4	hcd
10 μL	0.5 μg/μL	Q96KR1|ZFR_HUMAN	Q96KR1	ZFR_HUMAN	K.AGYSQGAT[+203.07937][+153.06506]QYT[+203.07937][+153.06506]QAQQTR.Q	T8(OGlycan / 356.1444); T11(OGlycan / 356.1444)	3	2571.13	2571.16	821.9	HexNAc(1) 153.065057; HexNAc(1) 153.065057	8	199	T	Xiongyingying-A.5648.5648.3	hcd
10 μL	0.5 μg/μL	Q96KR1|ZFR_HUMAN	Q96KR1	ZFR_HUMAN	K.AGYSQGAT[+203.07937][+153.06506]QYT[+203.07937][+153.06506]QAQQTR.Q	T8(OGlycan / 356.1444); T11(OGlycan / 356.1444)	3	2571.13	2571.16	821.9	HexNAc(1) 153.065057; HexNAc(1) 153.065057	11	202	T	Xiongyingying-A.5648.5648.3	hcd
10 μL	0.5 μg/μL	Q96KR1|ZFR_HUMAN	Q96KR1	ZFR_HUMAN	K.AGYSQGAT[+203.07937][+153.06506]QYTQAQQTR.Q	T8(OGlycan / 356.1444)	3	2214.99	2215.01	675.9	HexNAc(1) 153.065057	8	199	T	Xiongyingying-A.6427.6427.3	hcd
10 μL	0.5 μg/μL	Q96KR1|ZFR_HUMAN	Q96KR1	ZFR_HUMAN	K.QAAAAAAAAAAT[+203.07937][+153.06506]AAWTGTTFTK.K	T12(OGlycan / 356.1444)	3	2379.15	2379.17	629.6	HexNAc(1) 153.065057	12	300	T	Xiongyingying-A.21938.21938.3	hcd
10 μL	0.5 μg/μL	Q96KR1|ZFR_HUMAN	Q96KR1	ZFR_HUMAN	K.LGKPIPS[+203.07937][+153.06506]T[+203.07937][+153.06506]EPN[+0.98402]VVSQ[+0.98402]ATSSTAVSASK.P	S7(OGlycan / 356.1444); T8(OGlycan / 356.1444); N11(Deamidated / 0.984); Q15(Deamidated / 0.984)	5	3270.62	3270.61	251.9	HexNAc(1) 153.065057; HexNAc(1) 153.065057	7	422	S	Xiongyingying-A.10737.10737.5	hcd
10 μL	0.5 μg/μL	Q96KR1|ZFR_HUMAN	Q96KR1	ZFR_HUMAN	K.LGKPIPS[+203.07937][+153.06506]T[+203.07937][+153.06506]EPN[+0.98402]VVSQ[+0.98402]ATSSTAVSASK.P	S7(OGlycan / 356.1444); T8(OGlycan / 356.1444); N11(Deamidated / 0.984); Q15(Deamidated / 0.984)	5	3270.62	3270.61	251.9	HexNAc(1) 153.065057; HexNAc(1) 153.065057	8	423	T	Xiongyingying-A.10737.10737.5	hcd
10 μL	0.5 μg/μL	Q96KR1|ZFR_HUMAN	Q96KR1	ZFR_HUMAN	K.LGKPIPST[+203.07937][+153.06506]EPNVVS[+203.07937][+153.06506]QATSSTAVSASK.P	T8(OGlycan / 356.1444); S14(OGlycan / 356.1444)	4	3268.6	3268.64	686.4	HexNAc(1) 153.065057; HexNAc(1) 153.065057	8	423	T	Xiongyingying-A.10695.10695.4	hcd
10 μL	0.5 μg/μL	Q96KR1|ZFR_HUMAN	Q96KR1	ZFR_HUMAN	K.LGKPIPST[+203.07937][+153.06506]EPNVVS[+203.07937][+153.06506]QATSSTAVSASK.P	T8(OGlycan / 356.1444); S14(OGlycan / 356.1444)	4	3268.6	3268.64	686.4	HexNAc(1) 153.065057; HexNAc(1) 153.065057	14	429	S	Xiongyingying-A.10695.10695.4	hcd
10 μL	0.5 μg/μL	Q96KR1|ZFR_HUMAN	Q96KR1	ZFR_HUMAN	K.LGKPIPST[+203.07937][+153.06506]EPNVVSQATSSTAVSASK.P	T8(OGlycan / 356.1444)	3	2912.47	2912.5	943.2	HexNAc(1) 153.065057	8	423	T	Xiongyingying-A.15388.15388.3	hcd
10 μL	0.5 μg/μL	Q96KR1|ZFR_HUMAN	Q96KR1	ZFR_HUMAN	K.LGKPIPSTEPNVVS[+203.07937][+153.06506]QATSSTAVSASK.P	S14(OGlycan / 356.1444)	4	2912.48	2912.5	822.8	HexNAc(1) 153.065057	14	429	S	Xiongyingying-A.14882.14882.4	hcd
10 μL	0.5 μg/μL	Q96KR1|ZFR_HUMAN	Q96KR1	ZFR_HUMAN	K.PIPSTEPNVVSQATS[+203.07937][+153.06506]STAVSASK.P	S15(OGlycan / 356.1444)	3	2614.27	2614.3	463	HexNAc(1) 153.065057	15	433	S	Xiongyingying-A.17026.17026.3	hcd
10 μL	0.5 μg/μL	Q5VT52|RPRD2_HUMAN	Q5VT52	RPRD2_HUMAN	K.SAVSTS[+203.07937][+153.06506]VPT[+203.07937][+153.06506]KPTENISK.A	S6(OGlycan / 356.1444); T9(OGlycan / 356.1444)	4	2458.19	2458.22	700.1	HexNAc(1) 153.065057; HexNAc(1) 153.065057	6	401	S	Xiongyingying-A.5938.5938.4	hcd
10 μL	0.5 μg/μL	Q5VT52|RPRD2_HUMAN	Q5VT52	RPRD2_HUMAN	K.SAVSTS[+203.07937][+153.06506]VPT[+203.07937][+153.06506]KPTENISK.A	S6(OGlycan / 356.1444); T9(OGlycan / 356.1444)	4	2458.19	2458.22	700.1	HexNAc(1) 153.065057; HexNAc(1) 153.065057	9	404	T	Xiongyingying-A.5938.5938.4	hcd
10 μL	0.5 μg/μL	Q5VT52|RPRD2_HUMAN	Q5VT52	RPRD2_HUMAN	K.PVNTS[+203.07937][+153.06506]LSPSPALALPNLANVDLAK.I	S5(OGlycan / 356.1444)	3	2758.45	2758.47	924.5	HexNAc(1) 153.065057	5	436	S	Xiongyingying-A.39168.39168.3	hcd
10 μL	0.5 μg/μL	Q5VT52|RPRD2_HUMAN	Q5VT52	RPRD2_HUMAN	K.NTGVSPASRPSPGTPT[+203.07937][+153.06506]SPSNLTSGLK.T	T16(OGlycan / 356.1444)	3	2866.4	2866.43	753.7	HexNAc(1) 153.065057	16	484	T	Xiongyingying-A.13702.13702.3	hcd
10 μL	0.5 μg/μL	Q5VT52|RPRD2_HUMAN	Q5VT52	RPRD2_HUMAN	K.TPAPATTTSHNPLANILS[+203.07937][+153.06506]K.V	S18(OGlycan / 356.1444)	4	2290.16	2290.18	702.1	HexNAc(1) 153.065057	18	512	S	Xiongyingying-A.17923.17923.4	hcd
10 μL	0.5 μg/μL	Q5VT52|RPRD2_HUMAN	Q5VT52	RPRD2_HUMAN	K.TQTQSAPALQGLSSLLQ[+0.98402]S[+203.07937][+153.06506]VTGN[+0.98402]PVPASEAASQSTS[+203.07937][+153.06506]ASPANTTVSTIK.G	Q17(Deamidated / 0.984); S18(OGlycan / 356.1444); N22(Deamidated / 0.984); S35(OGlycan / 356.1444)	4	5299.58	5298.58	953.5	HexNAc(1) 153.065057; HexNAc(1) 153.065057	18	545	S	Xiongyingying-A.40538.40538.4	hcd
10 μL	0.5 μg/μL	Q5VT52|RPRD2_HUMAN	Q5VT52	RPRD2_HUMAN	K.TQTQSAPALQGLSSLLQ[+0.98402]S[+203.07937][+153.06506]VTGN[+0.98402]PVPASEAASQSTS[+203.07937][+153.06506]ASPANTTVSTIK.G	Q17(Deamidated / 0.984); S18(OGlycan / 356.1444); N22(Deamidated / 0.984); S35(OGlycan / 356.1444)	4	5299.58	5298.58	953.5	HexNAc(1) 153.065057; HexNAc(1) 153.065057	35	562	S	Xiongyingying-A.40538.40538.4	hcd
10 μL	0.5 μg/μL	Q5VT52|RPRD2_HUMAN	Q5VT52	RPRD2_HUMAN	K.TQTQSAPALQGLSSLLQS[+203.07937][+153.06506]VTGNPVPASEAASQSTSASPANTTVSTIK.G	S18(OGlycan / 356.1444)	4	4940.44	4940.47	1096	HexNAc(1) 153.065057	18	545	S	Xiongyingying-A.46167.46167.4	hcd
10 μL	0.5 μg/μL	Q5VT52|RPRD2_HUMAN	Q5VT52	RPRD2_HUMAN	K.SFNYSPNSSTSEVS[+203.07937][+153.06506]STSASK.A	S14(OGlycan / 356.1444)	3	2423.04	2423.06	621.3	HexNAc(1) 153.065057	14	602	S	Xiongyingying-A.9445.9445.3	hcd
10 μL	0.5 μg/μL	Q5VT52|RPRD2_HUMAN	Q5VT52	RPRD2_HUMAN	R.SLFSPQNTLAAPTGHPPT[+203.07937][+153.06506]SGVEK.V	T18(OGlycan / 356.1444)	3	2692.31	2692.33	858.1	HexNAc(1) 153.065057	18	990	T	Xiongyingying-A.19475.19475.3	hcd
10 μL	0.5 μg/μL	Q14157|UBP2L_HUMAN	Q14157	UBP2L_HUMAN	K.QTAISQPASGNT[+203.07937][+153.06506]FSHHSM[+15.99492]VSM[+15.99492]LGK.G	T12(OGlycan / 356.1444); M18(Oxidation / 15.9949); M21(Oxidation / 15.9949)	4	2904.31	2904.34	864.4	HexNAc(1) 153.065057	12	332	T	Xiongyingying-A.8574.8574.4	hcd
10 μL	0.5 μg/μL	Q14157|UBP2L_HUMAN	Q14157	UBP2L_HUMAN	K.QTAISQPAS[+203.07937][+153.06506]GNTFSHHSM[+15.99492]VSMLGK.G	S9(OGlycan / 356.1444); M18(Oxidation / 15.9949)	4	2888.32	2888.34	1079.4	HexNAc(1) 153.065057	9	329	S	Xiongyingying-A.10895.10895.4	hcd
10 μL	0.5 μg/μL	Q14157|UBP2L_HUMAN	Q14157	UBP2L_HUMAN	K.QTAISQPASGNT[+203.07937][+153.06506]FSHHSMVSM[+15.99492]LGK.G	T12(OGlycan / 356.1444); M21(Oxidation / 15.9949)	4	2888.31	2888.34	956	HexNAc(1) 153.065057	12	332	T	Xiongyingying-A.11236.11236.4	hcd
10 μL	0.5 μg/μL	Q14157|UBP2L_HUMAN	Q14157	UBP2L_HUMAN	K.QTAISQPASGNT[+203.07937][+153.06506]FSHHSMVSMLGK.G	T12(OGlycan / 356.1444)	5	2872.33	2872.35	863.2	HexNAc(1) 153.065057	12	332	T	Xiongyingying-A.15148.15148.5	hcd
10 μL	0.5 μg/μL	Q14157|UBP2L_HUMAN	Q14157	UBP2L_HUMAN	K.TAQALAQLAAQHSQSGST[+203.07937][+153.06506]TTSS[+203.07937][+153.06506]WDMGSTTQSPSLVQYDLK.N	T18(OGlycan / 356.1444); S22(OGlycan / 356.1444)	5	4895.19	4895.28	337.6	HexNAc(1) 153.065057; HexNAc(1) 153.065057	18	385	T	Xiongyingying-A.28424.28424.5	hcd
10 μL	0.5 μg/μL	Q14157|UBP2L_HUMAN	Q14157	UBP2L_HUMAN	K.TAQALAQLAAQHSQSGST[+203.07937][+153.06506]TTSS[+203.07937][+153.06506]WDMGSTTQSPSLVQYDLK.N	T18(OGlycan / 356.1444); S22(OGlycan / 356.1444)	5	4895.19	4895.28	337.6	HexNAc(1) 153.065057; HexNAc(1) 153.065057	22	389	S	Xiongyingying-A.28424.28424.5	hcd
10 μL	0.5 μg/μL	Q14157|UBP2L_HUMAN	Q14157	UBP2L_HUMAN	K.TAQALAQLAAQHSQSGST[+203.07937][+153.06506]TTSSWDM[+15.99492]GSTTQSPSLVQYDLK.N	T18(OGlycan / 356.1444); M25(Oxidation / 15.9949)	4	4555.1	4555.13	1241.1	HexNAc(1) 153.065057	18	385	T	Xiongyingying-A.30031.30031.4	hcd
10 μL	0.5 μg/μL	Q14157|UBP2L_HUMAN	Q14157	UBP2L_HUMAN	K.TAQALAQLAAQHSQSGSTTT[+203.07937][+153.06506]SSWDM[+15.99492]GSTTQSPSLVQYDLK.N	T20(OGlycan / 356.1444); M25(Oxidation / 15.9949)	5	4555.1	4555.13	821.4	HexNAc(1) 153.065057	20	387	T	Xiongyingying-A.30456.30456.5	hcd
10 μL	0.5 μg/μL	Q14157|UBP2L_HUMAN	Q14157	UBP2L_HUMAN	K.TAQALAQLAAQHSQSGSTTT[+203.07937][+153.06506]SSWDM[+15.99492]GSTTQSPSLVQYDLK.N	T20(OGlycan / 356.1444); M25(Oxidation / 15.9949)	5	4554.1	4555.13	797.3	HexNAc(1) 153.065057	20	387	T	Xiongyingying-A.30376.30376.5	hcd
10 μL	0.5 μg/μL	Q14157|UBP2L_HUMAN	Q14157	UBP2L_HUMAN	K.TAQALAQLAAQHSQ[+0.98402]SGSTTTS[+203.07937][+153.06506]SWDMGSTTQSPSLVQYDLK.N	Q14(Deamidated / 0.984); S21(OGlycan / 356.1444)	4	4541.1	4540.12	772	HexNAc(1) 153.065057	21	388	S	Xiongyingying-A.33496.33496.4	hcd
10 μL	0.5 μg/μL	Q14157|UBP2L_HUMAN	Q14157	UBP2L_HUMAN	K.TAQALAQLAAQHSQSGS[+203.07937][+153.06506]TTTSSWDMGSTTQSPSLVQYDLK.N	S17(OGlycan / 356.1444)	4	4540.11	4539.13	1154.7	HexNAc(1) 153.065057	17	384	S	Xiongyingying-A.32514.32514.4	hcd
10 μL	0.5 μg/μL	Q14157|UBP2L_HUMAN	Q14157	UBP2L_HUMAN	K.TAQALAQLAAQHSQSGS[+203.07937][+153.06506]TTTSSWDMGSTTQSPSLVQYDLK.N	S17(OGlycan / 356.1444)	4	4539.1	4539.13	1070.7	HexNAc(1) 153.065057	17	384	S	Xiongyingying-A.32843.32843.4	hcd
10 μL	0.5 μg/μL	Q14157|UBP2L_HUMAN	Q14157	UBP2L_HUMAN	K.TAQALAQLAAQHSQSGS[+203.07937][+153.06506]TTTSSWDMGSTTQSPSLVQYDLK.N	S17(OGlycan / 356.1444)	4	4539.1	4539.13	1017.3	HexNAc(1) 153.065057	17	384	S	Xiongyingying-A.33168.33168.4	hcd
10 μL	0.5 μg/μL	Q14157|UBP2L_HUMAN	Q14157	UBP2L_HUMAN	K.TAQALAQLAAQHSQSGSTT[+203.07937][+153.06506]TSSWDMGSTTQSPSLVQYDLK.N	T19(OGlycan / 356.1444)	5	4540.1	4539.13	682.6	HexNAc(1) 153.065057	19	386	T	Xiongyingying-A.33046.33046.5	hcd
10 μL	0.5 μg/μL	Q14157|UBP2L_HUMAN	Q14157	UBP2L_HUMAN	R.QAFTPS[+203.07937][+153.06506]STMMEVFLQEK.S	S6(OGlycan / 356.1444)	3	2330.06	2330.08	658.1	HexNAc(1) 153.065057	6	427	S	Xiongyingying-A.34261.34261.3	hcd
10 μL	0.5 μg/μL	Q14157|UBP2L_HUMAN	Q14157	UBP2L_HUMAN	K.SPAVAT[+203.07937][+153.06506]STAAPPPPSSPLPSK.S	T6(OGlycan / 356.1444)	3	2316.16	2316.18	855.4	HexNAc(1) 153.065057	6	444	T	Xiongyingying-A.14668.14668.3	hcd
10 μL	0.5 μg/μL	Q14157|UBP2L_HUMAN	Q14157	UBP2L_HUMAN	R.FPLDYYSIPFPTPT[+203.07937][+153.06506]TPLTGR.D	T14(OGlycan / 356.1444)	3	2639.3	2639.31	649.3	HexNAc(1) 153.065057	14	843	T	Xiongyingying-A.45601.45601.3	hcd
10 μL	0.5 μg/μL	Q14157|UBP2L_HUMAN	Q14157	UBP2L_HUMAN	R.FPLDYYSIPFPTPT[+203.07937][+153.06506]TPLTGR.D	T14(OGlycan / 356.1444)	3	2639.3	2639.31	456.7	HexNAc(1) 153.065057	14	843	T	Xiongyingying-A.44679.44679.3	hcd
10 μL	0.5 μg/μL	Q14157|UBP2L_HUMAN	Q14157	UBP2L_HUMAN	R.FPLDYYSIPFPTPT[+203.07937][+153.06506]TPLTGR.D	T14(OGlycan / 356.1444)	3	2639.27	2639.31	258.2	HexNAc(1) 153.065057	14	843	T	Xiongyingying-A.43862.43862.3	hcd
10 μL	0.5 μg/μL	Q14157|UBP2L_HUMAN	Q14157	UBP2L_HUMAN	R.GDASSPAPATTLAQPQQNQT[+203.07937][+153.06506]QT[+203.07937][+153.06506]HHTTQQTFLNPALPPGYSYTSLPYYTGVPGLPSTFQYGPAVFPVAPTSSK.Q	T20(OGlycan / 356.1444); T22(OGlycan / 356.1444)	6	8289.96	8288	835.9	HexNAc(1) 153.065057; HexNAc(1) 153.065057	20	887	T	Xiongyingying-A.44655.44655.6	hcd
10 μL	0.5 μg/μL	Q14157|UBP2L_HUMAN	Q14157	UBP2L_HUMAN	R.GDASSPAPATTLAQPQQNQT[+203.07937][+153.06506]QT[+203.07937][+153.06506]HHTTQQTFLNPALPPGYSYTSLPYYTGVPGLPSTFQYGPAVFPVAPTSSK.Q	T20(OGlycan / 356.1444); T22(OGlycan / 356.1444)	6	8289.96	8288	835.9	HexNAc(1) 153.065057; HexNAc(1) 153.065057	22	889	T	Xiongyingying-A.44655.44655.6	hcd
10 μL	0.5 μg/μL	P05787|K2C8_HUMAN	P05787	K2C8_HUMAN	K.TT[+203.07937][+153.06506]SGYAGGLSSAYGGLTSPGLSYSLGSSFGSGAGSSSFSR.T	T2(OGlycan / 356.1444)	4	4081.82	4081.86	884	HexNAc(1) 153.065057	2	416	T	Xiongyingying-A.39471.39471.4	hcd
10 μL	0.5 μg/μL	P05787|K2C8_HUMAN	P05787	K2C8_HUMAN	K.TTSGYAGGLSSAYGGLTSPGLS[+203.07937][+153.06506]YSLGSSFGSGAGSSSFSR.T	S22(OGlycan / 356.1444)	3	4082.83	4081.86	564.3	HexNAc(1) 153.065057	22	436	S	Xiongyingying-A.39511.39511.3	hcd
10 μL	0.5 μg/μL	P49792|RBP2_HUMAN	P49792	RBP2_HUMAN	R.WPTENYGPDSVPDGYQGS[+203.07937][+153.06506]QT[+203.07937][+153.06506]FHGAPLTVATTGPSVYYSQSPAYNSQYLLR.P	S18(OGlycan / 356.1444); T20(OGlycan / 356.1444)	5	6179.79	6179.83	1011.1	HexNAc(1) 153.065057; HexNAc(1) 153.065057	18	858	S	Xiongyingying-A.35235.35235.5	hcd
10 μL	0.5 μg/μL	P49792|RBP2_HUMAN	P49792	RBP2_HUMAN	R.WPTENYGPDSVPDGYQGS[+203.07937][+153.06506]QT[+203.07937][+153.06506]FHGAPLTVATTGPSVYYSQSPAYNSQYLLR.P	S18(OGlycan / 356.1444); T20(OGlycan / 356.1444)	5	6179.79	6179.83	1011.1	HexNAc(1) 153.065057; HexNAc(1) 153.065057	20	860	T	Xiongyingying-A.35235.35235.5	hcd
10 μL	0.5 μg/μL	P49792|RBP2_HUMAN	P49792	RBP2_HUMAN	R.WPTENYGPDSVPDGYQGSQTFHGAPLTVAT[+203.07937][+153.06506]TGPSVYYSQSPAYNSQYLLR.P	T30(OGlycan / 356.1444)	5	5823.64	5823.69	1055.6	HexNAc(1) 153.065057	30	870	T	Xiongyingying-A.40572.40572.5	hcd
10 μL	0.5 μg/μL	P49792|RBP2_HUMAN	P49792	RBP2_HUMAN	R.GDDYFNYNVQQTSTN[+0.98402]PPLPEPGYFTKPPIAAHAS[+203.07937][+153.06506]R.S	N15(Deamidated / 0.984); S34(OGlycan / 356.1444)	5	4248.96	4249.98	571.1	HexNAc(1) 153.065057	34	991	S	Xiongyingying-A.32729.32729.5	hcd
10 μL	0.5 μg/μL	P49792|RBP2_HUMAN	P49792	RBP2_HUMAN	K.SNDGDFTFSSPQVVT[+203.07937][+153.06506]QPPPAAYSNSESLLGLLTSDKPLQGDGYSGAKPIPGGQTIGPR.N	T15(OGlycan / 356.1444)	5	6273.02	6273.06	990.9	HexNAc(1) 153.065057	15	1053	T	Xiongyingying-A.45137.45137.5	hcd
10 μL	0.5 μg/μL	P49792|RBP2_HUMAN	P49792	RBP2_HUMAN	K.SNDGDFTFSSPQVVTQPPPAAYSNS[+203.07937][+153.06506]ESLLGLLTSDKPLQGDGYSGAK.P	S25(OGlycan / 356.1444)	4	5199.44	5199.47	449.4	HexNAc(1) 153.065057	25	1063	S	Xiongyingying-A.46387.46387.4	hcd
10 μL	0.5 μg/μL	P49792|RBP2_HUMAN	P49792	RBP2_HUMAN	K.QSLPATSIPTPAS[+203.07937][+153.06506]FK.F	S13(OGlycan / 356.1444)	3	1900.97	1900.98	429.2	HexNAc(1) 153.065057	13	1520	S	Xiongyingying-A.22128.22128.3	hcd
10 μL	0.5 μg/μL	P06748|NPM_HUMAN	P06748	NPM_HUMAN	K.MSVQPTVSLGGFEIT[+203.07937][+153.06506]PPVVLR.L	T15(OGlycan / 356.1444)	3	2583.34	2583.36	796.8	HexNAc(1) 153.065057	15	95	T	Xiongyingying-A.42512.42512.3	hcd
10 μL	0.5 μg/μL	P05783|K1C18_HUMAN	P05783	K1C18_HUMAN	R.PVSS[+203.07937][+153.06506]AASVYAGAGGSGSR.I	S4(OGlycan / 356.1444)	2	1936.9	1936.91	835.5	HexNAc(1) 153.065057	4	31	S	Xiongyingying-A.6958.6958.2	hcd
10 μL	0.5 μg/μL	Q96ST3|SIN3A_HUMAN	Q96ST3	SIN3A_HUMAN	K.IEVQTNDMVNVTTPGQVHQIPT[+203.07937][+153.06506]HGIQPQPQPPPQ[+0.98402]HPSQPSAQSAPAPAQPAPQPPPAK.V	T22(OGlycan / 356.1444); Q34(Deamidated / 0.984)	6	6422.16	6421.18	741.5	HexNAc(1) 153.065057	22	213	T	Xiongyingying-A.24301.24301.6	hcd
10 μL	0.5 μg/μL	Q96ST3|SIN3A_HUMAN	Q96ST3	SIN3A_HUMAN	K.VSKPSQLQAHTPAS[+203.07937][+153.06506]QQTPPLPPYASPR.S	S14(OGlycan / 356.1444)	5	3239.63	3239.66	333.5	HexNAc(1) 153.065057	14	263	S	Xiongyingying-A.16127.16127.5	hcd
10 μL	0.5 μg/μL	Q96ST3|SIN3A_HUMAN	Q96ST3	SIN3A_HUMAN	R.SPPVQPHTPVTIS[+203.07937][+153.06506]LGTAPSLQNNQPVEFNHAINYVNK.I	S13(OGlycan / 356.1444)	5	4365.17	4365.2	1475.7	HexNAc(1) 153.065057	13	289	S	Xiongyingying-A.30230.30230.5	hcd
10 μL	0.5 μg/μL	Q9H0E3|SP130_HUMAN	Q9H0E3	SP130_HUMAN	R.AQ[+0.98402]SPVITTTAAHATDSALSRPT[+203.07937][+153.06506]LS[+203.07937][+153.06506]IQ[+0.98402]HPPS[+203.07937][+153.06506]AAISIQR.P	Q2(Deamidated / 0.984); T22(OGlycan / 356.1444); S24(OGlycan / 356.1444); Q26(Deamidated / 0.984); S30(OGlycan / 356.1444)	6	4866.42	4865.42	375.7	HexNAc(1) 153.065057; HexNAc(1) 153.065057; HexNAc(1) 153.065057	22	319	T	Xiongyingying-A.18274.18274.6	hcd
10 μL	0.5 μg/μL	Q9H0E3|SP130_HUMAN	Q9H0E3	SP130_HUMAN	R.AQ[+0.98402]SPVITTTAAHATDSALSRPT[+203.07937][+153.06506]LS[+203.07937][+153.06506]IQ[+0.98402]HPPS[+203.07937][+153.06506]AAISIQR.P	Q2(Deamidated / 0.984); T22(OGlycan / 356.1444); S24(OGlycan / 356.1444); Q26(Deamidated / 0.984); S30(OGlycan / 356.1444)	6	4866.42	4865.42	375.7	HexNAc(1) 153.065057; HexNAc(1) 153.065057; HexNAc(1) 153.065057	24	321	S	Xiongyingying-A.18274.18274.6	hcd
10 μL	0.5 μg/μL	Q9H0E3|SP130_HUMAN	Q9H0E3	SP130_HUMAN	R.AQ[+0.98402]SPVITTTAAHATDSALSRPT[+203.07937][+153.06506]LS[+203.07937][+153.06506]IQ[+0.98402]HPPS[+203.07937][+153.06506]AAISIQR.P	Q2(Deamidated / 0.984); T22(OGlycan / 356.1444); S24(OGlycan / 356.1444); Q26(Deamidated / 0.984); S30(OGlycan / 356.1444)	6	4866.42	4865.42	375.7	HexNAc(1) 153.065057; HexNAc(1) 153.065057; HexNAc(1) 153.065057	30	327	S	Xiongyingying-A.18274.18274.6	hcd
10 μL	0.5 μg/μL	Q9H0E3|SP130_HUMAN	Q9H0E3	SP130_HUMAN	R.AQSPVITT[+203.07937][+153.06506]T[+203.07937][+153.06506]AAHATDSALSR.P	T8(OGlycan / 356.1444); T9(OGlycan / 356.1444)	4	2710.29	2710.31	616.8	HexNAc(1) 153.065057; HexNAc(1) 153.065057	8	305	T	Xiongyingying-A.7110.7110.4	hcd
10 μL	0.5 μg/μL	Q9H0E3|SP130_HUMAN	Q9H0E3	SP130_HUMAN	R.AQSPVITT[+203.07937][+153.06506]T[+203.07937][+153.06506]AAHATDSALSR.P	T8(OGlycan / 356.1444); T9(OGlycan / 356.1444)	4	2710.29	2710.31	616.8	HexNAc(1) 153.065057; HexNAc(1) 153.065057	9	306	T	Xiongyingying-A.7110.7110.4	hcd
10 μL	0.5 μg/μL	Q9H0E3|SP130_HUMAN	Q9H0E3	SP130_HUMAN	R.PTLSIQHPPS[+203.07937][+153.06506]AAISIQRPAQSR.D	S10(OGlycan / 356.1444)	4	2711.41	2711.43	583.1	HexNAc(1) 153.065057	10	327	S	Xiongyingying-A.15752.15752.4	hcd
10 μL	0.5 μg/μL	Q9H0E3|SP130_HUMAN	Q9H0E3	SP130_HUMAN	R.PTLSIQHPPS[+203.07937][+153.06506]AAISIQR.P	S10(OGlycan / 356.1444)	4	2172.13	2172.15	922.2	HexNAc(1) 153.065057	10	327	S	Xiongyingying-A.18002.18002.4	hcd
10 μL	0.5 μg/μL	Q9H0E3|SP130_HUMAN	Q9H0E3	SP130_HUMAN	R.PTLSIQHPPS[+203.07937][+153.06506]AAISIQR.P	S10(OGlycan / 356.1444)	4	2172.14	2172.15	872.3	HexNAc(1) 153.065057	10	327	S	Xiongyingying-A.17669.17669.4	hcd
10 μL	0.5 μg/μL	Q9H0E3|SP130_HUMAN	Q9H0E3	SP130_HUMAN	R.ITLPS[+203.07937][+153.06506]HPALGTPK.Q	S5(OGlycan / 356.1444)	4	1687.9	1687.91	406.1	HexNAc(1) 153.065057	5	349	S	Xiongyingying-A.12827.12827.4	hcd
10 μL	0.5 μg/μL	Q9H0E3|SP130_HUMAN	Q9H0E3	SP130_HUMAN	R.SSLIPIS[+203.07937][+153.06506]GHR.A	S7(OGlycan / 356.1444)	2	1422.75	1422.74	412.5	HexNAc(1) 153.065057	7	460	S	Xiongyingying-A.7191.7191.2	hcd
10 μL	0.5 μg/μL	Q9H0E3|SP130_HUMAN	Q9H0E3	SP130_HUMAN	R.SSLIPIS[+203.07937][+153.06506]GHR.A	S7(OGlycan / 356.1444)	3	1422.73	1422.74	339.3	HexNAc(1) 153.065057	7	460	S	Xiongyingying-A.7326.7326.3	hcd
10 μL	0.5 μg/μL	Q9H0E3|SP130_HUMAN	Q9H0E3	SP130_HUMAN	R.SDNRPSVPVQFQYFLPT[+203.07937][+153.06506]YPPSAYPLAAHTYTPITS[+203.07937][+153.06506]SVSTIR.Q	T17(OGlycan / 356.1444); S35(OGlycan / 356.1444)	6	5281.57	5281.6	633.4	HexNAc(1) 153.065057; HexNAc(1) 153.065057	17	491	T	Xiongyingying-A.38484.38484.6	hcd
10 μL	0.5 μg/μL	Q9H0E3|SP130_HUMAN	Q9H0E3	SP130_HUMAN	R.SDNRPSVPVQFQYFLPT[+203.07937][+153.06506]YPPSAYPLAAHTYTPITS[+203.07937][+153.06506]SVSTIR.Q	T17(OGlycan / 356.1444); S35(OGlycan / 356.1444)	6	5281.57	5281.6	633.4	HexNAc(1) 153.065057; HexNAc(1) 153.065057	35	509	S	Xiongyingying-A.38484.38484.6	hcd
10 μL	0.5 μg/μL	Q9H0E3|SP130_HUMAN	Q9H0E3	SP130_HUMAN	R.QYPVSAQAPNSAITAQTGVGVAS[+203.07937][+153.06506]TVHLNPMQLMTVDASHAR.H	S23(OGlycan / 356.1444)	5	4576.18	4575.25	696.5	HexNAc(1) 153.065057	23	538	S	Xiongyingying-A.35446.35446.5	hcd
10 μL	0.5 μg/μL	P08729|K2C7_HUMAN	P08729	K2C7_HUMAN	M.[+42.01056]SIHFSSPVFTS[+203.07937][+153.06506]R.S	NTerm(Acetyl / 42.0106); S11(OGlycan / 356.1444)	2	1762.84	1762.85	748.1	HexNAc(1) 153.065057	11	12	S	Xiongyingying-A.23635.23635.2	hcd
10 μL	0.5 μg/μL	Q9Y618|NCOR2_HUMAN	Q9Y618	NCOR2_HUMAN	R.YPPHSLS[+203.07937][+153.06506]YPVQ[+0.98402]IAR.T	S7(OGlycan / 356.1444); Q11(Deamidated / 0.984)	3	1984.99	1984.99	294	HexNAc(1) 153.065057	7	25	S	Xiongyingying-A.15496.15496.3	hcd
10 μL	0.5 μg/μL	Q9Y618|NCOR2_HUMAN	Q9Y618	NCOR2_HUMAN	R.PVLPRPPTISN[+0.98402]PPPLIS[+203.07937][+153.06506]SAK.H	N11(Deamidated / 0.984); S17(OGlycan / 356.1444)	4	2438.35	2438.34	547.4	HexNAc(1) 153.065057	17	1110	S	Xiongyingying-A.25542.25542.4	hcd
10 μL	0.5 μg/μL	Q9Y618|NCOR2_HUMAN	Q9Y618	NCOR2_HUMAN	R.QIGAIS[+203.07937][+153.06506]QGMSVQLHVPYS[+203.07937][+153.06506]EHAK.A	S6(OGlycan / 356.1444); S18(OGlycan / 356.1444)	4	3092.48	3092.5	570	HexNAc(1) 153.065057; HexNAc(1) 153.065057	6	1126	S	Xiongyingying-A.14908.14908.4	hcd
10 μL	0.5 μg/μL	Q9Y618|NCOR2_HUMAN	Q9Y618	NCOR2_HUMAN	R.QIGAIS[+203.07937][+153.06506]QGMSVQLHVPYS[+203.07937][+153.06506]EHAK.A	S6(OGlycan / 356.1444); S18(OGlycan / 356.1444)	4	3092.48	3092.5	570	HexNAc(1) 153.065057; HexNAc(1) 153.065057	18	1138	S	Xiongyingying-A.14908.14908.4	hcd
10 μL	0.5 μg/μL	Q9Y618|NCOR2_HUMAN	Q9Y618	NCOR2_HUMAN	R.QIGAISQGM[+15.99492]SVQLHVPYS[+203.07937][+153.06506]EHAK.A	M9(Oxidation / 15.9949); S18(OGlycan / 356.1444)	4	2752.32	2752.35	583.3	HexNAc(1) 153.065057	18	1138	S	Xiongyingying-A.15576.15576.4	hcd
10 μL	0.5 μg/μL	Q9Y618|NCOR2_HUMAN	Q9Y618	NCOR2_HUMAN	R.AIS[+203.07937][+153.06506]SASIEGLMGR.A	S3(OGlycan / 356.1444)	2	1647.79	1647.81	433.2	HexNAc(1) 153.065057	3	1323	S	Xiongyingying-A.19759.19759.2	hcd
10 μL	0.5 μg/μL	Q9Y618|NCOR2_HUMAN	Q9Y618	NCOR2_HUMAN	R.HSSSPLSPGGPTHLTKPTTT[+203.07937][+153.06506]SSSER.E	T20(OGlycan / 356.1444)	4	2905.38	2905.4	1260.6	HexNAc(1) 153.065057	20	1791	T	Xiongyingying-A.6859.6859.4	hcd
10 μL	0.5 μg/μL	Q9Y618|NCOR2_HUMAN	Q9Y618	NCOR2_HUMAN	K.SILTS[+203.07937][+153.06506]TTTVEHAPIWR.P	S5(OGlycan / 356.1444)	3	2168.09	2168.11	930	HexNAc(1) 153.065057	5	1817	S	Xiongyingying-A.20110.20110.3	hcd
10 μL	0.5 μg/μL	Q9Y618|NCOR2_HUMAN	Q9Y618	NCOR2_HUMAN	R.PLVPPVS[+203.07937][+153.06506]GHATIAR.T	S7(OGlycan / 356.1444)	4	1770.95	1770.96	786.8	HexNAc(1) 153.065057	7	1986	S	Xiongyingying-A.10204.10204.4	hcd
10 μL	0.5 μg/μL	Q9Y618|NCOR2_HUMAN	Q9Y618	NCOR2_HUMAN	R.PLVPPVS[+203.07937][+153.06506]GHATIAR.T	S7(OGlycan / 356.1444)	4	1770.95	1770.96	508.7	HexNAc(1) 153.065057	7	1986	S	Xiongyingying-A.10541.10541.4	hcd
10 μL	0.5 μg/μL	Q9Y618|NCOR2_HUMAN	Q9Y618	NCOR2_HUMAN	R.VVTLAQHIS[+203.07937][+153.06506]EVITQDYTR.H	S9(OGlycan / 356.1444)	3	2429.23	2429.24	963.7	HexNAc(1) 153.065057	9	2137	S	Xiongyingying-A.26529.26529.3	hcd
10 μL	0.5 μg/μL	Q9Y618|NCOR2_HUMAN	Q9Y618	NCOR2_HUMAN	R.VVTLAQHISEVITQDYT[+203.07937][+153.06506]R.H	T17(OGlycan / 356.1444)	3	2429.22	2429.24	522.2	HexNAc(1) 153.065057	17	2145	T	Xiongyingying-A.28075.28075.3	hcd
10 μL	0.5 μg/μL	Q9Y618|NCOR2_HUMAN	Q9Y618	NCOR2_HUMAN	R.VVTLAQHISEVITQDYT[+203.07937][+153.06506]R.H	T17(OGlycan / 356.1444)	4	2429.22	2429.24	332	HexNAc(1) 153.065057	17	2145	T	Xiongyingying-A.27952.27952.4	hcd
10 μL	0.5 μg/μL	Q9Y618|NCOR2_HUMAN	Q9Y618	NCOR2_HUMAN	R.NEPEYNISQPGTEIFNMPAITGT[+203.07937][+153.06506]GLMTYR.S	T23(OGlycan / 356.1444)	3	3600.65	3600.67	748.8	HexNAc(1) 153.065057	23	2319	T	Xiongyingying-A.42603.42603.3	hcd
10 μL	0.5 μg/μL	P02545|LMNA_HUMAN	P02545	LMNA_HUMAN	K.ASASGSGAQVGGPIS[+203.07937][+153.06506]S[+203.07937][+153.06506]GSSASSVTVTR.S	S15(OGlycan / 356.1444); S16(OGlycan / 356.1444)	4	3077.42	3077.45	347.5	HexNAc(1) 153.065057; HexNAc(1) 153.065057	15	612	S	Xiongyingying-A.7674.7674.4	hcd
10 μL	0.5 μg/μL	P02545|LMNA_HUMAN	P02545	LMNA_HUMAN	K.ASASGSGAQVGGPIS[+203.07937][+153.06506]S[+203.07937][+153.06506]GSSASSVTVTR.S	S15(OGlycan / 356.1444); S16(OGlycan / 356.1444)	4	3077.42	3077.45	347.5	HexNAc(1) 153.065057; HexNAc(1) 153.065057	16	613	S	Xiongyingying-A.7674.7674.4	hcd
10 μL	0.5 μg/μL	P02545|LMNA_HUMAN	P02545	LMNA_HUMAN	K.ASASGSGAQ[+0.98402]VGGPIS[+203.07937][+153.06506]SGSSASSVTVTR.S	Q9(Deamidated / 0.984); S15(OGlycan / 356.1444)	3	2722.28	2722.29	646.9	HexNAc(1) 153.065057	15	612	S	Xiongyingying-A.11412.11412.3	hcd
10 μL	0.5 μg/μL	P02545|LMNA_HUMAN	P02545	LMNA_HUMAN	K.ASASGSGAQVGGPISSGS[+203.07937][+153.06506]SASSVTVTR.S	S18(OGlycan / 356.1444)	3	2721.28	2721.3	544.3	HexNAc(1) 153.065057	18	615	S	Xiongyingying-A.11731.11731.3	hcd
10 μL	0.5 μg/μL	P02545|LMNA_HUMAN	P02545	LMNA_HUMAN	R.SVGGSGGGSFGDNLVT[+203.07937][+153.06506]R.S	T16(OGlycan / 356.1444)	3	1922.88	1922.9	505.2	HexNAc(1) 153.065057	16	643	T	Xiongyingying-A.11939.11939.3	hcd
10 μL	0.5 μg/μL	O43707|ACTN4_HUMAN	O43707	ACTN4_HUMAN	R.RQ[+0.98402]FAS[+203.07937][+153.06506]QANVVGPWIQTK.M	Q2(Deamidated / 0.984); S5(OGlycan / 356.1444)	3	2287.18	2287.16	203.3	HexNAc(1) 153.065057	5	656	S	Xiongyingying-A.7105.7105.3	hcd
10 μL	0.5 μg/μL	Q6KC79|NIPBL_HUMAN	Q6KC79	NIPBL_HUMAN	K.LSQNSM[+15.99492]HSSPASS[+203.07937][+153.06506]NYQQTTISHSPSSR.F	M6(Oxidation / 15.9949); S13(OGlycan / 356.1444)	5	3291.44	3291.47	502	HexNAc(1) 153.065057	13	140	S	Xiongyingying-A.6273.6273.5	hcd
10 μL	0.5 μg/μL	Q6KC79|NIPBL_HUMAN	Q6KC79	NIPBL_HUMAN	K.LSQNSMHSSPASS[+203.07937][+153.06506]NYQQTTISHSPSSR.F	S13(OGlycan / 356.1444)	4	3275.44	3275.47	1364.4	HexNAc(1) 153.065057	13	140	S	Xiongyingying-A.7114.7114.4	hcd
10 μL	0.5 μg/μL	Q6KC79|NIPBL_HUMAN	Q6KC79	NIPBL_HUMAN	R.FVPPQTS[+203.07937][+153.06506]SGNR.F	S7(OGlycan / 356.1444)	3	1545.72	1545.74	331.4	HexNAc(1) 153.065057	7	161	S	Xiongyingying-A.5842.5842.3	hcd
10 μL	0.5 μg/μL	Q6KC79|NIPBL_HUMAN	Q6KC79	NIPBL_HUMAN	R.FMPQQNSPVPSPYAPQSPAGYMPYSHPSSYTT[+203.07937][+153.06506]HPQMQQASVSSPIVAGGLR.N	T32(OGlycan / 356.1444)	5	5814.65	5814.72	721.9	HexNAc(1) 153.065057	32	197	T	Xiongyingying-A.32718.32718.5	hcd
10 μL	0.5 μg/μL	Q9Y520|PRC2C_HUMAN	Q9Y520	PRC2C_HUMAN	R.LAPPSLAQQQGFQPGLS[+203.07937][+153.06506]QPT[+203.07937][+153.06506]SVQQIPIPIYAPLQGQHQAQLSLGAGPAVSQAQELFSSSLQPYR.S	S17(OGlycan / 356.1444); T20(OGlycan / 356.1444)	5	7462.73	7461.8	997.8	HexNAc(1) 153.065057; HexNAc(1) 153.065057	17	2421	S	Xiongyingying-A.47654.47654.5	hcd
10 μL	0.5 μg/μL	Q9Y520|PRC2C_HUMAN	Q9Y520	PRC2C_HUMAN	R.LAPPSLAQQQGFQPGLS[+203.07937][+153.06506]QPT[+203.07937][+153.06506]SVQQIPIPIYAPLQGQHQAQLSLGAGPAVSQAQELFSSSLQPYR.S	S17(OGlycan / 356.1444); T20(OGlycan / 356.1444)	5	7462.73	7461.8	997.8	HexNAc(1) 153.065057; HexNAc(1) 153.065057	20	2424	T	Xiongyingying-A.47654.47654.5	hcd
10 μL	0.5 μg/μL	Q9Y520|PRC2C_HUMAN	Q9Y520	PRC2C_HUMAN	R.SQPAFM[+15.99492]QSSLSQPSVVLS[+203.07937][+153.06506]GT[+203.07937][+153.06506]AIHNFPTVQHQELAK.A	M6(Oxidation / 15.9949); S18(OGlycan / 356.1444); T20(OGlycan / 356.1444)	5	4492.16	4493.19	1046.5	HexNAc(1) 153.065057; HexNAc(1) 153.065057	18	2486	S	Xiongyingying-A.24814.24814.5	hcd
10 μL	0.5 μg/μL	Q9Y520|PRC2C_HUMAN	Q9Y520	PRC2C_HUMAN	R.SQPAFM[+15.99492]QSSLSQPSVVLS[+203.07937][+153.06506]GT[+203.07937][+153.06506]AIHNFPTVQHQELAK.A	M6(Oxidation / 15.9949); S18(OGlycan / 356.1444); T20(OGlycan / 356.1444)	5	4492.16	4493.19	1046.5	HexNAc(1) 153.065057; HexNAc(1) 153.065057	20	2488	T	Xiongyingying-A.24814.24814.5	hcd
10 μL	0.5 μg/μL	Q9Y520|PRC2C_HUMAN	Q9Y520	PRC2C_HUMAN	R.SQPAFMQSSLSQPSVVLS[+203.07937][+153.06506]GT[+203.07937][+153.06506]AIHNFPTVQHQELAK.A	S18(OGlycan / 356.1444); T20(OGlycan / 356.1444)	6	4477.17	4477.2	1180.6	HexNAc(1) 153.065057; HexNAc(1) 153.065057	18	2486	S	Xiongyingying-A.27395.27395.6	hcd
10 μL	0.5 μg/μL	Q9Y520|PRC2C_HUMAN	Q9Y520	PRC2C_HUMAN	R.SQPAFMQSSLSQPSVVLS[+203.07937][+153.06506]GT[+203.07937][+153.06506]AIHNFPTVQHQELAK.A	S18(OGlycan / 356.1444); T20(OGlycan / 356.1444)	6	4477.17	4477.2	1180.6	HexNAc(1) 153.065057; HexNAc(1) 153.065057	20	2488	T	Xiongyingying-A.27395.27395.6	hcd
10 μL	0.5 μg/μL	Q9Y520|PRC2C_HUMAN	Q9Y520	PRC2C_HUMAN	R.SQPAFM[+15.99492]QSSLSQPSVVLS[+203.07937][+153.06506]GTAIHNFPTVQHQELAK.A	M6(Oxidation / 15.9949); S18(OGlycan / 356.1444)	5	4137.01	4137.05	1259.6	HexNAc(1) 153.065057	18	2486	S	Xiongyingying-A.29982.29982.5	hcd
10 μL	0.5 μg/μL	Q9Y520|PRC2C_HUMAN	Q9Y520	PRC2C_HUMAN	R.SQPAFMQSSLSQPSVVLS[+203.07937][+153.06506]GTAIHNFPTVQHQELAK.A	S18(OGlycan / 356.1444)	5	4122.03	4121.05	1318.1	HexNAc(1) 153.065057	18	2486	S	Xiongyingying-A.30856.30856.5	hcd
10 μL	0.5 μg/μL	Q9Y520|PRC2C_HUMAN	Q9Y520	PRC2C_HUMAN	R.SQPAFMQSSLSQPSVVLS[+203.07937][+153.06506]GTAIHNFPTVQHQELAK.A	S18(OGlycan / 356.1444)	5	4121.03	4121.05	1152.6	HexNAc(1) 153.065057	18	2486	S	Xiongyingying-A.32715.32715.5	hcd
10 μL	0.5 μg/μL	Q9Y520|PRC2C_HUMAN	Q9Y520	PRC2C_HUMAN	R.SQPAFMQSSLSQPSVVLS[+203.07937][+153.06506]GTAIHNFPTVQHQELAK.A	S18(OGlycan / 356.1444)	5	4121.02	4121.05	828.1	HexNAc(1) 153.065057	18	2486	S	Xiongyingying-A.31174.31174.5	hcd
10 μL	0.5 μg/μL	Q9Y520|PRC2C_HUMAN	Q9Y520	PRC2C_HUMAN	R.GLIPAGT[+203.07937][+153.06506]QHSMIATTGK.M	T7(OGlycan / 356.1444)	4	2039.02	2039.03	541.4	HexNAc(1) 153.065057	7	2644	T	Xiongyingying-A.11425.11425.4	hcd
10 μL	0.5 μg/μL	P17844|DDX5_HUMAN	P17844	DDX5_HUMAN	K.TQN[+0.98402]GVYSAANYTN[+0.98402]GS[+203.07937][+153.06506]FGSNFVSAGIQTSFR.T	N3(Deamidated / 0.984); N13(Deamidated / 0.984); S15(OGlycan / 356.1444)	3	3503.55	3503.57	798.3	HexNAc(1) 153.065057	15	544	S	Xiongyingying-A.38697.38697.3	hcd
10 μL	0.5 μg/μL	P17844|DDX5_HUMAN	P17844	DDX5_HUMAN	K.TQN[+0.98402]GVYSAANYTN[+0.98402]GS[+203.07937][+153.06506]FGSNFVSAGIQTSFR.T	N3(Deamidated / 0.984); N13(Deamidated / 0.984); S15(OGlycan / 356.1444)	3	3503.55	3503.57	712.4	HexNAc(1) 153.065057	15	544	S	Xiongyingying-A.39074.39074.3	hcd
10 μL	0.5 μg/μL	P17844|DDX5_HUMAN	P17844	DDX5_HUMAN	K.TQNGVYSAAN[+0.98402]YTN[+0.98402]GS[+203.07937][+153.06506]FGSNFVSAGIQTSFR.T	N10(Deamidated / 0.984); N13(Deamidated / 0.984); S15(OGlycan / 356.1444)	3	3503.55	3503.57	694.3	HexNAc(1) 153.065057	15	544	S	Xiongyingying-A.36132.36132.3	hcd
10 μL	0.5 μg/μL	P17844|DDX5_HUMAN	P17844	DDX5_HUMAN	K.TQN[+0.98402]GVYSAANYTN[+0.98402]GSFGSNFVSAGIQTS[+203.07937][+153.06506]FR.T	N3(Deamidated / 0.984); N13(Deamidated / 0.984); S28(OGlycan / 356.1444)	3	3503.55	3503.57	628.7	HexNAc(1) 153.065057	28	557	S	Xiongyingying-A.37583.37583.3	hcd
10 μL	0.5 μg/μL	P17844|DDX5_HUMAN	P17844	DDX5_HUMAN	K.TQNGVYSAAN[+0.98402]YTN[+0.98402]GS[+203.07937][+153.06506]FGSNFVSAGIQTSFR.T	N10(Deamidated / 0.984); N13(Deamidated / 0.984); S15(OGlycan / 356.1444)	3	3503.57	3503.57	604.7	HexNAc(1) 153.065057	15	544	S	Xiongyingying-A.35622.35622.3	hcd
10 μL	0.5 μg/μL	P17844|DDX5_HUMAN	P17844	DDX5_HUMAN	K.TQN[+0.98402]GVYSAANYTNGS[+203.07937][+153.06506]FGSNFVSAGIQTSFR.T	N3(Deamidated / 0.984); S15(OGlycan / 356.1444)	3	3502.53	3502.59	665.8	HexNAc(1) 153.065057	15	544	S	Xiongyingying-A.36954.36954.3	hcd
10 μL	0.5 μg/μL	P17844|DDX5_HUMAN	P17844	DDX5_HUMAN	K.TQNGVYSAANYTN[+0.98402]GS[+203.07937][+153.06506]FGSNFVSAGIQTSFR.T	N13(Deamidated / 0.984); S15(OGlycan / 356.1444)	3	3502.56	3502.59	645.1	HexNAc(1) 153.065057	15	544	S	Xiongyingying-A.36159.36159.3	hcd
10 μL	0.5 μg/μL	P17844|DDX5_HUMAN	P17844	DDX5_HUMAN	K.TQN[+0.98402]GVYSAANYTNGS[+203.07937][+153.06506]FGSNFVSAGIQTSFR.T	N3(Deamidated / 0.984); S15(OGlycan / 356.1444)	3	3502.56	3502.59	373.3	HexNAc(1) 153.065057	15	544	S	Xiongyingying-A.37277.37277.3	hcd
10 μL	0.5 μg/μL	P49750|YLPM1_HUMAN	P49750	YLPM1_HUMAN	R.YGGSSHYPPPPVPPPPPVALPEASPGPGYSSS[+203.07937][+153.06506]TTPAAPSSSGFM[+15.99492]SFR.E	S32(OGlycan / 356.1444); M44(Oxidation / 15.9949)	4	5039.34	5039.36	348.1	HexNAc(1) 153.065057	32	39	S	Xiongyingying-A.36530.36530.4	hcd
10 μL	0.5 μg/μL	P49750|YLPM1_HUMAN	P49750	YLPM1_HUMAN	K.PRPALLPTPVSFGSAPPT[+203.07937][+153.06506]TYHPPLQSAGPSEQVNSK.A	T18(OGlycan / 356.1444)	5	4082.05	4082.07	944	HexNAc(1) 153.065057	18	683	T	Xiongyingying-A.28335.28335.5	hcd
10 μL	0.5 μg/μL	P49750|YLPM1_HUMAN	P49750	YLPM1_HUMAN	R.PALLPTPVSFGSAPPTT[+203.07937][+153.06506]YHPPLQSAGPSEQVNSK.A	T17(OGlycan / 356.1444)	5	3828.89	3828.92	1197.3	HexNAc(1) 153.065057	17	684	T	Xiongyingying-A.31607.31607.5	hcd
10 μL	0.5 μg/μL	P85037|FOXK1_HUMAN	P85037	FOXK1_HUMAN	K.PVAYM[+15.99492]PASIVTSQQPAGHAIHVVQQAPTVT[+203.07937][+153.06506]MVR.V	M5(Oxidation / 15.9949); T30(OGlycan / 356.1444)	5	3856.93	3856.96	1105	HexNAc(1) 153.065057	30	523	T	Xiongyingying-A.25408.25408.5	hcd
10 μL	0.5 μg/μL	P85037|FOXK1_HUMAN	P85037	FOXK1_HUMAN	K.PVAYMPASIVTSQQPAGHAIHVVQQAPTVT[+203.07937][+153.06506]M[+15.99492]VR.V	T30(OGlycan / 356.1444); M31(Oxidation / 15.9949)	5	3856.93	3856.96	673	HexNAc(1) 153.065057	30	523	T	Xiongyingying-A.26018.26018.5	hcd
10 μL	0.5 μg/μL	P85037|FOXK1_HUMAN	P85037	FOXK1_HUMAN	K.PVAYMPASIVTSQQPAGHAIHVVQQAPTVT[+203.07937][+153.06506]MVR.V	T30(OGlycan / 356.1444)	5	3840.93	3840.96	1042.1	HexNAc(1) 153.065057	30	523	T	Xiongyingying-A.28157.28157.5	hcd
10 μL	0.5 μg/μL	P85037|FOXK1_HUMAN	P85037	FOXK1_HUMAN	R.GLEEKPTIAFATIPAAGGVIQTVASQMAPGVPGHTVTILQPATPVT[+203.07937][+153.06506]LGQHHLPVR.A	T46(OGlycan / 356.1444)	6	5931.12	5931.17	779.1	HexNAc(1) 153.065057	46	611	T	Xiongyingying-A.44735.44735.6	hcd
10 μL	0.5 μg/μL	P04844|RPN2_HUMAN	P04844	RPN2_HUMAN	K.FPEEEAPSTVLSQNLFT[+203.07937][+153.06506]PK.Q	T17(OGlycan / 356.1444)	3	2490.2	2490.21	535.3	HexNAc(1) 153.065057	17	521	T	Xiongyingying-A.32665.32665.3	hcd
10 μL	0.5 μg/μL	Q8WXH0|SYNE2_HUMAN	Q8WXH0	SYNE2_HUMAN	K.LPS[+203.07937][+153.06506]R.K	S3(OGlycan / 356.1444)	2	828.424	828.432	244.8	HexNAc(1) 153.065057	3	5061	S	Xiongyingying-A.28962.28962.3	hcd
10 μL	0.5 μg/μL	Q96HA1|P121A_HUMAN	Q96HA1	P121A_HUMAN	K.QSFLFGTQNTSPSSPAAPAAS[+203.07937][+153.06506]SAPPMFKPIFTAPPK.S	S21(OGlycan / 356.1444)	4	4031.96	4032	1410.4	HexNAc(1) 153.065057	21	722	S	Xiongyingying-A.37382.37382.4	hcd
10 μL	0.5 μg/μL	Q96HA1|P121A_HUMAN	Q96HA1	P121A_HUMAN	K.QSFLFGTQNTSPSSPAAPAAS[+203.07937][+153.06506]SAPPMFK.P	S21(OGlycan / 356.1444)	3	3180.49	3180.51	1165.8	HexNAc(1) 153.065057	21	722	S	Xiongyingying-A.31436.31436.3	hcd
10 μL	0.5 μg/μL	Q96HA1|P121A_HUMAN	Q96HA1	P121A_HUMAN	K.PIFTAPPKS[+203.07937][+153.06506]EK.E	S9(OGlycan / 356.1444)	4	1570.81	1570.82	395.8	HexNAc(1) 153.065057	9	738	S	Xiongyingying-A.6208.6208.4	hcd
10 μL	0.5 μg/μL	Q96HA1|P121A_HUMAN	Q96HA1	P121A_HUMAN	K.PALAPSFGSSFTFGNS[+203.07937][+153.06506]AAPAAAPTPAPPSMIK.V	S16(OGlycan / 356.1444)	3	3414.65	3414.68	906.3	HexNAc(1) 153.065057	16	1000	S	Xiongyingying-A.38850.38850.3	hcd
10 μL	0.5 μg/μL	P23246|SFPQ_HUMAN	P23246	SFPQ_HUMAN	K.FPPLGGGGGIGYEANPGVPPAT[+203.07937][+153.06506]MSGSM[+15.99492]MGSDMR.T	T22(OGlycan / 356.1444); M27(Oxidation / 15.9949)	3	3567.56	3567.58	697.9	HexNAc(1) 153.065057	22	652	T	Xiongyingying-A.33093.33093.3	hcd
10 μL	0.5 μg/μL	P23246|SFPQ_HUMAN	P23246	SFPQ_HUMAN	K.FPPLGGGGGIGYEANPGVPPAT[+203.07937][+153.06506]M[+15.99492]SGSMMGSDMR.T	T22(OGlycan / 356.1444); M23(Oxidation / 15.9949)	4	3567.55	3567.58	631.3	HexNAc(1) 153.065057	22	652	T	Xiongyingying-A.33412.33412.4	hcd
10 μL	0.5 μg/μL	P23246|SFPQ_HUMAN	P23246	SFPQ_HUMAN	K.FPPLGGGGGIGYEANPGVPPAT[+203.07937][+153.06506]MSGSMM[+15.99492]GSDMR.T	T22(OGlycan / 356.1444); M28(Oxidation / 15.9949)	3	3567.54	3567.58	386.7	HexNAc(1) 153.065057	22	652	T	Xiongyingying-A.35292.35292.3	hcd
10 μL	0.5 μg/μL	P23246|SFPQ_HUMAN	P23246	SFPQ_HUMAN	K.FPPLGGGGGIGYEANPGVPPAT[+203.07937][+153.06506]MSGSMMGSDMR.T	T22(OGlycan / 356.1444)	3	3551.55	3551.58	921.3	HexNAc(1) 153.065057	22	652	T	Xiongyingying-A.36390.36390.3	hcd
10 μL	0.5 μg/μL	P23246|SFPQ_HUMAN	P23246	SFPQ_HUMAN	K.FPPLGGGGGIGYEANPGVPPAT[+203.07937][+153.06506]MSGSMMGSDMR.T	T22(OGlycan / 356.1444)	3	3551.56	3551.58	808.6	HexNAc(1) 153.065057	22	652	T	Xiongyingying-A.36714.36714.3	hcd
10 μL	0.5 μg/μL	Q9BYJ9|YTHD1_HUMAN	Q9BYJ9	YTHD1_HUMAN	R.FNFFPENPAFSAWGTSGS[+203.07937][+153.06506]Q[+0.98402]GQ[+0.98402]QTQSSAYGSSYT[+203.07937][+153.06506]YPPSSLGGTVVDGQPGFHSDTLSK.A	S18(OGlycan / 356.1444); Q19(Deamidated / 0.984); Q21(Deamidated / 0.984); T33(OGlycan / 356.1444)	5	6678.94	6677.96	1135.8	HexNAc(1) 153.065057; HexNAc(1) 153.065057	18	137	S	Xiongyingying-A.38813.38813.5	hcd
10 μL	0.5 μg/μL	Q9BYJ9|YTHD1_HUMAN	Q9BYJ9	YTHD1_HUMAN	R.FNFFPENPAFSAWGTSGS[+203.07937][+153.06506]Q[+0.98402]GQ[+0.98402]QTQSSAYGSSYT[+203.07937][+153.06506]YPPSSLGGTVVDGQPGFHSDTLSK.A	S18(OGlycan / 356.1444); Q19(Deamidated / 0.984); Q21(Deamidated / 0.984); T33(OGlycan / 356.1444)	5	6678.94	6677.96	1135.8	HexNAc(1) 153.065057; HexNAc(1) 153.065057	33	152	T	Xiongyingying-A.38813.38813.5	hcd
10 μL	0.5 μg/μL	Q9BYJ9|YTHD1_HUMAN	Q9BYJ9	YTHD1_HUMAN	R.FNFFPENPAFSAWGTSGS[+203.07937][+153.06506]QGQQTQSSAYGSSYTYPPSSLGGTVVDGQPGFHSDTLSK.A	S18(OGlycan / 356.1444)	4	6319.8	6319.85	1270.9	HexNAc(1) 153.065057	18	137	S	Xiongyingying-A.44657.44657.4	hcd
10 μL	0.5 μg/μL	Q9BYJ9|YTHD1_HUMAN	Q9BYJ9	YTHD1_HUMAN	K.TVGSVVSSVALTGVLSGN[+0.98402]GGT[+203.07937][+153.06506]NVNMPVSKPTSWAAIASK.P	N18(Deamidated / 0.984); T21(OGlycan / 356.1444)	4	4101.06	4101.09	1267.3	HexNAc(1) 153.065057	21	222	T	Xiongyingying-A.39277.39277.4	hcd
10 μL	0.5 μg/μL	Q9BYJ9|YTHD1_HUMAN	Q9BYJ9	YTHD1_HUMAN	K.TVGSVVSSVALTGVLS[+203.07937][+153.06506]GN[+0.98402]GGTN[+0.98402]VNMPVSK.P	S16(OGlycan / 356.1444); N18(Deamidated / 0.984); N22(Deamidated / 0.984)	3	3089.54	3089.54	484.6	HexNAc(1) 153.065057	16	217	S	Xiongyingying-A.33829.33829.3	hcd
10 μL	0.5 μg/μL	Q9BYJ9|YTHD1_HUMAN	Q9BYJ9	YTHD1_HUMAN	K.TVGSVVSS[+203.07937][+153.06506]VALTGVLSGN[+0.98402]GGTNVNMPVSK.P	S8(OGlycan / 356.1444); N18(Deamidated / 0.984)	3	3088.54	3088.56	940.1	HexNAc(1) 153.065057	8	209	S	Xiongyingying-A.34643.34643.3	hcd
10 μL	0.5 μg/μL	O60318|GANP_HUMAN	O60318	GANP_HUMAN	K.S[+203.07937][+153.06506]PTSVGAFPSTSAFGQEAGEIVNSGFGK.T	S1(OGlycan / 356.1444)	3	3085.43	3085.45	1112.9	HexNAc(1) 153.065057	1	114	S	Xiongyingying-A.36276.36276.3	hcd
10 μL	0.5 μg/μL	O60318|GANP_HUMAN	O60318	GANP_HUMAN	K.SIFGSSNNSFSSFPVS[+203.07937][+153.06506]SAVLGEPFQASK.A	S16(OGlycan / 356.1444)	3	3234.5	3234.53	773.7	HexNAc(1) 153.065057	16	255	S	Xiongyingying-A.40812.40812.3	hcd
10 μL	0.5 μg/μL	Q14444|CAPR1_HUMAN	Q14444	CAPR1_HUMAN	R.LAQPNQVPVQ[+0.98402]PEATQ[+0.98402]VPLVSSTSEGYTASQPLYQPS[+203.07937][+153.06506]HATEQRPQK.E	Q10(Deamidated / 0.984); Q15(Deamidated / 0.984); S36(OGlycan / 356.1444)	5	5246.57	5245.57	503.1	HexNAc(1) 153.065057	36	452	S	Xiongyingying-A.26613.26613.5	hcd
10 μL	0.5 μg/μL	Q14444|CAPR1_HUMAN	Q14444	CAPR1_HUMAN	R.LAQPNQVPVQPEATQVPLVSSTSEGYTASQPLYQPS[+203.07937][+153.06506]HATEQRPQK.E	S36(OGlycan / 356.1444)	5	5243.56	5243.6	1128.2	HexNAc(1) 153.065057	36	452	S	Xiongyingying-A.26177.26177.5	hcd
10 μL	0.5 μg/μL	Q14444|CAPR1_HUMAN	Q14444	CAPR1_HUMAN	K.EPIDQIQATISLNTDQT[+203.07937][+153.06506]TASSSLPAASQPQVFQAGTSK.P	T17(OGlycan / 356.1444)	4	4287.07	4287.1	917.7	HexNAc(1) 153.065057	17	478	T	Xiongyingying-A.37552.37552.4	hcd
10 μL	0.5 μg/μL	A5YKK6|CNOT1_HUMAN	A5YKK6	CNOT1_HUMAN	K.TVTVT[+203.07937][+153.06506]RPTGVSFK.K	T5(OGlycan / 356.1444)	4	1748.91	1748.93	433.9	HexNAc(1) 153.065057	5	1055	T	Xiongyingying-A.9342.9342.4	hcd
10 μL	0.5 μg/μL	Q96PK6|RBM14_HUMAN	Q96PK6	RBM14_HUMAN	R.AQ[+0.98402]PSVS[+203.07937][+153.06506]LGAAYR.A	Q2(Deamidated / 0.984); S6(OGlycan / 356.1444)	2	1576.76	1576.77	518.7	HexNAc(1) 153.065057	6	244	S	Xiongyingying-A.18800.18800.2	hcd
10 μL	0.5 μg/μL	Q96PK6|RBM14_HUMAN	Q96PK6	RBM14_HUMAN	R.AQPSVS[+203.07937][+153.06506]LGAAYR.A	S6(OGlycan / 356.1444)	2	1575.78	1575.79	408.8	HexNAc(1) 153.065057	6	244	S	Xiongyingying-A.10331.10331.2	hcd
10 μL	0.5 μg/μL	Q96PK6|RBM14_HUMAN	Q96PK6	RBM14_HUMAN	R.AQ[+0.98402]PSVS[+203.07937][+153.06506]LGAPYR.G	Q2(Deamidated / 0.984); S6(OGlycan / 356.1444)	2	1602.77	1602.79	382.1	HexNAc(1) 153.065057	6	280	S	Xiongyingying-A.19923.19923.2	hcd
10 μL	0.5 μg/μL	Q96PK6|RBM14_HUMAN	Q96PK6	RBM14_HUMAN	R.AQPS[+203.07937][+153.06506]VSLGAPYR.G	S4(OGlycan / 356.1444)	3	1601.79	1601.8	405.7	HexNAc(1) 153.065057	4	278	S	Xiongyingying-A.11736.11736.3	hcd
10 μL	0.5 μg/μL	Q96PK6|RBM14_HUMAN	Q96PK6	RBM14_HUMAN	R.AQPSVS[+203.07937][+153.06506]LGAPYR.G	S6(OGlycan / 356.1444)	3	1601.79	1601.8	292.9	HexNAc(1) 153.065057	6	280	S	Xiongyingying-A.11269.11269.3	hcd
10 μL	0.5 μg/μL	Q96PK6|RBM14_HUMAN	Q96PK6	RBM14_HUMAN	R.TQSSASLAAS[+203.07937][+153.06506]YAAQQHPQAAASYR.G	S10(OGlycan / 356.1444)	3	2821.3	2821.32	1062.8	HexNAc(1) 153.065057	10	527	S	Xiongyingying-A.11087.11087.3	hcd
10 μL	0.5 μg/μL	Q96PK6|RBM14_HUMAN	Q96PK6	RBM14_HUMAN	R.TQSSASLAAS[+203.07937][+153.06506]YAAQQHPQAAASYR.G	S10(OGlycan / 356.1444)	3	2821.31	2821.32	702.6	HexNAc(1) 153.065057	10	527	S	Xiongyingying-A.12745.12745.3	hcd
10 μL	0.5 μg/μL	Q5T6F2|UBAP2_HUMAN	Q5T6F2	UBAP2_HUMAN	K.APSLGQFTT[+203.07937][+153.06506]T[+203.07937][+153.06506]PSTQ[+0.98402]QNSTSHPTTTTSWDLKPPTSQSSVLSHLDFK.S	T9(OGlycan / 356.1444); T10(OGlycan / 356.1444); Q14(Deamidated / 0.984)	6	5558.63	5557.64	813.3	HexNAc(1) 153.065057; HexNAc(1) 153.065057	9	390	T	Xiongyingying-A.28461.28461.6	hcd
10 μL	0.5 μg/μL	Q5T6F2|UBAP2_HUMAN	Q5T6F2	UBAP2_HUMAN	K.APSLGQFTT[+203.07937][+153.06506]T[+203.07937][+153.06506]PSTQ[+0.98402]QNSTSHPTTTTSWDLKPPTSQSSVLSHLDFK.S	T9(OGlycan / 356.1444); T10(OGlycan / 356.1444); Q14(Deamidated / 0.984)	6	5558.63	5557.64	813.3	HexNAc(1) 153.065057; HexNAc(1) 153.065057	10	391	T	Xiongyingying-A.28461.28461.6	hcd
10 μL	0.5 μg/μL	Q5T6F2|UBAP2_HUMAN	Q5T6F2	UBAP2_HUMAN	K.PPTS[+203.07937][+153.06506]QSSVLS[+203.07937][+153.06506]HLDFK.S	S4(OGlycan / 356.1444); S10(OGlycan / 356.1444)	4	2355.18	2355.13	587.3	HexNAc(1) 153.065057; HexNAc(1) 153.065057	4	415	S	Xiongyingying-A.21693.21693.4	hcd
10 μL	0.5 μg/μL	Q5T6F2|UBAP2_HUMAN	Q5T6F2	UBAP2_HUMAN	K.PPTS[+203.07937][+153.06506]QSSVLS[+203.07937][+153.06506]HLDFK.S	S4(OGlycan / 356.1444); S10(OGlycan / 356.1444)	4	2355.18	2355.13	587.3	HexNAc(1) 153.065057; HexNAc(1) 153.065057	10	421	S	Xiongyingying-A.21693.21693.4	hcd
10 μL	0.5 μg/μL	Q5T6F2|UBAP2_HUMAN	Q5T6F2	UBAP2_HUMAN	K.LLQLPSTTIENISVS[+203.07937][+153.06506]VHQPQPK.H	S15(OGlycan / 356.1444)	4	2785.46	2785.48	809.1	HexNAc(1) 153.065057	15	494	S	Xiongyingying-A.28487.28487.4	hcd
10 μL	0.5 μg/μL	Q5T6F2|UBAP2_HUMAN	Q5T6F2	UBAP2_HUMAN	R.IPYQSPVSS[+203.07937][+153.06506]SESAPGTIMN[+0.98402]GHGGGR.S	S9(OGlycan / 356.1444); N19(Deamidated / 0.984)	4	2843.28	2843.3	798.7	HexNAc(1) 153.065057	9	634	S	Xiongyingying-A.16063.16063.4	hcd
10 μL	0.5 μg/μL	Q5T6F2|UBAP2_HUMAN	Q5T6F2	UBAP2_HUMAN	K.GVSVSSSTT[+203.07937][+153.06506]GLPDMTGSVYNK.T	T9(OGlycan / 356.1444)	3	2443.12	2443.14	911.4	HexNAc(1) 153.065057	9	1010	T	Xiongyingying-A.21729.21729.3	hcd
10 μL	0.5 μg/μL	Q9UPN9|TRI33_HUMAN	Q9UPN9	TRI33_HUMAN	R.QHSNPGHAGPFPVVSVHNTT[+203.07937][+153.06506]INPTSPTTATM[+15.99492]ANANR.G	T20(OGlycan / 356.1444); M31(Oxidation / 15.9949)	5	4095.91	4095.94	880.4	HexNAc(1) 153.065057	20	639	T	Xiongyingying-A.16202.16202.5	hcd
10 μL	0.5 μg/μL	Q9UPN9|TRI33_HUMAN	Q9UPN9	TRI33_HUMAN	R.QHSNPGHAGPFPVVSVHNT[+203.07937][+153.06506]TINPTSPTTATMANANR.G	T19(OGlycan / 356.1444)	5	4079.91	4079.95	883.4	HexNAc(1) 153.065057	19	638	T	Xiongyingying-A.18793.18793.5	hcd
10 μL	0.5 μg/μL	Q9UPN9|TRI33_HUMAN	Q9UPN9	TRI33_HUMAN	R.YISGSHLPPQPTSTMNPS[+203.07937][+153.06506]PGPSALSPGSSGLSNSHTPVRPPSTSSTGSR.G	S18(OGlycan / 356.1444)	6	5212.46	5213.49	998.6	HexNAc(1) 153.065057	18	720	S	Xiongyingying-A.20652.20652.6	hcd
10 μL	0.5 μg/μL	Q9BTA9|WAC_HUMAN	Q9BTA9	WAC_HUMAN	K.INEVLTAAVTQAS[+203.07937][+153.06506]LQSIIHK.F	S13(OGlycan / 356.1444)	3	2492.33	2492.35	684.2	HexNAc(1) 153.065057	13	398	S	Xiongyingying-A.27358.27358.3	hcd
10 μL	0.5 μg/μL	P55265|DSRAD_HUMAN	P55265	DSRAD_HUMAN	R.MGFTEVTPVTGAS[+203.07937][+153.06506]LR.R	S13(OGlycan / 356.1444)	3	1921.93	1921.94	425.6	HexNAc(1) 153.065057	13	814	S	Xiongyingying-A.21828.21828.3	hcd
10 μL	0.5 μg/μL	P37198|NUP62_HUMAN	P37198	NUP62_HUMAN	M.[+42.01056]SGFNFGGTGAPTGGFT[+203.07937][+153.06506]FGTAK.T	NTerm(Acetyl / 42.0106); T16(OGlycan / 356.1444)	3	2377.07	2377.08	745.4	HexNAc(1) 153.065057	16	17	T	Xiongyingying-A.37776.37776.3	hcd
10 μL	0.5 μg/μL	O75179|ANR17_HUMAN	O75179	ANR17_HUMAN	K.LKVEDEPEVLTEPPSATTTTT[+203.07937][+153.06506]IGISATWTTLAGSHGK.R	T21(OGlycan / 356.1444)	5	4195.07	4195.1	513.7	HexNAc(1) 153.065057	21	1541	T	Xiongyingying-A.34778.34778.5	hcd
10 μL	0.5 μg/μL	O75179|ANR17_HUMAN	O75179	ANR17_HUMAN	K.IGSSAPT[+203.07937][+153.06506]T[+203.07937][+153.06506]TAANTSLMGIK.M	T7(OGlycan / 356.1444); T8(OGlycan / 356.1444)	4	2533.21	2533.23	545.5	HexNAc(1) 153.065057; HexNAc(1) 153.065057	7	1824	T	Xiongyingying-A.9867.9867.4	hcd
10 μL	0.5 μg/μL	O75179|ANR17_HUMAN	O75179	ANR17_HUMAN	K.IGSSAPT[+203.07937][+153.06506]T[+203.07937][+153.06506]TAANTSLMGIK.M	T7(OGlycan / 356.1444); T8(OGlycan / 356.1444)	4	2533.21	2533.23	545.5	HexNAc(1) 153.065057; HexNAc(1) 153.065057	8	1825	T	Xiongyingying-A.9867.9867.4	hcd
10 μL	0.5 μg/μL	O75179|ANR17_HUMAN	O75179	ANR17_HUMAN	K.METPAIRPPPHGTT[+203.07937][+153.06506]APHK.N	T14(OGlycan / 356.1444)	4	2294.12	2294.15	360.2	HexNAc(1) 153.065057	14	2186	T	Xiongyingying-A.6763.6763.4	hcd
10 μL	0.5 μg/μL	O75179|ANR17_HUMAN	O75179	ANR17_HUMAN	R.PAPSPS[+203.07937][+153.06506]GIVNMDSPYGSVTPSSTHLGNFASNISGGQMYGPGAPLGGAPAAANFNR.Q	S6(OGlycan / 356.1444)	5	5699.61	5699.67	1121.2	HexNAc(1) 153.065057	6	2320	S	Xiongyingying-A.40569.40569.5	hcd
10 μL	0.5 μg/μL	O75179|ANR17_HUMAN	O75179	ANR17_HUMAN	R.PMSDPGVFS[+203.07937][+153.06506]QHQAMER.D	S9(OGlycan / 356.1444)	4	2172.93	2172.95	581.7	HexNAc(1) 153.065057	9	2495	S	Xiongyingying-A.10152.10152.4	hcd
10 μL	0.5 μg/μL	P54727|RD23B_HUMAN	P54727	RD23B_HUMAN	R.ESQAVVDPPQAASTGAPQSSAVAAAAATTTATTT[+203.07937][+153.06506]TTSSGGHPLEFLR.N	T34(OGlycan / 356.1444)	5	4868.32	4868.36	1140.3	HexNAc(1) 153.065057	34	267	T	Xiongyingying-A.29484.29484.5	hcd
10 μL	0.5 μg/μL	P78406|RAE1L_HUMAN	P78406	RAE1L_HUMAN	M.[+42.01056]SLFGTTSGFGTSGT[+203.07937][+153.06506]S[+203.07937][+153.06506]MFGSATTDNHNPMK.D	NTerm(Acetyl / 42.0106); T14(OGlycan / 356.1444); S15(OGlycan / 356.1444)	4	3692.57	3692.6	306.9	HexNAc(1) 153.065057; HexNAc(1) 153.065057	14	15	T	Xiongyingying-A.28084.28084.4	hcd
10 μL	0.5 μg/μL	P78406|RAE1L_HUMAN	P78406	RAE1L_HUMAN	M.[+42.01056]SLFGTTSGFGTSGT[+203.07937][+153.06506]S[+203.07937][+153.06506]MFGSATTDNHNPMK.D	NTerm(Acetyl / 42.0106); T14(OGlycan / 356.1444); S15(OGlycan / 356.1444)	4	3692.57	3692.6	306.9	HexNAc(1) 153.065057; HexNAc(1) 153.065057	15	16	S	Xiongyingying-A.28084.28084.4	hcd
10 μL	0.5 μg/μL	P78406|RAE1L_HUMAN	P78406	RAE1L_HUMAN	M.[+42.01056]SLFGTTSGFGTSGTSMFGSATT[+203.07937][+153.06506]DNHNPM[+15.99492]K.D	NTerm(Acetyl / 42.0106); T22(OGlycan / 356.1444); M28(Oxidation / 15.9949)	3	3352.42	3352.45	980.8	HexNAc(1) 153.065057	22	23	T	Xiongyingying-A.34044.34044.3	hcd
10 μL	0.5 μg/μL	P78406|RAE1L_HUMAN	P78406	RAE1L_HUMAN	M.[+42.01056]SLFGTTSGFGTSGTS[+203.07937][+153.06506]MFGSATTDNHNPM[+15.99492]K.D	NTerm(Acetyl / 42.0106); S15(OGlycan / 356.1444); M28(Oxidation / 15.9949)	3	3352.42	3352.45	835.2	HexNAc(1) 153.065057	15	16	S	Xiongyingying-A.33703.33703.3	hcd
10 μL	0.5 μg/μL	P78406|RAE1L_HUMAN	P78406	RAE1L_HUMAN	M.[+42.01056]SLFGTTS[+203.07937][+153.06506]GFGTSGTSMFGSATTDNHNPMK.D	NTerm(Acetyl / 42.0106); S7(OGlycan / 356.1444)	3	3336.43	3336.45	1200.8	HexNAc(1) 153.065057	7	8	S	Xiongyingying-A.36516.36516.3	hcd
10 μL	0.5 μg/μL	P78406|RAE1L_HUMAN	P78406	RAE1L_HUMAN	M.[+42.01056]SLFGTTS[+203.07937][+153.06506]GFGTSGTSMFGSATTDNHNPMK.D	NTerm(Acetyl / 42.0106); S7(OGlycan / 356.1444)	3	3336.43	3336.45	1142.5	HexNAc(1) 153.065057	7	8	S	Xiongyingying-A.35781.35781.3	hcd
10 μL	0.5 μg/μL	P78406|RAE1L_HUMAN	P78406	RAE1L_HUMAN	M.[+42.01056]SLFGTTSGFGTSGTSMFGS[+203.07937][+153.06506]ATTDNHNPMK.D	NTerm(Acetyl / 42.0106); S19(OGlycan / 356.1444)	3	3336.42	3336.45	1129	HexNAc(1) 153.065057	19	20	S	Xiongyingying-A.36089.36089.3	hcd
10 μL	0.5 μg/μL	P78406|RAE1L_HUMAN	P78406	RAE1L_HUMAN	M.[+42.01056]SLFGT[+203.07937][+153.06506]TSGFGTSGTSMFGSATTDNHNPMK.D	NTerm(Acetyl / 42.0106); T5(OGlycan / 356.1444)	3	3336.42	3336.45	988.2	HexNAc(1) 153.065057	5	6	T	Xiongyingying-A.34937.34937.3	hcd
10 μL	0.5 μg/μL	O94842|TOX4_HUMAN	O94842	TOX4_HUMAN	K.QMLPSSITMSQGGM[+15.99492]VT[+203.07937][+153.06506]VIPATVVTS[+203.07937][+153.06506]R.G	M14(Oxidation / 15.9949); T16(OGlycan / 356.1444); S25(OGlycan / 356.1444)	4	3419.64	3419.67	841	HexNAc(1) 153.065057; HexNAc(1) 153.065057	16	388	T	Xiongyingying-A.28628.28628.4	hcd
10 μL	0.5 μg/μL	O94842|TOX4_HUMAN	O94842	TOX4_HUMAN	K.QMLPSSITMSQGGM[+15.99492]VT[+203.07937][+153.06506]VIPATVVTS[+203.07937][+153.06506]R.G	M14(Oxidation / 15.9949); T16(OGlycan / 356.1444); S25(OGlycan / 356.1444)	4	3419.64	3419.67	841	HexNAc(1) 153.065057; HexNAc(1) 153.065057	25	397	S	Xiongyingying-A.28628.28628.4	hcd
10 μL	0.5 μg/μL	O94842|TOX4_HUMAN	O94842	TOX4_HUMAN	K.QMLPSSIT[+203.07937][+153.06506]MSQGGMVTVIPATVVTS[+203.07937][+153.06506]R.G	T8(OGlycan / 356.1444); S25(OGlycan / 356.1444)	3	3403.66	3403.68	846.2	HexNAc(1) 153.065057; HexNAc(1) 153.065057	8	380	T	Xiongyingying-A.31998.31998.3	hcd
10 μL	0.5 μg/μL	O94842|TOX4_HUMAN	O94842	TOX4_HUMAN	K.QMLPSSIT[+203.07937][+153.06506]MSQGGMVTVIPATVVTS[+203.07937][+153.06506]R.G	T8(OGlycan / 356.1444); S25(OGlycan / 356.1444)	3	3403.66	3403.68	846.2	HexNAc(1) 153.065057; HexNAc(1) 153.065057	25	397	S	Xiongyingying-A.31998.31998.3	hcd
10 μL	0.5 μg/μL	O94842|TOX4_HUMAN	O94842	TOX4_HUMAN	R.GLQLGQTSTATIQPS[+203.07937][+153.06506]QQAQIVTR.S	S15(OGlycan / 356.1444)	3	2782.42	2782.44	981.3	HexNAc(1) 153.065057	15	413	S	Xiongyingying-A.21848.21848.3	hcd
10 μL	0.5 μg/μL	Q12857|NFIA_HUMAN	Q12857	NFIA_HUMAN	K.SGFSSPSPSQ[+0.98402]TSSLGT[+203.07937][+153.06506]AFTQ[+0.98402]HHRPVITGPR.A	Q10(Deamidated / 0.984); T16(OGlycan / 356.1444); Q20(Deamidated / 0.984)	5	3482.68	3482.67	275.5	HexNAc(1) 153.065057	16	344	T	Xiongyingying-A.17470.17470.5	hcd
10 μL	0.5 μg/μL	Q12857|NFIA_HUMAN	Q12857	NFIA_HUMAN	K.SGFSSPSPSQTSSLGT[+203.07937][+153.06506]AFTQHHRPVITGPR.A	T16(OGlycan / 356.1444)	6	3480.67	3480.7	695	HexNAc(1) 153.065057	16	344	T	Xiongyingying-A.16999.16999.6	hcd
10 μL	0.5 μg/μL	Q12857|NFIA_HUMAN	Q12857	NFIA_HUMAN	K.SGFSSPSPS[+203.07937][+153.06506]QTSSLGTAFTQHHR.P	S9(OGlycan / 356.1444)	4	2760.24	2760.27	1267.3	HexNAc(1) 153.065057	9	337	S	Xiongyingying-A.11849.11849.4	hcd
10 μL	0.5 μg/μL	Q12857|NFIA_HUMAN	Q12857	NFIA_HUMAN	K.SGFSSPSPSQT[+203.07937][+153.06506]SSLGTAFTQHHR.P	T11(OGlycan / 356.1444)	4	2760.25	2760.27	1049.6	HexNAc(1) 153.065057	11	339	T	Xiongyingying-A.12184.12184.4	hcd
10 μL	0.5 μg/μL	Q12857|NFIA_HUMAN	Q12857	NFIA_HUMAN	K.SGFSSPSPS[+203.07937][+153.06506]QTSSLGTAFTQHHR.P	S9(OGlycan / 356.1444)	5	2760.25	2760.27	818.7	HexNAc(1) 153.065057	9	337	S	Xiongyingying-A.13198.13198.5	hcd
10 μL	0.5 μg/μL	Q12857|NFIA_HUMAN	Q12857	NFIA_HUMAN	R.ASPHATPST[+203.07937][+153.06506]LHFPTSPIIQQPGPYFSHPAIR.Y	T9(OGlycan / 356.1444)	5	3708.84	3708.87	974.4	HexNAc(1) 153.065057	9	367	T	Xiongyingying-A.26966.26966.5	hcd
10 μL	0.5 μg/μL	Q8NDX5|PHC3_HUMAN	Q8NDX5	PHC3_HUMAN	R.M[+15.99492]QQPQISVYS[+203.07937][+153.06506]GSDR.H	M1(Oxidation / 15.9949); S10(OGlycan / 356.1444)	3	1967.87	1967.89	447.3	HexNAc(1) 153.065057	10	40	S	Xiongyingying-A.9315.9315.3	hcd
10 μL	0.5 μg/μL	Q8NDX5|PHC3_HUMAN	Q8NDX5	PHC3_HUMAN	R.MQQPQIS[+203.07937][+153.06506]VYSGSDR.H	S7(OGlycan / 356.1444)	3	1951.88	1951.89	503	HexNAc(1) 153.065057	7	37	S	Xiongyingying-A.12190.12190.3	hcd
10 μL	0.5 μg/μL	Q8NDX5|PHC3_HUMAN	Q8NDX5	PHC3_HUMAN	R.PSTSPTGSVTQQ[+0.98402]SSMSQTS[+203.07937][+153.06506]IN[+0.98402]LSTSPTPAQLISR.S	Q12(Deamidated / 0.984); S19(OGlycan / 356.1444); N21(Deamidated / 0.984)	3	3834.84	3834.83	683.3	HexNAc(1) 153.065057	19	126	S	Xiongyingying-A.29907.29907.3	hcd
10 μL	0.5 μg/μL	Q8NDX5|PHC3_HUMAN	Q8NDX5	PHC3_HUMAN	R.PSTSPTGSVTQQSSMSQ[+0.98402]TS[+203.07937][+153.06506]INLSTSPTPAQLISR.S	Q17(Deamidated / 0.984); S19(OGlycan / 356.1444)	3	3833.83	3833.85	468.8	HexNAc(1) 153.065057	19	126	S	Xiongyingying-A.29996.29996.3	hcd
10 μL	0.5 μg/μL	Q8NDX5|PHC3_HUMAN	Q8NDX5	PHC3_HUMAN	R.PSTSPTGSVTQQSSMSQT[+203.07937][+153.06506]SINLSTSPTPAQLISR.S	T18(OGlycan / 356.1444)	4	3832.83	3832.86	783.5	HexNAc(1) 153.065057	18	125	T	Xiongyingying-A.29924.29924.4	hcd
10 μL	0.5 μg/μL	Q9P2N5|RBM27_HUMAN	Q9P2N5	RBM27_HUMAN	R.NLMGSSIGYHTSVSSPTPLVPDT[+203.07937][+153.06506]YEPDGYNPEAPSIT[+203.07937][+153.06506]SSGR.S	T23(OGlycan / 356.1444); T37(OGlycan / 356.1444)	5	4993.24	4993.28	466.3	HexNAc(1) 153.065057; HexNAc(1) 153.065057	23	483	T	Xiongyingying-A.29944.29944.5	hcd
10 μL	0.5 μg/μL	Q9P2N5|RBM27_HUMAN	Q9P2N5	RBM27_HUMAN	R.NLMGSSIGYHTSVSSPTPLVPDT[+203.07937][+153.06506]YEPDGYNPEAPSIT[+203.07937][+153.06506]SSGR.S	T23(OGlycan / 356.1444); T37(OGlycan / 356.1444)	5	4993.24	4993.28	466.3	HexNAc(1) 153.065057; HexNAc(1) 153.065057	37	497	T	Xiongyingying-A.29944.29944.5	hcd
10 μL	0.5 μg/μL	Q9P2N5|RBM27_HUMAN	Q9P2N5	RBM27_HUMAN	R.NLMGSSIGYHTSVSSPT[+203.07937][+153.06506]PLVPDTYEPDGYNPEAPSITSSGR.S	T17(OGlycan / 356.1444)	4	4637.1	4637.14	605.2	HexNAc(1) 153.065057	17	477	T	Xiongyingying-A.34464.34464.4	hcd
10 μL	0.5 μg/μL	Q9P2N5|RBM27_HUMAN	Q9P2N5	RBM27_HUMAN	R.TQTQRPNLIGLT[+203.07937][+153.06506]SGDMDVNPR.A	T12(OGlycan / 356.1444)	4	2669.29	2669.31	539.1	HexNAc(1) 153.065057	12	522	T	Xiongyingying-A.19897.19897.4	hcd
10 μL	0.5 μg/μL	Q9P2N5|RBM27_HUMAN	Q9P2N5	RBM27_HUMAN	R.AANIVIQTEPPVPVS[+203.07937][+153.06506]INSNITR.V	S15(OGlycan / 356.1444)	3	2689.42	2689.43	765.6	HexNAc(1) 153.065057	15	546	S	Xiongyingying-A.31006.31006.3	hcd
10 μL	0.5 μg/μL	P05388|RLA0_HUMAN	P05388	RLA0_HUMAN	K.AFLADPSAFVAAAPVAAATT[+203.07937][+153.06506]AAPAAAAAPAK.V	T20(OGlycan / 356.1444)	3	3108.59	3108.61	1009.1	HexNAc(1) 153.065057	20	286	T	Xiongyingying-A.39510.39510.3	hcd
10 μL	0.5 μg/μL	P17544|ATF7_HUMAN	P17544	ATF7_HUMAN	R.PVS[+203.07937][+153.06506]M[+15.99492]VPNIPGIPGPPVNSSGSISPSGHPIPS[+203.07937][+153.06506]EAK.M	S3(OGlycan / 356.1444); M4(Oxidation / 15.9949); S31(OGlycan / 356.1444)	5	4031.96	4031.99	644.1	HexNAc(1) 153.065057; HexNAc(1) 153.065057	3	237	S	Xiongyingying-A.24731.24731.5	hcd
10 μL	0.5 μg/μL	P17544|ATF7_HUMAN	P17544	ATF7_HUMAN	R.PVS[+203.07937][+153.06506]M[+15.99492]VPNIPGIPGPPVNSSGSISPSGHPIPS[+203.07937][+153.06506]EAK.M	S3(OGlycan / 356.1444); M4(Oxidation / 15.9949); S31(OGlycan / 356.1444)	5	4031.96	4031.99	644.1	HexNAc(1) 153.065057; HexNAc(1) 153.065057	31	265	S	Xiongyingying-A.24731.24731.5	hcd
10 μL	0.5 μg/μL	P17544|ATF7_HUMAN	P17544	ATF7_HUMAN	R.PVS[+203.07937][+153.06506]MVPNIPGIPGPPVNSSGSISPSGHPIPS[+203.07937][+153.06506]EAK.M	S3(OGlycan / 356.1444); S31(OGlycan / 356.1444)	4	4015.99	4015.99	492.8	HexNAc(1) 153.065057; HexNAc(1) 153.065057	3	237	S	Xiongyingying-A.27530.27530.4	hcd
10 μL	0.5 μg/μL	P17544|ATF7_HUMAN	P17544	ATF7_HUMAN	R.PVS[+203.07937][+153.06506]MVPNIPGIPGPPVNSSGSISPSGHPIPS[+203.07937][+153.06506]EAK.M	S3(OGlycan / 356.1444); S31(OGlycan / 356.1444)	4	4015.99	4015.99	492.8	HexNAc(1) 153.065057; HexNAc(1) 153.065057	31	265	S	Xiongyingying-A.27530.27530.4	hcd
10 μL	0.5 μg/μL	P17544|ATF7_HUMAN	P17544	ATF7_HUMAN	R.PVS[+203.07937][+153.06506]M[+15.99492]VPNIPGIPGPPVNSSGSISPSGHPIPSEAK.M	S3(OGlycan / 356.1444); M4(Oxidation / 15.9949)	4	3675.82	3675.84	1147	HexNAc(1) 153.065057	3	237	S	Xiongyingying-A.29045.29045.4	hcd
10 μL	0.5 μg/μL	P17544|ATF7_HUMAN	P17544	ATF7_HUMAN	R.PVSMVPN[+0.98402]IPGIPGPPVNS[+203.07937][+153.06506]SGSISPSGHPIPSEAK.M	N7(Deamidated / 0.984); S18(OGlycan / 356.1444)	4	3660.82	3660.83	1248.7	HexNAc(1) 153.065057	18	252	S	Xiongyingying-A.31912.31912.4	hcd
10 μL	0.5 μg/μL	Q68CP9|ARID2_HUMAN	Q68CP9	ARID2_HUMAN	R.AIPLPIQM[+15.99492]YYQQQPVS[+203.07937][+153.06506]TSVVR.V	M8(Oxidation / 15.9949); S16(OGlycan / 356.1444)	3	2790.4	2790.42	717.2	HexNAc(1) 153.065057	16	618	S	Xiongyingying-A.31964.31964.3	hcd
10 μL	0.5 μg/μL	Q68CP9|ARID2_HUMAN	Q68CP9	ARID2_HUMAN	R.AIPLPIQMYYQQQPVSTS[+203.07937][+153.06506]VVR.V	S18(OGlycan / 356.1444)	3	2774.41	2774.43	861.6	HexNAc(1) 153.065057	18	620	S	Xiongyingying-A.35950.35950.3	hcd
10 μL	0.5 μg/μL	Q96L91|EP400_HUMAN	Q96L91	EP400_HUMAN	R.PLPTSSTSSLAPVS[+203.07937][+153.06506]GSGPGPSPAR.S	S14(OGlycan / 356.1444)	3	2563.25	2563.27	302.4	HexNAc(1) 153.065057	14	710	S	Xiongyingying-A.17183.17183.3	hcd
10 μL	0.5 μg/μL	Q96L91|EP400_HUMAN	Q96L91	EP400_HUMAN	R.AVTSVTASAVVT[+203.07937][+153.06506]TNLTPVQTPAR.S	T12(OGlycan / 356.1444)	3	2640.38	2640.4	604.2	HexNAc(1) 153.065057	12	2716	T	Xiongyingying-A.23922.23922.3	hcd
10 μL	0.5 μg/μL	Q96L91|EP400_HUMAN	Q96L91	EP400_HUMAN	R.PGALLTGTT[+203.07937][+153.06506]VANLQVAR.L	T9(OGlycan / 356.1444)	3	2038.09	2038.1	771.9	HexNAc(1) 153.065057	9	2878	T	Xiongyingying-A.21991.21991.3	hcd
10 μL	0.5 μg/μL	Q9UQ35|SRRM2_HUMAN	Q9UQ35	SRRM2_HUMAN	R.IALALTAISLGT[+203.07937][+153.06506]ARPPPSMSAAGLAAR.M	T12(OGlycan / 356.1444)	3	2933.58	2933.6	902.3	HexNAc(1) 153.065057	12	2192	T	Xiongyingying-A.35049.35049.3	hcd
10 μL	0.5 μg/μL	Q9UQ35|SRRM2_HUMAN	Q9UQ35	SRRM2_HUMAN	R.IALALTAISLGT[+203.07937][+153.06506]ARPPPSMSAAGLAAR.M	T12(OGlycan / 356.1444)	4	2933.58	2933.6	512.2	HexNAc(1) 153.065057	12	2192	T	Xiongyingying-A.34334.34334.4	hcd
10 μL	0.5 μg/μL	Q9UQ35|SRRM2_HUMAN	Q9UQ35	SRRM2_HUMAN	R.IPAASAAAMNLAS[+203.07937][+153.06506]AR.T	S13(OGlycan / 356.1444)	2	1770.88	1770.89	692.5	HexNAc(1) 153.065057	13	2244	S	Xiongyingying-A.13965.13965.2	hcd
10 μL	0.5 μg/μL	Q7Z589|EMSY_HUMAN	Q7Z589	EMSY_HUMAN	K.MSNIMQSIAN[+0.98402]SLPPHMS[+203.07937][+153.06506]PVK.I	N10(Deamidated / 0.984); S17(OGlycan / 356.1444)	3	2539.2	2539.21	512	HexNAc(1) 153.065057	17	257	S	Xiongyingying-A.28406.28406.3	hcd
10 μL	0.5 μg/μL	Q7Z589|EMSY_HUMAN	Q7Z589	EMSY_HUMAN	K.ITFTKPSTQTTNT[+203.07937][+153.06506]T[+203.07937][+153.06506]TQK.V	T13(OGlycan / 356.1444); T14(OGlycan / 356.1444)	4	2610.25	2610.28	581.6	HexNAc(1) 153.065057; HexNAc(1) 153.065057	13	273	T	Xiongyingying-A.5852.5852.4	hcd
10 μL	0.5 μg/μL	Q7Z589|EMSY_HUMAN	Q7Z589	EMSY_HUMAN	K.ITFTKPSTQTTNT[+203.07937][+153.06506]T[+203.07937][+153.06506]TQK.V	T13(OGlycan / 356.1444); T14(OGlycan / 356.1444)	4	2610.25	2610.28	581.6	HexNAc(1) 153.065057; HexNAc(1) 153.065057	14	274	T	Xiongyingying-A.5852.5852.4	hcd
10 μL	0.5 μg/μL	Q7Z589|EMSY_HUMAN	Q7Z589	EMSY_HUMAN	K.T[+203.07937][+153.06506]TSGSIITVVPK.S	T1(OGlycan / 356.1444)	3	1558.83	1558.84	284	HexNAc(1) 153.065057	1	534	T	Xiongyingying-A.13323.13323.3	hcd
10 μL	0.5 μg/μL	Q7Z589|EMSY_HUMAN	Q7Z589	EMSY_HUMAN	K.IISSNIVS[+203.07937][+153.06506]GTTTK.I	S8(OGlycan / 356.1444)	3	1676.87	1676.88	508.3	HexNAc(1) 153.065057	8	561	S	Xiongyingying-A.8407.8407.3	hcd
10 μL	0.5 μg/μL	Q7Z589|EMSY_HUMAN	Q7Z589	EMSY_HUMAN	R.TLLQHVAQSQTATQT[+203.07937][+153.06506]SVVVK.S	T15(OGlycan / 356.1444)	3	2495.3	2495.32	1047.8	HexNAc(1) 153.065057	15	882	T	Xiongyingying-A.13238.13238.3	hcd
10 μL	0.5 μg/μL	Q7Z589|EMSY_HUMAN	Q7Z589	EMSY_HUMAN	K.SIPASSPGAITHIMQQALSSHTAFT[+203.07937][+153.06506]K.H	T25(OGlycan / 356.1444)	4	3037.49	3037.52	1054.9	HexNAc(1) 153.065057	25	912	T	Xiongyingying-A.30166.30166.4	hcd
10 μL	0.5 μg/μL	Q9UGU0|TCF20_HUMAN	Q9UGU0	TCF20_HUMAN	R.PSTLPSS[+203.07937][+153.06506]AAGYQLR.V	S7(OGlycan / 356.1444)	3	1803.88	1803.9	531.6	HexNAc(1) 153.065057	7	220	S	Xiongyingying-A.12429.12429.3	hcd
10 μL	0.5 μg/μL	Q9UGU0|TCF20_HUMAN	Q9UGU0	TCF20_HUMAN	R.VGQFGQHYQS[+203.07937][+153.06506]S[+203.07937][+153.06506]ASSSSSSSFPSPQR.F	S10(OGlycan / 356.1444); S11(OGlycan / 356.1444)	5	3342.44	3342.48	771.4	HexNAc(1) 153.065057; HexNAc(1) 153.065057	10	237	S	Xiongyingying-A.8379.8379.5	hcd
10 μL	0.5 μg/μL	Q9UGU0|TCF20_HUMAN	Q9UGU0	TCF20_HUMAN	R.VGQFGQHYQS[+203.07937][+153.06506]S[+203.07937][+153.06506]ASSSSSSSFPSPQR.F	S10(OGlycan / 356.1444); S11(OGlycan / 356.1444)	5	3342.44	3342.48	771.4	HexNAc(1) 153.065057; HexNAc(1) 153.065057	11	238	S	Xiongyingying-A.8379.8379.5	hcd
10 μL	0.5 μg/μL	Q9UGU0|TCF20_HUMAN	Q9UGU0	TCF20_HUMAN	R.VGQFGQHYQSS[+203.07937][+153.06506]ASSSSSSSFPSPQR.F	S11(OGlycan / 356.1444)	4	2986.31	2986.33	1048.8	HexNAc(1) 153.065057	11	238	S	Xiongyingying-A.10935.10935.4	hcd
10 μL	0.5 μg/μL	Q12830|BPTF_HUMAN	Q12830	BPTF_HUMAN	K.VM[+15.99492]VAPIS[+203.07937][+153.06506]GSVTTGTK.M	M2(Oxidation / 15.9949); S7(OGlycan / 356.1444)	3	1819.91	1819.92	358.7	HexNAc(1) 153.065057	7	2081	S	Xiongyingying-A.10116.10116.3	hcd
10 μL	0.5 μg/μL	Q12830|BPTF_HUMAN	Q12830	BPTF_HUMAN	K.VLGIIPSSTGTS[+203.07937][+153.06506]QQTFTSFQPR.T	S12(OGlycan / 356.1444)	3	2708.34	2708.36	728.5	HexNAc(1) 153.065057	12	2145	S	Xiongyingying-A.30475.30475.3	hcd
10 μL	0.5 μg/μL	Q12830|BPTF_HUMAN	Q12830	BPTF_HUMAN	R.GQPVS[+203.07937][+153.06506]TAVSAPNTVSSTPGQK.S	S5(OGlycan / 356.1444)	3	2369.15	2369.17	572.9	HexNAc(1) 153.065057	5	2229	S	Xiongyingying-A.9989.9989.3	hcd
10 μL	0.5 μg/μL	Q12830|BPTF_HUMAN	Q12830	BPTF_HUMAN	R.FLFTPLATTATTAST[+203.07937][+153.06506]T[+203.07937][+153.06506]T[+203.07937][+153.06506]TTVSTTAAGTGEQR.Q	T15(OGlycan / 356.1444); T16(OGlycan / 356.1444); T17(OGlycan / 356.1444)	4	4174.96	4173.99	474.9	HexNAc(1) 153.065057; HexNAc(1) 153.065057; HexNAc(1) 153.065057	15	2349	T	Xiongyingying-A.17406.17406.4	hcd
10 μL	0.5 μg/μL	Q12830|BPTF_HUMAN	Q12830	BPTF_HUMAN	R.FLFTPLATTATTAST[+203.07937][+153.06506]T[+203.07937][+153.06506]T[+203.07937][+153.06506]TTVSTTAAGTGEQR.Q	T15(OGlycan / 356.1444); T16(OGlycan / 356.1444); T17(OGlycan / 356.1444)	4	4174.96	4173.99	474.9	HexNAc(1) 153.065057; HexNAc(1) 153.065057; HexNAc(1) 153.065057	16	2350	T	Xiongyingying-A.17406.17406.4	hcd
10 μL	0.5 μg/μL	Q12830|BPTF_HUMAN	Q12830	BPTF_HUMAN	R.FLFTPLATTATTAST[+203.07937][+153.06506]T[+203.07937][+153.06506]T[+203.07937][+153.06506]TTVSTTAAGTGEQR.Q	T15(OGlycan / 356.1444); T16(OGlycan / 356.1444); T17(OGlycan / 356.1444)	4	4174.96	4173.99	474.9	HexNAc(1) 153.065057; HexNAc(1) 153.065057; HexNAc(1) 153.065057	17	2351	T	Xiongyingying-A.17406.17406.4	hcd
10 μL	0.5 μg/μL	Q12830|BPTF_HUMAN	Q12830	BPTF_HUMAN	K.LQLPIQIQQSSAVQTHQIQNVVTVQAAS[+203.07937][+153.06506]VQEQLQR.V	S28(OGlycan / 356.1444)	4	4267.21	4267.25	235.4	HexNAc(1) 153.065057	28	2622	S	Xiongyingying-A.37426.37426.4	hcd
10 μL	0.5 μg/μL	Q9NYV4|CDK12_HUMAN	Q9NYV4	CDK12_HUMAN	K.LQNYGELGPGTTGASSSGAGLHWGGPT[+203.07937][+153.06506]QSSAYGK.L	T27(OGlycan / 356.1444)	4	3649.66	3649.69	1307.2	HexNAc(1) 153.065057	27	1463	T	Xiongyingying-A.22477.22477.4	hcd
10 μL	0.5 μg/μL	Q86XP3|DDX42_HUMAN	Q86XP3	DDX42_HUMAN	K.LPQQSHS[+203.07937][+153.06506]AFGATSSSSGFGK.S	S7(OGlycan / 356.1444)	4	2337.07	2337.09	787.2	HexNAc(1) 153.065057	7	37	S	Xiongyingying-A.8414.8414.4	hcd
10 μL	0.5 μg/μL	Q14687|GSE1_HUMAN	Q14687	GSE1_HUMAN	K.RVPM[+15.99492]GPIIVPPGGHSVPSTPPVVT[+203.07937][+153.06506]IAPTK.T	M4(Oxidation / 15.9949); T24(OGlycan / 356.1444)	5	3273.75	3273.78	463.4	HexNAc(1) 153.065057	24	125	T	Xiongyingying-A.25598.25598.5	hcd
10 μL	0.5 μg/μL	Q14687|GSE1_HUMAN	Q14687	GSE1_HUMAN	K.RVPMGPIIVPPGGHSVPSTPPVVTIAPT[+203.07937][+153.06506]K.T	T28(OGlycan / 356.1444)	5	3257.75	3257.78	622.4	HexNAc(1) 153.065057	28	129	T	Xiongyingying-A.28166.28166.5	hcd
10 μL	0.5 μg/μL	Q14687|GSE1_HUMAN	Q14687	GSE1_HUMAN	R.VPMGPIIVPPGGHSVPSTPPVVT[+203.07937][+153.06506]IAPTK.T	T23(OGlycan / 356.1444)	4	3101.66	3101.68	903.5	HexNAc(1) 153.065057	23	125	T	Xiongyingying-A.31654.31654.4	hcd
10 μL	0.5 μg/μL	Q14687|GSE1_HUMAN	Q14687	GSE1_HUMAN	K.AGGPAIPSHLLSTPYPFGLSPS[+203.07937][+153.06506]SVVQDSR.F	S22(OGlycan / 356.1444)	4	3293.63	3293.65	616.1	HexNAc(1) 153.065057	22	188	S	Xiongyingying-A.36556.36556.4	hcd
10 μL	0.5 μg/μL	Q14687|GSE1_HUMAN	Q14687	GSE1_HUMAN	K.PQLHAAPTALWNPVS[+203.07937][+153.06506]LMDNTLETR.R	S15(OGlycan / 356.1444)	4	3031.47	3031.51	560	HexNAc(1) 153.065057	15	589	S	Xiongyingying-A.36915.36915.4	hcd
10 μL	0.5 μg/μL	Q96JM3|CHAP1_HUMAN	Q96JM3	CHAP1_HUMAN	K.PAPSVSPGPWKPIPSVSPGPWKPTPSVS[+203.07937][+153.06506]SASWK.S	S28(OGlycan / 356.1444)	5	3751.9	3751.92	1155.6	HexNAc(1) 153.065057	28	366	S	Xiongyingying-A.29981.29981.5	hcd
10 μL	0.5 μg/μL	Q96JM3|CHAP1_HUMAN	Q96JM3	CHAP1_HUMAN	K.PIPSVSPGPWKPTPSVS[+203.07937][+153.06506]SASWK.S	S17(OGlycan / 356.1444)	4	2648.32	2648.35	747.3	HexNAc(1) 153.065057	17	366	S	Xiongyingying-A.24065.24065.4	hcd
10 μL	0.5 μg/μL	Q96I24|FUBP3_HUMAN	Q96I24	FUBP3_HUMAN	K.VN[+0.98402]GNPHS[+203.07937][+153.06506]TPVSGPPAFLTQGWGSTYQAWQQPTQQVPSQQSQPQSSQPNYSK.A	N2(Deamidated / 0.984); S7(OGlycan / 356.1444)	4	5894.71	5894.75	1315.8	HexNAc(1) 153.065057	7	474	S	Xiongyingying-A.34899.34899.4	hcd
10 μL	0.5 μg/μL	Q96I24|FUBP3_HUMAN	Q96I24	FUBP3_HUMAN	K.VNGN[+0.98402]PHSTPVSGPPAFLT[+203.07937][+153.06506]QGWGSTYQAWQQPTQQVPSQQSQPQSSQPNYSK.A	N4(Deamidated / 0.984); T18(OGlycan / 356.1444)	4	5894.71	5894.75	1221.2	HexNAc(1) 153.065057	18	485	T	Xiongyingying-A.35818.35818.4	hcd
10 μL	0.5 μg/μL	O14519|CDKA1_HUMAN	O14519	CDKA1_HUMAN	M.[+42.01056]SYKPNLAAHMPAAALNAAGSVHSPS[+203.07937][+153.06506]TSM[+15.99492]ATSSQYR.Q	NTerm(Acetyl / 42.0106); S25(OGlycan / 356.1444); M28(Oxidation / 15.9949)	4	3988.84	3988.87	1110.3	HexNAc(1) 153.065057	25	26	S	Xiongyingying-A.23100.23100.4	hcd
10 μL	0.5 μg/μL	O14519|CDKA1_HUMAN	O14519	CDKA1_HUMAN	M.[+42.01056]SYKPNLAAHMPAAALNAAGS[+203.07937][+153.06506]VHSPSTSMATSSQYR.Q	NTerm(Acetyl / 42.0106); S20(OGlycan / 356.1444)	5	3972.84	3972.87	1181.3	HexNAc(1) 153.065057	20	21	S	Xiongyingying-A.24892.24892.5	hcd
10 μL	0.5 μg/μL	Q15942|ZYX_HUMAN	Q15942	ZYX_HUMAN	R.PSPAISVSVS[+203.07937][+153.06506]APAFYAPQK.K	S10(OGlycan / 356.1444)	3	2273.14	2273.16	699.9	HexNAc(1) 153.065057	10	15	S	Xiongyingying-A.26989.26989.3	hcd
10 μL	0.5 μg/μL	Q15942|ZYX_HUMAN	Q15942	ZYX_HUMAN	K.PQVQLHVQSQTQPVS[+203.07937][+153.06506]LANTQPR.G	S15(OGlycan / 356.1444)	3	2812.43	2812.44	1041.7	HexNAc(1) 153.065057	15	246	S	Xiongyingying-A.15263.15263.3	hcd
10 μL	0.5 μg/μL	P27824|CALX_HUMAN	P27824	CALX_HUMAN	K.APVPT[+203.07937][+153.06506]GEVYFADSFDR.G	T5(OGlycan / 356.1444)	3	2126.96	2126.98	503.5	HexNAc(1) 153.065057	5	66	T	Xiongyingying-A.26375.26375.3	hcd
10 μL	0.5 μg/μL	P27824|CALX_HUMAN	P27824	CALX_HUMAN	K.APVPT[+203.07937][+153.06506]GEVYFADSFDR.G	T5(OGlycan / 356.1444)	3	2126.96	2126.98	492.2	HexNAc(1) 153.065057	5	66	T	Xiongyingying-A.26414.26414.3	hcd
10 μL	0.5 μg/μL	Q8WXI9|P66B_HUMAN	Q8WXI9	P66B_HUMAN	R.TTSSAIYMN[+0.98402]LAS[+203.07937][+153.06506]HIQPGTVNR.V	N9(Deamidated / 0.984); S12(OGlycan / 356.1444)	3	2618.26	2618.26	233.8	HexNAc(1) 153.065057	12	322	S	Xiongyingying-A.23138.23138.3	hcd
10 μL	0.5 μg/μL	Q8WXI9|P66B_HUMAN	Q8WXI9	P66B_HUMAN	R.TTSSAIYMNLAS[+203.07937][+153.06506]HIQPGTVNR.V	S12(OGlycan / 356.1444)	3	2617.26	2617.28	998.2	HexNAc(1) 153.065057	12	322	S	Xiongyingying-A.23789.23789.3	hcd
10 μL	0.5 μg/μL	O15164|TIF1A_HUMAN	O15164	TIF1A_HUMAN	K.QWQISSGQGTPSTTNSTS[+203.07937][+153.06506]S[+203.07937][+153.06506]TPSSPTITSAAGYDGK.A	S18(OGlycan / 356.1444); S19(OGlycan / 356.1444)	4	4199.86	4199.9	1321.7	HexNAc(1) 153.065057; HexNAc(1) 153.065057	18	585	S	Xiongyingying-A.17879.17879.4	hcd
10 μL	0.5 μg/μL	O15164|TIF1A_HUMAN	O15164	TIF1A_HUMAN	K.QWQISSGQGTPSTTNSTS[+203.07937][+153.06506]S[+203.07937][+153.06506]TPSSPTITSAAGYDGK.A	S18(OGlycan / 356.1444); S19(OGlycan / 356.1444)	4	4199.86	4199.9	1321.7	HexNAc(1) 153.065057; HexNAc(1) 153.065057	19	586	S	Xiongyingying-A.17879.17879.4	hcd
10 μL	0.5 μg/μL	P08670|VIME_HUMAN	P08670	VIME_HUMAN	R.TYS[+203.07937][+153.06506]LGSALRPSTSR.S	S3(OGlycan / 356.1444)	3	1851.92	1851.93	305.6	HexNAc(1) 153.065057	3	39	S	Xiongyingying-A.9821.9821.3	hcd
10 μL	0.5 μg/μL	Q9BWF3|RBM4_HUMAN	Q9BWF3	RBM4_HUMAN	R.TPYT[+203.07937][+153.06506]MSYGDSLYYNNAYGALDAYYK.R	T4(OGlycan / 356.1444)	3	3260.39	3260.42	809.3	HexNAc(1) 153.065057	4	202	T	Xiongyingying-A.35943.35943.3	hcd
10 μL	0.5 μg/μL	Q9BWF3|RBM4_HUMAN	Q9BWF3	RBM4_HUMAN	R.HLLPTSGAAAT[+203.07937][+153.06506]AAAAAAAAAAVTAASTSYYGR.D	T11(OGlycan / 356.1444)	4	3261.6	3261.62	616.4	HexNAc(1) 153.065057	11	285	T	Xiongyingying-A.41620.41620.4	hcd
10 μL	0.5 μg/μL	Q9BWF3|RBM4_HUMAN	Q9BWF3	RBM4_HUMAN	R.HLLPTSGAAAT[+203.07937][+153.06506]AAAAAAAAAAVTAASTSYYGR.D	T11(OGlycan / 356.1444)	4	3261.6	3261.62	587.6	HexNAc(1) 153.065057	11	285	T	Xiongyingying-A.41918.41918.4	hcd
10 μL	0.5 μg/μL	Q9BWF3|RBM4_HUMAN	Q9BWF3	RBM4_HUMAN	R.HLLPTSGAAATAAAAAAAAAAVT[+203.07937][+153.06506]AASTSYYGR.D	T23(OGlycan / 356.1444)	4	3261.6	3261.62	453.7	HexNAc(1) 153.065057	23	297	T	Xiongyingying-A.42687.42687.4	hcd
10 μL	0.5 μg/μL	Q9BWF3|RBM4_HUMAN	Q9BWF3	RBM4_HUMAN	R.HLLPTSGAAATAAAAAAAAAAVTAASTS[+203.07937][+153.06506]YYGR.D	S28(OGlycan / 356.1444)	4	3261.6	3261.62	407.7	HexNAc(1) 153.065057	28	302	S	Xiongyingying-A.42220.42220.4	hcd
10 μL	0.5 μg/μL	P50402|EMD_HUMAN	P50402	EMD_HUMAN	R.SSLDLSYYPTSSSTS[+203.07937][+153.06506]FMSSSSSSSSWLTR.R	S15(OGlycan / 356.1444)	3	3481.5	3481.53	933.5	HexNAc(1) 153.065057	15	189	S	Xiongyingying-A.36825.36825.3	hcd
10 μL	0.5 μg/μL	Q13724|MOGS_HUMAN	Q13724	MOGS_HUMAN	K.PLLTGLMWAQQGTT[+203.07937][+153.06506]PGTPK.L	T14(OGlycan / 356.1444)	3	2353.17	2353.2	848.2	HexNAc(1) 153.065057	14	127	T	Xiongyingying-A.32031.32031.3	hcd
10 μL	0.5 μg/μL	Q15125|EBP_HUMAN	Q15125	EBP_HUMAN	M.[+42.01056]TT[+203.07937][+153.06506]NAGPLHPYWPQHLR.L	NTerm(Acetyl / 42.0106); T2(OGlycan / 356.1444)	4	2286.1	2286.12	679.4	HexNAc(1) 153.065057	2	3	T	Xiongyingying-A.20363.20363.4	hcd
10 μL	0.5 μg/μL	Q15125|EBP_HUMAN	Q15125	EBP_HUMAN	M.[+42.01056]TT[+203.07937][+153.06506]NAGPLHPYWPQHLR.L	NTerm(Acetyl / 42.0106); T2(OGlycan / 356.1444)	4	2286.1	2286.12	651.9	HexNAc(1) 153.065057	2	3	T	Xiongyingying-A.20744.20744.4	hcd
10 μL	0.5 μg/μL	Q15637|SF01_HUMAN	Q15637	SF01_HUMAN	R.MDKEYLSLMAELGEAPVPAS[+203.07937][+153.06506]VGSTSGPATTPLASAPR.P	S20(OGlycan / 356.1444)	4	4057.94	4057.98	785.5	HexNAc(1) 153.065057	20	328	S	Xiongyingying-A.41790.41790.4	hcd
10 μL	0.5 μg/μL	Q9HCD5|NCOA5_HUMAN	Q9HCD5	NCOA5_HUMAN	K.ILSLFNSGTVTAN[+0.98402]SSSASPSVAAGNT[+203.07937][+153.06506]PNQNFSTAANSQPQQR.S	N13(Deamidated / 0.984); T26(OGlycan / 356.1444)	4	4578.14	4579.17	977	HexNAc(1) 153.065057	26	460	T	Xiongyingying-A.30894.30894.4	hcd
10 μL	0.5 μg/μL	Q9HCD5|NCOA5_HUMAN	Q9HCD5	NCOA5_HUMAN	R.LAPASNMTSQRPVSS[+203.07937][+153.06506]TGINFDNPSVQK.A	S15(OGlycan / 356.1444)	4	3202.53	3202.55	746	HexNAc(1) 153.065057	15	530	S	Xiongyingying-A.18858.18858.4	hcd
10 μL	0.5 μg/μL	P14314|GLU2B_HUMAN	P14314	GLU2B_HUMAN	R.SEALPT[+203.07937][+153.06506]DLPAPSAPDLTEPK.E	T6(OGlycan / 356.1444)	3	2405.17	2405.18	929.7	HexNAc(1) 153.065057	6	287	T	Xiongyingying-A.28686.28686.3	hcd
10 μL	0.5 μg/μL	P43307|SSRA_HUMAN	P43307	SSRA_HUMAN	R.YPQDYQFYIQN[+0.98402]FT[+203.07937][+153.06506]ALPLNTVVPPQR.Q	N11(Deamidated / 0.984); T13(OGlycan / 356.1444)	3	3369.64	3369.65	700.3	HexNAc(1) 153.065057	13	138	T	Xiongyingying-A.45820.45820.3	hcd
10 μL	0.5 μg/μL	Q15648|MED1_HUMAN	Q15648	MED1_HUMAN	K.VSQNPILTSLLQ[+0.98402]ITGN[+0.98402]GGSTIGSSPTPPHHTPPPVSS[+203.07937][+153.06506]MAGNTK.N	Q12(Deamidated / 0.984); N16(Deamidated / 0.984); S37(OGlycan / 356.1444)	5	4635.28	4636.29	529.8	HexNAc(1) 153.065057	37	634	S	Xiongyingying-A.37708.37708.5	hcd
10 μL	0.5 μg/μL	Q15648|MED1_HUMAN	Q15648	MED1_HUMAN	K.VSQNPILTSLLQITGN[+0.98402]GGSTIGSSPTPPHHTPPPVS[+203.07937][+153.06506]SMAGNTK.N	N16(Deamidated / 0.984); S36(OGlycan / 356.1444)	5	4635.27	4635.31	768.6	HexNAc(1) 153.065057	36	633	S	Xiongyingying-A.38025.38025.5	hcd
10 μL	0.5 μg/μL	Q15648|MED1_HUMAN	Q15648	MED1_HUMAN	K.SPSHSSSNRPFT[+203.07937][+153.06506]PPTSTGGSK.S	T12(OGlycan / 356.1444)	4	2472.13	2472.15	885.9	HexNAc(1) 153.065057	12	1032	T	Xiongyingying-A.5762.5762.4	hcd
10 μL	0.5 μg/μL	Q7Z5J4|RAI1_HUMAN	Q7Z5J4	RAI1_HUMAN	K.LQNDIASPLPFPQGTHFPQHS[+203.07937][+153.06506]QS[+203.07937][+153.06506]FPT[+203.07937][+153.06506]SSTYSSSVQGGGQGAHSYK.S	S21(OGlycan / 356.1444); S23(OGlycan / 356.1444); T26(OGlycan / 356.1444)	6	5828.62	5828.67	278.4	HexNAc(1) 153.065057; HexNAc(1) 153.065057; HexNAc(1) 153.065057	21	213	S	Xiongyingying-A.20531.20531.6	hcd
10 μL	0.5 μg/μL	Q7Z5J4|RAI1_HUMAN	Q7Z5J4	RAI1_HUMAN	K.LQNDIASPLPFPQGTHFPQHS[+203.07937][+153.06506]QS[+203.07937][+153.06506]FPT[+203.07937][+153.06506]SSTYSSSVQGGGQGAHSYK.S	S21(OGlycan / 356.1444); S23(OGlycan / 356.1444); T26(OGlycan / 356.1444)	6	5828.62	5828.67	278.4	HexNAc(1) 153.065057; HexNAc(1) 153.065057; HexNAc(1) 153.065057	23	215	S	Xiongyingying-A.20531.20531.6	hcd
10 μL	0.5 μg/μL	Q7Z5J4|RAI1_HUMAN	Q7Z5J4	RAI1_HUMAN	K.LQNDIASPLPFPQGTHFPQHS[+203.07937][+153.06506]QS[+203.07937][+153.06506]FPT[+203.07937][+153.06506]SSTYSSSVQGGGQGAHSYK.S	S21(OGlycan / 356.1444); S23(OGlycan / 356.1444); T26(OGlycan / 356.1444)	6	5828.62	5828.67	278.4	HexNAc(1) 153.065057; HexNAc(1) 153.065057; HexNAc(1) 153.065057	26	218	T	Xiongyingying-A.20531.20531.6	hcd
10 μL	0.5 μg/μL	Q7Z5J4|RAI1_HUMAN	Q7Z5J4	RAI1_HUMAN	K.LQNDIASPLPFPQGTHFPQHSQSFPTSS[+203.07937][+153.06506]TYSSSVQGGGQGAHSYK.S	S28(OGlycan / 356.1444)	6	5116.35	5116.38	1032.6	HexNAc(1) 153.065057	28	220	S	Xiongyingying-A.25889.25889.6	hcd
10 μL	0.5 μg/μL	Q7Z5J4|RAI1_HUMAN	Q7Z5J4	RAI1_HUMAN	K.LQNDIASPLPFPQGTHFPQHS[+203.07937][+153.06506]QSFPTSSTYSSSVQGGGQGAHSYK.S	S21(OGlycan / 356.1444)	5	5117.34	5116.38	672.5	HexNAc(1) 153.065057	21	213	S	Xiongyingying-A.25926.25926.5	hcd
10 μL	0.5 μg/μL	Q7Z5J4|RAI1_HUMAN	Q7Z5J4	RAI1_HUMAN	R.TPEQYYQTFSPSSS[+203.07937][+153.06506]HSPAR.S	S14(OGlycan / 356.1444)	4	2526.11	2526.13	904.1	HexNAc(1) 153.065057	14	343	S	Xiongyingying-A.12267.12267.4	hcd
10 μL	0.5 μg/μL	Q9BTC0|DIDO1_HUMAN	Q9BTC0	DIDO1_HUMAN	K.VLSSLKPAAPSPATAATTAAAAS[+203.07937][+153.06506]TAASSTAS[+203.07937][+153.06506]SASK.T	S23(OGlycan / 356.1444); S31(OGlycan / 356.1444)	5	3815.87	3815.9	500.1	HexNAc(1) 153.065057; HexNAc(1) 153.065057	23	1297	S	Xiongyingying-A.11213.11213.5	hcd
10 μL	0.5 μg/μL	Q9BTC0|DIDO1_HUMAN	Q9BTC0	DIDO1_HUMAN	K.VLSSLKPAAPSPATAATTAAAAS[+203.07937][+153.06506]TAASSTAS[+203.07937][+153.06506]SASK.T	S23(OGlycan / 356.1444); S31(OGlycan / 356.1444)	5	3815.87	3815.9	500.1	HexNAc(1) 153.065057; HexNAc(1) 153.065057	31	1305	S	Xiongyingying-A.11213.11213.5	hcd
10 μL	0.5 μg/μL	Q9H2P0|ADNP_HUMAN	Q9H2P0	ADNP_HUMAN	R.LGLGGNAPVSIPQQS[+203.07937][+153.06506]QSVK.Q	S15(OGlycan / 356.1444)	3	2236.15	2236.17	703.4	HexNAc(1) 153.065057	15	363	S	Xiongyingying-A.19134.19134.3	hcd
10 μL	0.5 μg/μL	Q8N3X1|FNBP4_HUMAN	Q8N3X1	FNBP4_HUMAN	R.SATIGSSPVLYSQS[+203.07937][+153.06506]AIATGHQAAGIGNQATGIGHQTIPVSLPAAGMGHQAR.G	S14(OGlycan / 356.1444)	6	5293.62	5293.65	1674.8	HexNAc(1) 153.065057	14	817	S	Xiongyingying-A.30114.30114.6	hcd
10 μL	0.5 μg/μL	Q7KZ85|SPT6H_HUMAN	Q7KZ85	SPT6H_HUMAN	K.DHYQDPVPGITPSS[+203.07937][+153.06506]SSR.T	S14(OGlycan / 356.1444)	3	2198.99	2199.01	889.2	HexNAc(1) 153.065057	14	1526	S	Xiongyingying-A.12177.12177.3	hcd
10 μL	0.5 μg/μL	Q04726|TLE3_HUMAN	Q04726	TLE3_HUMAN	R.SPMVS[+203.07937][+153.06506]FGAVGFDPHPPMR.A	S5(OGlycan / 356.1444)	4	2285.04	2285.06	710.4	HexNAc(1) 153.065057	5	417	S	Xiongyingying-A.26816.26816.4	hcd
10 μL	0.5 μg/μL	Q04726|TLE3_HUMAN	Q04726	TLE3_HUMAN	R.ATGLPS[+203.07937][+153.06506]SLASIPGGK.P	S6(OGlycan / 356.1444)	3	1711.88	1711.9	593.9	HexNAc(1) 153.065057	6	436	S	Xiongyingying-A.16963.16963.3	hcd
10 μL	0.5 μg/μL	Q6ZRS2|SRCAP_HUMAN	Q6ZRS2	SRCAP_HUMAN	R.LPSGEVVSIGQLAS[+203.07937][+153.06506]LAQR.P	S14(OGlycan / 356.1444)	3	2181.15	2181.16	738.9	HexNAc(1) 153.065057	14	1192	S	Xiongyingying-A.33598.33598.3	hcd
10 μL	0.5 μg/μL	Q6ZRS2|SRCAP_HUMAN	Q6ZRS2	SRCAP_HUMAN	R.AETQGANHTPVIS[+203.07937][+153.06506]AHQTR.S	S13(OGlycan / 356.1444)	4	2274.08	2274.1	628.9	HexNAc(1) 153.065057	13	2416	S	Xiongyingying-A.5644.5644.4	hcd
10 μL	0.5 μg/μL	Q15652|JHD2C_HUMAN	Q15652	JHD2C_HUMAN	R.NSPSPWLHQPTPVTSADGIGLLS[+203.07937][+153.06506]HIPVRPSSAEPHRPLK.I	S23(OGlycan / 356.1444)	6	4532.31	4532.35	887.1	HexNAc(1) 153.065057	23	921	S	Xiongyingying-A.28256.28256.6	hcd
10 μL	0.5 μg/μL	Q15652|JHD2C_HUMAN	Q15652	JHD2C_HUMAN	K.HSVPQS[+203.07937][+153.06506]LPQ[+0.98402]SN[+0.98402]YFTTLSNSVVNEPPR.S	S6(OGlycan / 356.1444); Q9(Deamidated / 0.984); N11(Deamidated / 0.984)	4	3256.56	3256.55	650.4	HexNAc(1) 153.065057	6	1087	S	Xiongyingying-A.28076.28076.4	hcd
10 μL	0.5 μg/μL	Q15652|JHD2C_HUMAN	Q15652	JHD2C_HUMAN	K.IPEHLPHQIAS[+203.07937][+153.06506]HSVTTFR.N	S11(OGlycan / 356.1444)	3	2426.22	2426.23	863.2	HexNAc(1) 153.065057	11	1173	S	Xiongyingying-A.12581.12581.3	hcd
10 μL	0.5 μg/μL	Q9H0E9|BRD8_HUMAN	Q9H0E9	BRD8_HUMAN	R.LLEAGPTQFTTPLAS[+203.07937][+153.06506]FTTVASEPPVK.L	S15(OGlycan / 356.1444)	3	3058.56	3058.57	695.7	HexNAc(1) 153.065057	15	284	S	Xiongyingying-A.38726.38726.3	hcd
10 μL	0.5 μg/μL	Q13151|ROA0_HUMAN	Q13151	ROA0_HUMAN	K.LFIGGLNVQTS[+203.07937][+153.06506]ESGLR.G	S11(OGlycan / 356.1444)	3	2047.04	2047.06	444.3	HexNAc(1) 153.065057	11	19	S	Xiongyingying-A.26897.26897.3	hcd
10 μL	0.5 μg/μL	A8CG34|P121C_HUMAN	A8CG34	P121C_HUMAN	K.QSFLFGTQN[+0.98402]TSPSS[+203.07937][+153.06506]PAAPAASSASPM[+15.99492]FK.P	N9(Deamidated / 0.984); S14(OGlycan / 356.1444); M26(Oxidation / 15.9949)	3	3187.47	3187.46	200.3	HexNAc(1) 153.065057	14	692	S	Xiongyingying-A.26933.26933.3	hcd
10 μL	0.5 μg/μL	A8CG34|P121C_HUMAN	A8CG34	P121C_HUMAN	K.QSFLFGTQNTSPSSPAAPAAS[+203.07937][+153.06506]SASPMFK.P	S21(OGlycan / 356.1444)	3	3170.45	3170.48	1201.3	HexNAc(1) 153.065057	21	699	S	Xiongyingying-A.30116.30116.3	hcd
10 μL	0.5 μg/μL	A8CG34|P121C_HUMAN	A8CG34	P121C_HUMAN	K.PALTPSFGSSFTFGN[+0.98402]S[+203.07937][+153.06506]AAPAPATAPTPAPASTIK.I	N15(Deamidated / 0.984); S16(OGlycan / 356.1444)	4	3587.75	3587.77	915.3	HexNAc(1) 153.065057	16	977	S	Xiongyingying-A.36014.36014.4	hcd
10 μL	0.5 μg/μL	O95487|SC24B_HUMAN	O95487	SC24B_HUMAN	K.DNSFSGQNTAISHPSPLPPLPSQQHHQ[+0.98402]Q[+0.98402]QSLSGYSTLTWSSPGLPS[+203.07937][+153.06506]TQDNLIR.N	Q27(Deamidated / 0.984); Q28(Deamidated / 0.984); S46(OGlycan / 356.1444)	6	6096.9	6096.9	820	HexNAc(1) 153.065057	46	269	S	Xiongyingying-A.35329.35329.6	hcd
10 μL	0.5 μg/μL	Q9Y6Y8|S23IP_HUMAN	Q9Y6Y8	S23IP_HUMAN	K.PLTALPFTTGSQDVS[+203.07937][+153.06506]NAFSPSIS[+203.07937][+153.06506]K.A	S15(OGlycan / 356.1444); S23(OGlycan / 356.1444)	4	3177.51	3177.54	471.6	HexNAc(1) 153.065057; HexNAc(1) 153.065057	15	130	S	Xiongyingying-A.28232.28232.4	hcd
10 μL	0.5 μg/μL	Q9Y6Y8|S23IP_HUMAN	Q9Y6Y8	S23IP_HUMAN	K.PLTALPFTTGSQDVS[+203.07937][+153.06506]NAFSPSIS[+203.07937][+153.06506]K.A	S15(OGlycan / 356.1444); S23(OGlycan / 356.1444)	4	3177.51	3177.54	471.6	HexNAc(1) 153.065057; HexNAc(1) 153.065057	23	138	S	Xiongyingying-A.28232.28232.4	hcd
10 μL	0.5 μg/μL	Q9Y6Y8|S23IP_HUMAN	Q9Y6Y8	S23IP_HUMAN	K.PLTALPFTTGSQ[+0.98402]DVSNAFSPSIS[+203.07937][+153.06506]K.A	Q12(Deamidated / 0.984); S23(OGlycan / 356.1444)	3	2822.39	2822.38	848.2	HexNAc(1) 153.065057	23	138	S	Xiongyingying-A.36953.36953.3	hcd
10 μL	0.5 μg/μL	Q9Y6Y8|S23IP_HUMAN	Q9Y6Y8	S23IP_HUMAN	K.AQPGAPPSSLMGINS[+203.07937][+153.06506]YLPSQPSSLPPSYFGNQPQGIPQPGYNPYR.H	S15(OGlycan / 356.1444)	4	5113.43	5113.45	1007.2	HexNAc(1) 153.065057	15	154	S	Xiongyingying-A.43917.43917.4	hcd
10 μL	0.5 μg/μL	Q14847|LASP1_HUMAN	Q14847	LASP1_HUMAN	R.RPLEQQQPHHIPTS[+203.07937][+153.06506]APVYQQPQQQPVAQSYGGYKEPAAPVSIQR.S	S14(OGlycan / 356.1444)	6	5291.63	5290.65	1087.5	HexNAc(1) 153.065057	14	167	S	Xiongyingying-A.20141.20141.6	hcd
10 μL	0.5 μg/μL	Q14847|LASP1_HUMAN	Q14847	LASP1_HUMAN	R.RPLEQQQPHHIPTS[+203.07937][+153.06506]APVYQQPQQQPVAQSYGGYK.E	S14(OGlycan / 356.1444)	5	4243.06	4242.09	855.4	HexNAc(1) 153.065057	14	167	S	Xiongyingying-A.15121.15121.5	hcd
10 μL	0.5 μg/μL	Q6UUV7|CRTC3_HUMAN	Q6UUV7	CRTC3_HUMAN	R.LTQYHGGSLPNVS[+203.07937][+153.06506]QLR.S	S13(OGlycan / 356.1444)	3	2126.06	2126.07	719	HexNAc(1) 153.065057	13	67	S	Xiongyingying-A.13329.13329.3	hcd
10 μL	0.5 μg/μL	Q6UUV7|CRTC3_HUMAN	Q6UUV7	CRTC3_HUMAN	K.TVLSSSLN[+0.98402]NHPQT[+203.07937][+153.06506]SVPNASALHPSLR.L	N8(Deamidated / 0.984); T13(OGlycan / 356.1444)	4	3084.52	3084.55	1023.8	HexNAc(1) 153.065057	13	352	T	Xiongyingying-A.19853.19853.4	hcd
10 μL	0.5 μg/μL	Q6UUV7|CRTC3_HUMAN	Q6UUV7	CRTC3_HUMAN	K.TVLSSSLN[+0.98402]NHPQT[+203.07937][+153.06506]SVPNASALHPSLR.L	N8(Deamidated / 0.984); T13(OGlycan / 356.1444)	5	3084.54	3084.55	661.6	HexNAc(1) 153.065057	13	352	T	Xiongyingying-A.18285.18285.5	hcd
10 μL	0.5 μg/μL	Q6UUV7|CRTC3_HUMAN	Q6UUV7	CRTC3_HUMAN	K.TVLSSSLNNHPQTS[+203.07937][+153.06506]VPNASALHPSLR.L	S14(OGlycan / 356.1444)	3	3083.54	3083.56	1050.7	HexNAc(1) 153.065057	14	353	S	Xiongyingying-A.18340.18340.3	hcd
10 μL	0.5 μg/μL	Q6P4R8|NFRKB_HUMAN	Q6P4R8	NFRKB_HUMAN	K.SSS[+203.07937][+153.06506]GVLLVSSPTMPHLGTMLSPASSQTAPS[+203.07937][+153.06506]SQAAAR.V	S3(OGlycan / 356.1444); S30(OGlycan / 356.1444)	5	4224.01	4224.04	755.6	HexNAc(1) 153.065057; HexNAc(1) 153.065057	3	759	S	Xiongyingying-A.28204.28204.5	hcd
10 μL	0.5 μg/μL	Q6P4R8|NFRKB_HUMAN	Q6P4R8	NFRKB_HUMAN	K.SSS[+203.07937][+153.06506]GVLLVSSPTMPHLGTMLSPASSQTAPS[+203.07937][+153.06506]SQAAAR.V	S3(OGlycan / 356.1444); S30(OGlycan / 356.1444)	5	4224.01	4224.04	755.6	HexNAc(1) 153.065057; HexNAc(1) 153.065057	30	786	S	Xiongyingying-A.28204.28204.5	hcd
10 μL	0.5 μg/μL	Q6P4R8|NFRKB_HUMAN	Q6P4R8	NFRKB_HUMAN	R.PGPGQTGLTVTSLPAT[+203.07937][+153.06506]ASPVSK.P	T16(OGlycan / 356.1444)	3	2422.24	2422.26	696.3	HexNAc(1) 153.065057	16	885	T	Xiongyingying-A.21531.21531.3	hcd
10 μL	0.5 μg/μL	Q15911|ZFHX3_HUMAN	Q15911	ZFHX3_HUMAN	K.NFQHPLVST[+203.07937][+153.06506]ANLIGPGHSFYGK.F	T9(OGlycan / 356.1444)	5	2740.34	2740.36	617.4	HexNAc(1) 153.065057	9	354	T	Xiongyingying-A.22620.22620.5	hcd
10 μL	0.5 μg/μL	Q8NG31|KNL1_HUMAN	Q8NG31	KNL1_HUMAN	R.NTVSWEQSLFSTT[+203.07937][+153.06506]KPLFSSGQFSMK.N	T13(OGlycan / 356.1444)	3	3193.5	3193.53	1071.8	HexNAc(1) 153.065057	13	725	T	Xiongyingying-A.38250.38250.3	hcd
10 μL	0.5 μg/μL	P26640|SYVC_HUMAN	P26640	SYVC_HUMAN	R.LSNQGFQAYDFPAVT[+203.07937][+153.06506]TAQYSFWLYELCDVYLECLK.P	T15(OGlycan / 356.1444)	4	4483.08	4482.07	343.1	HexNAc(1) 153.065057	15	1011	T	Xiongyingying-A.44125.44125.4	hcd
10 μL	0.5 μg/μL	Q96KM6|Z512B_HUMAN	Q96KM6	Z512B_HUMAN	K.AIPVT[+203.07937][+153.06506]RPVPVTKPVTVSR.P	T5(OGlycan / 356.1444)	5	2273.29	2273.31	364.1	HexNAc(1) 153.065057	5	231	T	Xiongyingying-A.10791.10791.5	hcd
10 μL	0.5 μg/μL	Q96KM6|Z512B_HUMAN	Q96KM6	Z512B_HUMAN	R.PVPVT[+203.07937][+153.06506]KPVTVSR.P	T5(OGlycan / 356.1444)	3	1635.9	1635.92	463.6	HexNAc(1) 153.065057	5	237	T	Xiongyingying-A.6382.6382.3	hcd
10 μL	0.5 μg/μL	Q96KM6|Z512B_HUMAN	Q96KM6	Z512B_HUMAN	K.LVTVTKPVPVT[+203.07937][+153.06506]KPVTVSR.P	T11(OGlycan / 356.1444)	5	2277.31	2277.33	624.4	HexNAc(1) 153.065057	11	291	T	Xiongyingying-A.10502.10502.5	hcd
10 μL	0.5 μg/μL	Q9NZN8|CNOT2_HUMAN	Q9NZN8	CNOT2_HUMAN	R.SLSQGTQLPSHVTPTT[+203.07937][+153.06506]GVPTM[+15.99492]SLHTPPSPSR.G	T16(OGlycan / 356.1444); M21(Oxidation / 15.9949)	4	3570.73	3570.76	764	HexNAc(1) 153.065057	16	114	T	Xiongyingying-A.18042.18042.4	hcd
10 μL	0.5 μg/μL	Q9NZN8|CNOT2_HUMAN	Q9NZN8	CNOT2_HUMAN	R.SLSQ[+0.98402]GTQ[+0.98402]LPSHVTPTT[+203.07937][+153.06506]GVPTMSLHTPPSPSR.G	Q4(Deamidated / 0.984); Q7(Deamidated / 0.984); T16(OGlycan / 356.1444)	4	3556.75	3556.73	857.8	HexNAc(1) 153.065057	16	114	T	Xiongyingying-A.21754.21754.4	hcd
10 μL	0.5 μg/μL	Q9NZN8|CNOT2_HUMAN	Q9NZN8	CNOT2_HUMAN	R.SLSQ[+0.98402]GTQLPSHVTPTT[+203.07937][+153.06506]GVPTMSLHTPPSPSR.G	Q4(Deamidated / 0.984); T16(OGlycan / 356.1444)	5	3555.74	3555.75	604.5	HexNAc(1) 153.065057	16	114	T	Xiongyingying-A.21820.21820.5	hcd
10 μL	0.5 μg/μL	P27540|ARNT_HUMAN	P27540	ARNT_HUMAN	R.HSNPTQGATPTWTPTT[+203.07937][+153.06506]R.S	T16(OGlycan / 356.1444)	4	2209.03	2209.04	673.3	HexNAc(1) 153.065057	16	643	T	Xiongyingying-A.8244.8244.4	hcd
10 μL	0.5 μg/μL	Q9NXV6|CARF_HUMAN	Q9NXV6	CARF_HUMAN	K.S[+203.07937][+153.06506]TSLASVSQLASK.S	S1(OGlycan / 356.1444)	3	1634.82	1634.83	339.8	HexNAc(1) 153.065057	1	387	S	Xiongyingying-A.12686.12686.3	hcd
10 μL	0.5 μg/μL	Q6VMQ6|MCAF1_HUMAN	Q6VMQ6	MCAF1_HUMAN	R.TS[+203.07937][+153.06506]LPTVGPSGLYSPSTNR.G	S2(OGlycan / 356.1444)	3	2190.06	2190.08	572.6	HexNAc(1) 153.065057	2	888	S	Xiongyingying-A.21529.21529.3	hcd
10 μL	0.5 μg/μL	Q6VMQ6|MCAF1_HUMAN	Q6VMQ6	MCAF1_HUMAN	K.KLNHTPVS[+203.07937][+153.06506]TMSSSQPVSR.P	S8(OGlycan / 356.1444)	3	2312.12	2312.14	523.3	HexNAc(1) 153.065057	8	991	S	Xiongyingying-A.6198.6198.3	hcd
10 μL	0.5 μg/μL	Q6VMQ6|MCAF1_HUMAN	Q6VMQ6	MCAF1_HUMAN	K.LNHTPVSTMSSS[+203.07937][+153.06506]QPVSR.P	S12(OGlycan / 356.1444)	3	2184.03	2184.05	651.7	HexNAc(1) 153.065057	12	996	S	Xiongyingying-A.6700.6700.3	hcd
10 μL	0.5 μg/μL	Q8IWZ3|ANKH1_HUMAN	Q8IWZ3	ANKH1_HUMAN	K.SIHANFSSGVGT[+203.07937][+153.06506]TAASSK.N	T12(OGlycan / 356.1444)	3	2077.97	2077.99	620.8	HexNAc(1) 153.065057	12	1798	T	Xiongyingying-A.7143.7143.3	hcd
10 μL	0.5 μg/μL	Q8IWZ3|ANKH1_HUMAN	Q8IWZ3	ANKH1_HUMAN	K.S[+203.07937][+153.06506]IHANFSSGVGTTAASSK.N	S1(OGlycan / 356.1444)	3	2077.98	2077.99	363.3	HexNAc(1) 153.065057	1	1787	S	Xiongyingying-A.7648.7648.3	hcd
10 μL	0.5 μg/μL	Q8IWZ3|ANKH1_HUMAN	Q8IWZ3	ANKH1_HUMAN	K.NAFPLGAPTLVTS[+203.07937][+153.06506]QATTLSTFQPANK.L	S13(OGlycan / 356.1444)	3	3031.53	3031.55	936.7	HexNAc(1) 153.065057	13	1817	S	Xiongyingying-A.36129.36129.3	hcd
10 μL	0.5 μg/μL	Q15038|DAZP2_HUMAN	Q15038	DAZP2_HUMAN	K.GQYPTQPTYPVQPPGNPVYPQTLHLPQAPPYT[+203.07937][+153.06506]DAPPAYSELYR.P	T32(OGlycan / 356.1444)	4	5165.47	5165.51	1396.7	HexNAc(1) 153.065057	32	36	T	Xiongyingying-A.39984.39984.4	hcd
10 μL	0.5 μg/μL	P17275|JUNB_HUMAN	P17275	JUNB_HUMAN	R.LIVPN[+0.98402]SN[+0.98402]GVITTTPT[+203.07937][+153.06506]PPGQYFYPR.G	N5(Deamidated / 0.984); N7(Deamidated / 0.984); T15(OGlycan / 356.1444)	3	2990.48	2990.49	647.6	HexNAc(1) 153.065057	15	104	T	Xiongyingying-A.34832.34832.3	hcd
10 μL	0.5 μg/μL	P17275|JUNB_HUMAN	P17275	JUNB_HUMAN	R.LIVPN[+0.98402]SNGVITTTPT[+203.07937][+153.06506]PPGQYFYPR.G	N5(Deamidated / 0.984); T15(OGlycan / 356.1444)	3	2989.52	2989.51	755.6	HexNAc(1) 153.065057	15	104	T	Xiongyingying-A.33541.33541.3	hcd
10 μL	0.5 μg/μL	Q9Y5M8|SRPRB_HUMAN	Q9Y5M8	SRPRB_HUMAN	R.VADGGGAGGTFQPYLDT[+203.07937][+153.06506]LR.Q	T17(OGlycan / 356.1444)	3	2251.06	2251.07	552.2	HexNAc(1) 153.065057	17	25	T	Xiongyingying-A.24188.24188.3	hcd
10 μL	0.5 μg/μL	Q9Y5M8|SRPRB_HUMAN	Q9Y5M8	SRPRB_HUMAN	R.VADGGGAGGT[+203.07937][+153.06506]FQPYLDTLR.Q	T10(OGlycan / 356.1444)	3	2251.05	2251.07	307.2	HexNAc(1) 153.065057	10	18	T	Xiongyingying-A.25524.25524.3	hcd
10 μL	0.5 μg/μL	Q14814|MEF2D_HUMAN	Q14814	MEF2D_HUMAN	R.YGSTVPAPNFAMPVT[+203.07937][+153.06506]VPVSNQSSLQFS[+203.07937][+153.06506]NPSGSLVTPSLVTSSLTDPR.L	T15(OGlycan / 356.1444); S27(OGlycan / 356.1444)	4	5546.67	5546.71	983.3	HexNAc(1) 153.065057; HexNAc(1) 153.065057	15	145	T	Xiongyingying-A.44468.44468.4	hcd
10 μL	0.5 μg/μL	Q14814|MEF2D_HUMAN	Q14814	MEF2D_HUMAN	R.YGSTVPAPNFAMPVT[+203.07937][+153.06506]VPVSNQSSLQFS[+203.07937][+153.06506]NPSGSLVTPSLVTSSLTDPR.L	T15(OGlycan / 356.1444); S27(OGlycan / 356.1444)	4	5546.67	5546.71	983.3	HexNAc(1) 153.065057; HexNAc(1) 153.065057	27	157	S	Xiongyingying-A.44468.44468.4	hcd
10 μL	0.5 μg/μL	P18583|SON_HUMAN	P18583	SON_HUMAN	K.ILDSFAAAPVPTTT[+203.07937][+153.06506]LVLK.S	T14(OGlycan / 356.1444)	3	2213.2	2213.22	518.2	HexNAc(1) 153.065057	14	254	T	Xiongyingying-A.34990.34990.3	hcd
10 μL	0.5 μg/μL	P18583|SON_HUMAN	P18583	SON_HUMAN	K.ILDSFAAAPVPTTT[+203.07937][+153.06506]LVLK.S	T14(OGlycan / 356.1444)	3	2213.2	2213.22	466.2	HexNAc(1) 153.065057	14	254	T	Xiongyingying-A.34835.34835.3	hcd
10 μL	0.5 μg/μL	P18583|SON_HUMAN	P18583	SON_HUMAN	R.SMMSSYS[+203.07937][+153.06506]AADR.S	S7(OGlycan / 356.1444)	2	1561.62	1561.64	225.9	HexNAc(1) 153.065057	7	1097	S	Xiongyingying-A.6681.6681.2	hcd
10 μL	0.5 μg/μL	Q03164|KMT2A_HUMAN	Q03164	KMT2A_HUMAN	K.LAPSST[+203.07937][+153.06506]PSNIAPSDVVSNMTLINFTPSQLPNHPSLLDLGSLNTSSHR.T	T6(OGlycan / 356.1444)	5	5283.6	5283.63	1322.6	HexNAc(1) 153.065057	6	3239	T	Xiongyingying-A.46766.46766.5	hcd
10 μL	0.5 μg/μL	Q15434|RBMS2_HUMAN	Q15434	RBMS2_HUMAN	R.M[+15.99492]LAQSALSPYLSSPVS[+203.07937][+153.06506]SYQR.V	M1(Oxidation / 15.9949); S16(OGlycan / 356.1444)	3	2557.21	2557.24	682.6	HexNAc(1) 153.065057	16	288	S	Xiongyingying-A.26772.26772.3	hcd
10 μL	0.5 μg/μL	Q15434|RBMS2_HUMAN	Q15434	RBMS2_HUMAN	R.MLAQSALSPYLSSPVS[+203.07937][+153.06506]SYQR.V	S16(OGlycan / 356.1444)	3	2541.22	2541.24	728.2	HexNAc(1) 153.065057	16	288	S	Xiongyingying-A.29327.29327.3	hcd
10 μL	0.5 μg/μL	P69849|NOMO3_HUMAN	P69849	NOMO3_HUMAN	R.MT[+203.07937][+153.06506]KPPVQ[+0.98402]EMVDELQ[+0.98402]GPFSYDFSYWAR.S	T2(OGlycan / 356.1444); Q7(Deamidated / 0.984); Q14(Deamidated / 0.984)	3	3479.56	3479.56	528	HexNAc(1) 153.065057	2	734	T	Xiongyingying-A.45902.45902.3	hcd
10 μL	0.5 μg/μL	Q14671|PUM1_HUMAN	Q14671	PUM1_HUMAN	R.S[+203.07937][+153.06506]ASSASSLFSPSSTLFSSSR.L	S1(OGlycan / 356.1444)	3	2349.08	2349.1	734.7	HexNAc(1) 153.065057	1	797	S	Xiongyingying-A.27880.27880.3	hcd
10 μL	0.5 μg/μL	Q14671|PUM1_HUMAN	Q14671	PUM1_HUMAN	R.SASSASSLFSPSS[+203.07937][+153.06506]TLFSSSR.L	S13(OGlycan / 356.1444)	3	2349.07	2349.1	572.8	HexNAc(1) 153.065057	13	809	S	Xiongyingying-A.27545.27545.3	hcd
10 μL	0.5 μg/μL	Q6MZP7|LIN54_HUMAN	Q6MZP7	LIN54_HUMAN	K.LGAQTPVTIS[+203.07937][+153.06506]ANQIILNK.V	S10(OGlycan / 356.1444)	3	2237.2	2237.22	766.2	HexNAc(1) 153.065057	10	111	S	Xiongyingying-A.25390.25390.3	hcd
10 μL	0.5 μg/μL	Q6MZP7|LIN54_HUMAN	Q6MZP7	LIN54_HUMAN	K.TIIPLAT[+203.07937][+153.06506]APNVQQIQVPGSK.F	T7(OGlycan / 356.1444)	3	2431.32	2431.33	358.6	HexNAc(1) 153.065057	7	344	T	Xiongyingying-A.30702.30702.3	hcd
10 μL	0.5 μg/μL	Q6MZP7|LIN54_HUMAN	Q6MZP7	LIN54_HUMAN	K.PINPTSQIVTTS[+203.07937][+153.06506]QPQQR.L	S12(OGlycan / 356.1444)	3	2251.12	2251.14	638.8	HexNAc(1) 153.065057	12	430	S	Xiongyingying-A.12149.12149.3	hcd
10 μL	0.5 μg/μL	Q96T58|MINT_HUMAN	Q96T58	MINT_HUMAN	R.VNTS[+203.07937][+153.06506]EGVVLLSYSGQK.T	S4(OGlycan / 356.1444)	3	2037.01	2037.02	449.6	HexNAc(1) 153.065057	4	2811	S	Xiongyingying-A.18760.18760.3	hcd
10 μL	0.5 μg/μL	Q96T58|MINT_HUMAN	Q96T58	MINT_HUMAN	R.IMVHPHVT[+203.07937][+153.06506]AVSEQPR.A	T8(OGlycan / 356.1444)	4	2057.02	2057.03	384	HexNAc(1) 153.065057	8	3204	T	Xiongyingying-A.7596.7596.4	hcd
10 μL	0.5 μg/μL	Q96T58|MINT_HUMAN	Q96T58	MINT_HUMAN	R.ILTVTPSNQ[+0.98402]LQ[+0.98402]GLPLTPPVVVT[+203.07937][+153.06506]HGVQIVHS[+203.07937][+153.06506]SGELFQEYR.Y	Q9(Deamidated / 0.984); Q11(Deamidated / 0.984); T22(OGlycan / 356.1444); S30(OGlycan / 356.1444)	5	4969.55	4968.55	555.7	HexNAc(1) 153.065057; HexNAc(1) 153.065057	22	3290	T	Xiongyingying-A.36629.36629.5	hcd
10 μL	0.5 μg/μL	Q96T58|MINT_HUMAN	Q96T58	MINT_HUMAN	R.ILTVTPSNQ[+0.98402]LQ[+0.98402]GLPLTPPVVVT[+203.07937][+153.06506]HGVQIVHS[+203.07937][+153.06506]SGELFQEYR.Y	Q9(Deamidated / 0.984); Q11(Deamidated / 0.984); T22(OGlycan / 356.1444); S30(OGlycan / 356.1444)	5	4969.55	4968.55	555.7	HexNAc(1) 153.065057; HexNAc(1) 153.065057	30	3298	S	Xiongyingying-A.36629.36629.5	hcd
10 μL	0.5 μg/μL	Q96T58|MINT_HUMAN	Q96T58	MINT_HUMAN	R.ILTVTPSNQLQ[+0.98402]GLPLTPPVVVTHGVQIVHS[+203.07937][+153.06506]SGELFQEYR.Y	Q11(Deamidated / 0.984); S30(OGlycan / 356.1444)	5	4610.4	4611.42	686	HexNAc(1) 153.065057	30	3298	S	Xiongyingying-A.43143.43143.5	hcd
10 μL	0.5 μg/μL	Q01664|TFAP4_HUMAN	Q01664	TFAP4_HUMAN	R.TQLLPPPAPTHHPTVIVPAPPPPPS[+203.07937][+153.06506]HHINVVTM[+15.99492]GPSSVINSVSTSR.Q	S25(OGlycan / 356.1444); M33(Oxidation / 15.9949)	6	5133.63	5133.67	696.5	HexNAc(1) 153.065057	25	245	S	Xiongyingying-A.27955.27955.6	hcd
10 μL	0.5 μg/μL	Q01664|TFAP4_HUMAN	Q01664	TFAP4_HUMAN	R.TQLLPPPAPTHHPTVIVPAPPPPPS[+203.07937][+153.06506]HHINVVTM[+15.99492]GPSSVINSVSTSR.Q	S25(OGlycan / 356.1444); M33(Oxidation / 15.9949)	6	5134.64	5133.67	652.6	HexNAc(1) 153.065057	25	245	S	Xiongyingying-A.28297.28297.6	hcd
10 μL	0.5 μg/μL	Q01664|TFAP4_HUMAN	Q01664	TFAP4_HUMAN	R.TQLLPPPAPTHHPTVIVPAPPPPPS[+203.07937][+153.06506]HHINVVTMGPSSVINSVSTSR.Q	S25(OGlycan / 356.1444)	6	5116.65	5117.67	825.3	HexNAc(1) 153.065057	25	245	S	Xiongyingying-A.30329.30329.6	hcd
10 μL	0.5 μg/μL	Q01664|TFAP4_HUMAN	Q01664	TFAP4_HUMAN	R.TQLLPPPAPTHHPTVIVPAPPPPPS[+203.07937][+153.06506]HHINVVTMGPSSVINSVSTSR.Q	S25(OGlycan / 356.1444)	6	5117.64	5117.67	658.9	HexNAc(1) 153.065057	25	245	S	Xiongyingying-A.30671.30671.6	hcd
10 μL	0.5 μg/μL	P43308|SSRB_HUMAN	P43308	SSRB_HUMAN	R.IAPAS[+203.07937][+153.06506]NVSHTVVLRPLK.A	S5(OGlycan / 356.1444)	3	2158.19	2158.21	476.8	HexNAc(1) 153.065057	5	87	S	Xiongyingying-A.10963.10963.3	hcd
10 μL	0.5 μg/μL	P43308|SSRB_HUMAN	P43308	SSRB_HUMAN	K.AGYFNFT[+203.07937][+153.06506]SATITYLAQEDGPVVIGSTSAPGQGGILAQR.E	T7(OGlycan / 356.1444)	4	4214.05	4214.08	817.6	HexNAc(1) 153.065057	7	106	T	Xiongyingying-A.47805.47805.4	hcd
10 μL	0.5 μg/μL	P18846|ATF1_HUMAN	P18846	ATF1_HUMAN	R.TTPSATSLPQTVVM[+15.99492]T[+203.07937][+153.06506]SPVTLTSQTTK.T	M14(Oxidation / 15.9949); T15(OGlycan / 356.1444)	3	3049.51	3049.54	571.7	HexNAc(1) 153.065057	15	197	T	Xiongyingying-A.25895.25895.3	hcd
10 μL	0.5 μg/μL	P18846|ATF1_HUMAN	P18846	ATF1_HUMAN	R.T[+203.07937][+153.06506]TPSATSLPQTVVMTSPVTLTSQTTK.T	T1(OGlycan / 356.1444)	3	3033.53	3033.54	897.6	HexNAc(1) 153.065057	1	183	T	Xiongyingying-A.29485.29485.3	hcd
10 μL	0.5 μg/μL	Q9NVI7|ATD3A_HUMAN	Q9NVI7	ATD3A_HUMAN	R.S[+203.07937][+153.06506]LYR.N	S1(OGlycan / 356.1444)	1	894.439	894.443	243.8	HexNAc(1) 153.065057	1	391	S	Xiongyingying-A.22750.22750.2	hcd
10 μL	0.5 μg/μL	Q9NVI7|ATD3A_HUMAN	Q9NVI7	ATD3A_HUMAN	R.S[+203.07937][+153.06506]LYR.N	S1(OGlycan / 356.1444)	1	894.439	894.443	241.2	HexNAc(1) 153.065057	1	391	S	Xiongyingying-A.22710.22710.2	hcd
10 μL	0.5 μg/μL	P39880|CUX1_HUMAN	P39880	CUX1_HUMAN	K.LLSTSPMPTVS[+203.07937][+153.06506]SYPPLAISLK.K	S11(OGlycan / 356.1444)	3	2558.34	2558.35	663.7	HexNAc(1) 153.065057	11	755	S	Xiongyingying-A.37170.37170.3	hcd
10 μL	0.5 μg/μL	O43670|ZN207_HUMAN	O43670	ZN207_HUMAN	K.PLFPSAGQ[+0.98402]M[+15.99492]GT[+203.07937][+153.06506]PVT[+203.07937][+153.06506]SSSTASSNSESLSASSK.A	Q8(Deamidated / 0.984); M9(Oxidation / 15.9949); T11(OGlycan / 356.1444); T14(OGlycan / 356.1444)	4	3729.67	3729.68	568.8	HexNAc(1) 153.065057; HexNAc(1) 153.065057	11	263	T	Xiongyingying-A.13077.13077.4	hcd
10 μL	0.5 μg/μL	O43670|ZN207_HUMAN	O43670	ZN207_HUMAN	K.PLFPSAGQ[+0.98402]M[+15.99492]GT[+203.07937][+153.06506]PVT[+203.07937][+153.06506]SSSTASSNSESLSASSK.A	Q8(Deamidated / 0.984); M9(Oxidation / 15.9949); T11(OGlycan / 356.1444); T14(OGlycan / 356.1444)	4	3729.67	3729.68	568.8	HexNAc(1) 153.065057; HexNAc(1) 153.065057	14	266	T	Xiongyingying-A.13077.13077.4	hcd
10 μL	0.5 μg/μL	O43670|ZN207_HUMAN	O43670	ZN207_HUMAN	K.PLFPSAGQ[+0.98402]MGT[+203.07937][+153.06506]PVT[+203.07937][+153.06506]SSSTASSNSESLSASSK.A	Q8(Deamidated / 0.984); T11(OGlycan / 356.1444); T14(OGlycan / 356.1444)	3	3713.67	3713.68	474.8	HexNAc(1) 153.065057; HexNAc(1) 153.065057	11	263	T	Xiongyingying-A.17028.17028.3	hcd
10 μL	0.5 μg/μL	O43670|ZN207_HUMAN	O43670	ZN207_HUMAN	K.PLFPSAGQ[+0.98402]MGT[+203.07937][+153.06506]PVT[+203.07937][+153.06506]SSSTASSNSESLSASSK.A	Q8(Deamidated / 0.984); T11(OGlycan / 356.1444); T14(OGlycan / 356.1444)	3	3713.67	3713.68	474.8	HexNAc(1) 153.065057; HexNAc(1) 153.065057	14	266	T	Xiongyingying-A.17028.17028.3	hcd
10 μL	0.5 μg/μL	O43670|ZN207_HUMAN	O43670	ZN207_HUMAN	K.PLFPSAGQMGTPVTSSSTAS[+203.07937][+153.06506]S[+203.07937][+153.06506]NSESLSASSK.A	S20(OGlycan / 356.1444); S21(OGlycan / 356.1444)	4	3712.66	3712.7	926.9	HexNAc(1) 153.065057; HexNAc(1) 153.065057	20	272	S	Xiongyingying-A.16960.16960.4	hcd
10 μL	0.5 μg/μL	O43670|ZN207_HUMAN	O43670	ZN207_HUMAN	K.PLFPSAGQMGTPVTSSSTAS[+203.07937][+153.06506]S[+203.07937][+153.06506]NSESLSASSK.A	S20(OGlycan / 356.1444); S21(OGlycan / 356.1444)	4	3712.66	3712.7	926.9	HexNAc(1) 153.065057; HexNAc(1) 153.065057	21	273	S	Xiongyingying-A.16960.16960.4	hcd
10 μL	0.5 μg/μL	P56545|CTBP2_HUMAN	P56545	CTBP2_HUMAN	R.YPPGIVGVAPGGLPAAMEGIIPGGIPVTHNLPTVAHPSQAPS[+203.07937][+153.06506]PNQPTK.H	S42(OGlycan / 356.1444)	5	5058.57	5058.63	924.9	HexNAc(1) 153.065057	42	428	S	Xiongyingying-A.40974.40974.5	hcd
10 μL	0.5 μg/μL	Q96BD5|PF21A_HUMAN	Q96BD5	PF21A_HUMAN	K.LQTAQQQPLQQLQQQQQYHHHHAQQSAAASPNLT[+203.07937][+153.06506]ASQK.T	T34(OGlycan / 356.1444)	5	4656.23	4657.28	1041.9	HexNAc(1) 153.065057	34	117	T	Xiongyingying-A.11917.11917.5	hcd
10 μL	0.5 μg/μL	Q96BD5|PF21A_HUMAN	Q96BD5	PF21A_HUMAN	K.LQTAQQQPLQQLQQQQQYHHHHAQQS[+203.07937][+153.06506]AAASPNLTASQK.T	S26(OGlycan / 356.1444)	6	4658.23	4657.28	454.8	HexNAc(1) 153.065057	26	109	S	Xiongyingying-A.12039.12039.6	hcd
10 μL	0.5 μg/μL	Q96BD5|PF21A_HUMAN	Q96BD5	PF21A_HUMAN	K.FTPTTLPTSQNS[+203.07937][+153.06506]IHPVR.V	S12(OGlycan / 356.1444)	4	2252.12	2252.14	515.7	HexNAc(1) 153.065057	12	280	S	Xiongyingying-A.13376.13376.4	hcd
10 μL	0.5 μg/μL	Q93074|MED12_HUMAN	Q93074	MED12_HUMAN	R.[+42.01056]EGLLT[+203.07937][+153.06506]S[+203.07937][+153.06506]LYSQVHQIVNNWR.D	NTerm(Acetyl / 42.0106); T5(OGlycan / 356.1444); S6(OGlycan / 356.1444)	4	3011.51	3011.47	538.8	HexNAc(1) 153.065057; HexNAc(1) 153.065057	5	1501	T	Xiongyingying-A.49384.49384.4	hcd
10 μL	0.5 μg/μL	Q93074|MED12_HUMAN	Q93074	MED12_HUMAN	R.[+42.01056]EGLLT[+203.07937][+153.06506]S[+203.07937][+153.06506]LYSQVHQIVNNWR.D	NTerm(Acetyl / 42.0106); T5(OGlycan / 356.1444); S6(OGlycan / 356.1444)	4	3011.51	3011.47	538.8	HexNAc(1) 153.065057; HexNAc(1) 153.065057	6	1502	S	Xiongyingying-A.49384.49384.4	hcd
10 μL	0.5 μg/μL	Q92793|CBP_HUMAN	Q92793	CBP_HUMAN	K.MGITGNTSPFGQPFS[+203.07937][+153.06506]QAGGQPMGATGVNPQLASK.Q	S15(OGlycan / 356.1444)	3	3689.72	3689.74	889.9	HexNAc(1) 153.065057	15	281	S	Xiongyingying-A.32512.32512.3	hcd
10 μL	0.5 μg/μL	Q92793|CBP_HUMAN	Q92793	CBP_HUMAN	R.PQS[+203.07937][+153.06506]QPPHSSPSPR.I	S3(OGlycan / 356.1444)	4	1757.81	1757.83	303.7	HexNAc(1) 153.065057	3	2356	S	Xiongyingying-A.5419.5419.4	hcd
10 μL	0.5 μg/μL	Q15561|TEAD4_HUMAN	Q15561	TEAD4_HUMAN	K.ALQSMAAMSSAQIIS[+203.07937][+153.06506]ATAFHSSMALAR.G	S15(OGlycan / 356.1444)	4	3108.48	3108.5	992.1	HexNAc(1) 153.065057	15	140	S	Xiongyingying-A.33911.33911.4	hcd
10 μL	0.5 μg/μL	O15504|NUPL2_HUMAN	O15504	NUPL2_HUMAN	K.SPAASSFGSPGFSGLPAS[+203.07937][+153.06506]LATGPVR.A	S18(OGlycan / 356.1444)	3	2674.3	2674.32	1104.1	HexNAc(1) 153.065057	18	322	S	Xiongyingying-A.31197.31197.3	hcd
10 μL	0.5 μg/μL	P17535|JUND_HUMAN	P17535	JUND_HUMAN	R.LIIQSN[+0.98402]GLVTTTPTS[+203.07937][+153.06506]SQFLYPK.V	N6(Deamidated / 0.984); S15(OGlycan / 356.1444)	3	2765.42	2765.44	607.2	HexNAc(1) 153.065057	15	120	S	Xiongyingying-A.34565.34565.3	hcd
10 μL	0.5 μg/μL	P17535|JUND_HUMAN	P17535	JUND_HUMAN	R.LIIQSN[+0.98402]GLVTTTPTS[+203.07937][+153.06506]SQFLYPK.V	N6(Deamidated / 0.984); S15(OGlycan / 356.1444)	3	2765.42	2765.44	443.1	HexNAc(1) 153.065057	15	120	S	Xiongyingying-A.33815.33815.3	hcd
10 μL	0.5 μg/μL	P17535|JUND_HUMAN	P17535	JUND_HUMAN	R.LIIQSNGLVTTTPTS[+203.07937][+153.06506]SQFLYPK.V	S15(OGlycan / 356.1444)	3	2764.43	2764.45	392.8	HexNAc(1) 153.065057	15	120	S	Xiongyingying-A.32381.32381.3	hcd
10 μL	0.5 μg/μL	Q5VUA4|ZN318_HUMAN	Q5VUA4	ZN318_HUMAN	K.TVVAHTS[+203.07937][+153.06506]PWMPVVTT[+203.07937][+153.06506]STQTK.I	S7(OGlycan / 356.1444); T15(OGlycan / 356.1444)	4	2883.38	2883.41	888.1	HexNAc(1) 153.065057; HexNAc(1) 153.065057	7	1334	S	Xiongyingying-A.11932.11932.4	hcd
10 μL	0.5 μg/μL	Q5VUA4|ZN318_HUMAN	Q5VUA4	ZN318_HUMAN	K.TVVAHTS[+203.07937][+153.06506]PWMPVVTT[+203.07937][+153.06506]STQTK.I	S7(OGlycan / 356.1444); T15(OGlycan / 356.1444)	4	2883.38	2883.41	888.1	HexNAc(1) 153.065057; HexNAc(1) 153.065057	15	1342	T	Xiongyingying-A.11932.11932.4	hcd
10 μL	0.5 μg/μL	P09012|SNRPA_HUMAN	P09012	SNRPA_HUMAN	K.AVQGGGATPVVGAVQGPVPGMPPMT[+203.07937][+153.06506]QAPR.I	T25(OGlycan / 356.1444)	3	3083.53	3083.55	1049.4	HexNAc(1) 153.065057	25	148	T	Xiongyingying-A.28883.28883.3	hcd
10 μL	0.5 μg/μL	Q9P2N6|KANL3_HUMAN	Q9P2N6	KANL3_HUMAN	K.LPTPMQS[+203.07937][+153.06506]LGAIT[+203.07937][+153.06506]TGTSTIVR.T	S7(OGlycan / 356.1444); T12(OGlycan / 356.1444)	4	2756.44	2756.4	384.7	HexNAc(1) 153.065057; HexNAc(1) 153.065057	7	791	S	Xiongyingying-A.21567.21567.4	hcd
10 μL	0.5 μg/μL	Q9P2N6|KANL3_HUMAN	Q9P2N6	KANL3_HUMAN	K.LPTPMQS[+203.07937][+153.06506]LGAIT[+203.07937][+153.06506]TGTSTIVR.T	S7(OGlycan / 356.1444); T12(OGlycan / 356.1444)	4	2756.44	2756.4	384.7	HexNAc(1) 153.065057; HexNAc(1) 153.065057	12	796	T	Xiongyingying-A.21567.21567.4	hcd
10 μL	0.5 μg/μL	P25440|BRD2_HUMAN	P25440	BRD2_HUMAN	K.LAALQGSVT[+203.07937][+153.06506]SAHQ[+0.98402]VPAVSSVSHTALYTPPPEIPTTVLNIPHPSVISSPLLK.S	T9(OGlycan / 356.1444); Q13(Deamidated / 0.984)	6	5580.95	5579.97	1019.7	HexNAc(1) 153.065057	9	210	T	Xiongyingying-A.41771.41771.6	hcd
10 μL	0.5 μg/μL	Q14980|NUMA1_HUMAN	Q14980	NUMA1_HUMAN	R.IATTTASAATAAAIGAT[+203.07937][+153.06506]PR.A	T17(OGlycan / 356.1444)	3	2072.06	2072.07	486.8	HexNAc(1) 153.065057	17	2106	T	Xiongyingying-A.14738.14738.3	hcd
10 μL	0.5 μg/μL	Q9BQ04|RBM4B_HUMAN	Q9BQ04	RBM4B_HUMAN	R.HLLPNSGAAATS[+203.07937][+153.06506]AAM[+15.99492]AAAAATTSSYYGR.D	S12(OGlycan / 356.1444); M15(Oxidation / 15.9949)	4	3054.41	3054.43	519	HexNAc(1) 153.065057	12	285	S	Xiongyingying-A.23341.23341.4	hcd
10 μL	0.5 μg/μL	Q9BQ04|RBM4B_HUMAN	Q9BQ04	RBM4B_HUMAN	R.HLLPNSGAAATS[+203.07937][+153.06506]AAMAAAAATTSSYYGR.D	S12(OGlycan / 356.1444)	4	3038.41	3038.44	821.7	HexNAc(1) 153.065057	12	285	S	Xiongyingying-A.27182.27182.4	hcd
10 μL	0.5 μg/μL	Q9BQ04|RBM4B_HUMAN	Q9BQ04	RBM4B_HUMAN	R.HLLPNSGAAATS[+203.07937][+153.06506]AAMAAAAATTSSYYGR.D	S12(OGlycan / 356.1444)	4	3038.42	3038.44	805.8	HexNAc(1) 153.065057	12	285	S	Xiongyingying-A.27220.27220.4	hcd
10 μL	0.5 μg/μL	Q9ULL5|PRR12_HUMAN	Q9ULL5	PRR12_HUMAN	R.SPSWQTAMHTPGPTELFISGALPGSSTFPSS[+203.07937][+153.06506]SALSAYQHPASFGSR.P	S31(OGlycan / 356.1444)	5	5091.35	5091.4	544.3	HexNAc(1) 153.065057	31	145	S	Xiongyingying-A.41858.41858.5	hcd
10 μL	0.5 μg/μL	Q2KHR2|RFX7_HUMAN	Q2KHR2	RFX7_HUMAN	R.N[+0.98402]PFAFTPISSSMAYHDAS[+203.07937][+153.06506]IVSSSPVKPMQR.P	N1(Deamidated / 0.984); S18(OGlycan / 356.1444)	4	3609.69	3609.71	721.6	HexNAc(1) 153.065057	18	942	S	Xiongyingying-A.30319.30319.4	hcd
10 μL	0.5 μg/μL	Q2KHR2|RFX7_HUMAN	Q2KHR2	RFX7_HUMAN	R.NPFAFTPISSSMAYHDAS[+203.07937][+153.06506]IVSSSPVKPMQR.P	S18(OGlycan / 356.1444)	5	3608.7	3608.73	1044.7	HexNAc(1) 153.065057	18	942	S	Xiongyingying-A.30305.30305.5	hcd
10 μL	0.5 μg/μL	Q8TCJ2|STT3B_HUMAN	Q8TCJ2	STT3B_HUMAN	K.PAPAGLSGGLSQPAGWQS[+203.07937][+153.06506]LLS[+203.07937][+153.06506]FTILFLAWLAGFSSR.L	S18(OGlycan / 356.1444); S21(OGlycan / 356.1444)	4	4416.31	4416.25	273.4	HexNAc(1) 153.065057; HexNAc(1) 153.065057	18	70	S	Xiongyingying-A.45267.45267.4	hcd
10 μL	0.5 μg/μL	Q8TCJ2|STT3B_HUMAN	Q8TCJ2	STT3B_HUMAN	K.PAPAGLSGGLSQPAGWQS[+203.07937][+153.06506]LLS[+203.07937][+153.06506]FTILFLAWLAGFSSR.L	S18(OGlycan / 356.1444); S21(OGlycan / 356.1444)	4	4416.31	4416.25	273.4	HexNAc(1) 153.065057; HexNAc(1) 153.065057	21	73	S	Xiongyingying-A.45267.45267.4	hcd
10 μL	0.5 μg/μL	Q9H1B7|I2BPL_HUMAN	Q9H1B7	I2BPL_HUMAN	R.S[+203.07937][+153.06506]RFEYPPPPVSLGSSSHTAR.L	S1(OGlycan / 356.1444)	4	2528.21	2528.23	441.3	HexNAc(1) 153.065057	1	169	S	Xiongyingying-A.13908.13908.4	hcd
10 μL	0.5 μg/μL	Q9H1B7|I2BPL_HUMAN	Q9H1B7	I2BPL_HUMAN	R.FEYPPPPVS[+203.07937][+153.06506]LGSSSHTAR.L	S9(OGlycan / 356.1444)	4	2285.08	2285.09	793.9	HexNAc(1) 153.065057	9	179	S	Xiongyingying-A.17493.17493.4	hcd
10 μL	0.5 μg/μL	Q8IWI9|MGAP_HUMAN	Q8IWI9	MGAP_HUMAN	K.IPGVS[+203.07937][+153.06506]TPQTLAGTQK.F	S5(OGlycan / 356.1444)	3	1853.95	1853.97	541.1	HexNAc(1) 153.065057	5	1557	S	Xiongyingying-A.12768.12768.3	hcd
10 μL	0.5 μg/μL	Q7Z6E9|RBBP6_HUMAN	Q7Z6E9	RBBP6_HUMAN	K.GYQVPVLGTPSLLGQSLLHGQLIPTT[+203.07937][+153.06506]GPVR.I	T26(OGlycan / 356.1444)	4	3454.86	3454.88	959.3	HexNAc(1) 153.065057	26	488	T	Xiongyingying-A.44422.44422.4	hcd
10 μL	0.5 μg/μL	Q8WX93|PALLD_HUMAN	Q8WX93	PALLD_HUMAN	K.QFIAAQNLGPASGHGTPAS[+203.07937][+153.06506]SPSSSSLPSPMSPTPR.Q	S19(OGlycan / 356.1444)	4	3775.79	3775.81	507.7	HexNAc(1) 153.065057	19	754	S	Xiongyingying-A.24610.24610.4	hcd
10 μL	0.5 μg/μL	Q5T5U3|RHG21_HUMAN	Q5T5U3	RHG21_HUMAN	R.SAS[+203.07937][+153.06506]QGALTSPSVSFSNHR.T	S3(OGlycan / 356.1444)	3	2189.02	2189.03	907.1	HexNAc(1) 153.065057	3	477	S	Xiongyingying-A.10044.10044.3	hcd
10 μL	0.5 μg/μL	Q8N5G2|MACOI_HUMAN	Q8N5G2	MACOI_HUMAN	K.IAEVMAVMPSITYS[+203.07937][+153.06506]AATSPLSPVSPHYSSK.F	S14(OGlycan / 356.1444)	4	3477.67	3477.7	935.2	HexNAc(1) 153.065057	14	627	S	Xiongyingying-A.35722.35722.4	hcd
10 μL	0.5 μg/μL	P13473|LAMP2_HUMAN	P13473	LAMP2_HUMAN	K.IAVQFGPGFSWIANFT[+203.07937][+153.06506]K.A	T16(OGlycan / 356.1444)	3	2239.12	2239.13	322.4	HexNAc(1) 153.065057	16	103	T	Xiongyingying-A.43579.43579.3	hcd
10 μL	0.5 μg/μL	Q06546|GABPA_HUMAN	Q06546	GABPA_HUMAN	R.KYVLASQEQQM[+15.99492]NEIVTIDQPVQIIPAS[+203.07937][+153.06506]VQSATPTTIK.V	M11(Oxidation / 15.9949); S27(OGlycan / 356.1444)	4	4441.26	4441.29	500.2	HexNAc(1) 153.065057	27	275	S	Xiongyingying-A.34861.34861.4	hcd
10 μL	0.5 μg/μL	P31270|HXA11_HUMAN	P31270	HXA11_HUMAN	K.SSANVYHHPTPAVSSN[+0.98402]FYS[+203.07937][+153.06506]TVGR.N	N16(Deamidated / 0.984); S19(OGlycan / 356.1444)	3	2835.31	2835.31	665	HexNAc(1) 153.065057	19	128	S	Xiongyingying-A.14361.14361.3	hcd
10 μL	0.5 μg/μL	P31270|HXA11_HUMAN	P31270	HXA11_HUMAN	K.SSANVYHHPT[+203.07937][+153.06506]PAVSSNFYSTVGR.N	T10(OGlycan / 356.1444)	3	2834.32	2834.32	919.6	HexNAc(1) 153.065057	10	119	T	Xiongyingying-A.14372.14372.3	hcd
10 μL	0.5 μg/μL	P31270|HXA11_HUMAN	P31270	HXA11_HUMAN	K.S[+203.07937][+153.06506]SANVYHHPTPAVSSNFYSTVGR.N	S1(OGlycan / 356.1444)	4	2834.28	2834.32	853	HexNAc(1) 153.065057	1	110	S	Xiongyingying-A.14411.14411.4	hcd
10 μL	0.5 μg/μL	Q5T3J3|LRIF1_HUMAN	Q5T3J3	LRIF1_HUMAN	K.S[+203.07937][+153.06506]SGNLIPLVQ[+0.98402]SSVM[+15.99492]SDALK.G	S1(OGlycan / 356.1444); Q10(Deamidated / 0.984); M14(Oxidation / 15.9949)	3	2319.15	2319.15	357.6	HexNAc(1) 153.065057	1	51	S	Xiongyingying-A.29210.29210.3	hcd
10 μL	0.5 μg/μL	Q96EV2|RBM33_HUMAN	Q96EV2	RBM33_HUMAN	R.ELPIAPSHVIEMSSS[+203.07937][+153.06506]R.C	S15(OGlycan / 356.1444)	3	2109.02	2109.04	709.6	HexNAc(1) 153.065057	15	724	S	Xiongyingying-A.21251.21251.3	hcd
10 μL	0.5 μg/μL	Q99583|MNT_HUMAN	Q99583	MNT_HUMAN	K.PAVGAQVVHHPQLVGQT[+203.07937][+153.06506]VLNPVTMVTMPSFPVSTLK.L	T17(OGlycan / 356.1444)	5	4136.17	4136.18	876.9	HexNAc(1) 153.065057	17	561	T	Xiongyingying-A.39626.39626.5	hcd
10 μL	0.5 μg/μL	Q99583|MNT_HUMAN	Q99583	MNT_HUMAN	K.PAVGAQVVHHPQLVGQT[+203.07937][+153.06506]VLNPVTMVTMPSFPVSTLK.L	T17(OGlycan / 356.1444)	5	4136.16	4136.18	448.5	HexNAc(1) 153.065057	17	561	T	Xiongyingying-A.38171.38171.5	hcd
10 μL	0.5 μg/μL	O15027|SC16A_HUMAN	O15027	SC16A_HUMAN	R.TLENPVNVYNPSHS[+203.07937][+153.06506]DSLASQQSVASHPR.Q	S14(OGlycan / 356.1444)	4	3390.58	3390.61	818.2	HexNAc(1) 153.065057	14	1014	S	Xiongyingying-A.16213.16213.4	hcd
10 μL	0.5 μg/μL	P55198|AF17_HUMAN	P55198	AF17_HUMAN	K.VVFS[+203.07937][+153.06506]GFGPIMR.F	S4(OGlycan / 356.1444)	2	1565.78	1565.79	496.5	HexNAc(1) 153.065057	4	401	S	Xiongyingying-A.26015.26015.2	hcd
10 μL	0.5 μg/μL	P55198|AF17_HUMAN	P55198	AF17_HUMAN	R.TFGPSGSLPSLSLES[+203.07937][+153.06506]PLLGAGIYTSNK.D	S15(OGlycan / 356.1444)	3	3049.52	3049.55	458.3	HexNAc(1) 153.065057	15	545	S	Xiongyingying-A.43856.43856.3	hcd
10 μL	0.5 μg/μL	Q15058|KIF14_HUMAN	Q15058	KIF14_HUMAN	K.YSSNRPPIAS[+203.07937][+153.06506]LSQTEVVR.S	S10(OGlycan / 356.1444)	4	2360.18	2360.2	491.9	HexNAc(1) 153.065057	10	223	S	Xiongyingying-A.13281.13281.4	hcd
10 μL	0.5 μg/μL	Q6N043|Z280D_HUMAN	Q6N043	Z280D_HUMAN	R.GITAAFKPTSQHYTNPT[+203.07937][+153.06506]SNPVPASPINFHPESR.S	T17(OGlycan / 356.1444)	5	3919.88	3919.91	773.1	HexNAc(1) 153.065057	17	97	T	Xiongyingying-A.23020.23020.5	hcd
10 μL	0.5 μg/μL	Q7Z5L9|I2BP2_HUMAN	Q7Z5L9	I2BP2_HUMAN	R.AAASLAAVSGTAAAS[+203.07937][+153.06506]LGSAQPTDLGAHK.R	S15(OGlycan / 356.1444)	4	2850.42	2850.43	804.8	HexNAc(1) 153.065057	15	223	S	Xiongyingying-A.20314.20314.4	hcd
10 μL	0.5 μg/μL	Q7Z739|YTHD3_HUMAN	Q7Z739	YTHD3_HUMAN	K.TVGTALSSSGMTSIATNSVPPVSS[+203.07937][+153.06506]AAPK.P	S24(OGlycan / 356.1444)	3	2974.46	2974.48	778.8	HexNAc(1) 153.065057	24	230	S	Xiongyingying-A.26530.26530.3	hcd
10 μL	0.5 μg/μL	O95628|CNOT4_HUMAN	O95628	CNOT4_HUMAN	K.SNPVIPIS[+203.07937][+153.06506]SSNHSAR.S	S8(OGlycan / 356.1444)	3	1921.93	1921.95	702.3	HexNAc(1) 153.065057	8	316	S	Xiongyingying-A.6824.6824.3	hcd
10 μL	0.5 μg/μL	Q9Y4B4|ARIP4_HUMAN	Q9Y4B4	ARIP4_HUMAN	R.HVPLGGSVSSASSTNPS[+203.07937][+153.06506]MNFPINYLQR.A	S17(OGlycan / 356.1444)	4	3216.53	3216.55	798.8	HexNAc(1) 153.065057	17	1053	S	Xiongyingying-A.30096.30096.4	hcd
10 μL	0.5 μg/μL	Q9NRA8|4ET_HUMAN	Q9NRA8	4ET_HUMAN	R.SVLHPPGSGSHAAAVS[+203.07937][+153.06506]VQTTPQNVPSR.S	S16(OGlycan / 356.1444)	4	3037.49	3037.52	733.3	HexNAc(1) 153.065057	16	920	S	Xiongyingying-A.12315.12315.4	hcd
10 μL	0.5 μg/μL	Q9UPN6|SCAF8_HUMAN	Q9UPN6	SCAF8_HUMAN	R.SVIPNDISS[+203.07937][+153.06506]NAAILGGQPPNVTSNSGILGVQRPNVSSN[+0.98402]SEILGVR.P	S9(OGlycan / 356.1444); N38(Deamidated / 0.984)	5	4884.47	4885.5	225.7	HexNAc(1) 153.065057	9	794	S	Xiongyingying-A.40025.40025.5	hcd
10 μL	0.5 μg/μL	Q14938|NFIX_HUMAN	Q14938	NFIX_HUMAN	R.ATASALHFPSTSIIQQS[+203.07937][+153.06506]SPYFTHPTIR.Y	S17(OGlycan / 356.1444)	4	3314.65	3314.66	713.1	HexNAc(1) 153.065057	17	380	S	Xiongyingying-A.28874.28874.4	hcd
10 μL	0.5 μg/μL	P28347|TEAD1_HUMAN	P28347	TEAD1_HUMAN	K.ALQHMAAMS[+203.07937][+153.06506]SAQIVSATAIHNK.L	S9(OGlycan / 356.1444)	4	2636.27	2636.3	614.7	HexNAc(1) 153.065057	9	126	S	Xiongyingying-A.14511.14511.4	hcd
10 μL	0.5 μg/μL	Q01167|FOXK2_HUMAN	Q01167	FOXK2_HUMAN	R.FAQ[+0.98402]SAPGSPLSS[+203.07937][+153.06506]QPVLITVQR.Q	Q3(Deamidated / 0.984); S12(OGlycan / 356.1444)	3	2540.31	2540.31	513.8	HexNAc(1) 153.065057	12	432	S	Xiongyingying-A.26599.26599.3	hcd
10 μL	0.5 μg/μL	Q01167|FOXK2_HUMAN	Q01167	FOXK2_HUMAN	R.FAQSAPGS[+203.07937][+153.06506]PLSSQPVLITVQR.Q	S8(OGlycan / 356.1444)	3	2539.33	2539.33	663.2	HexNAc(1) 153.065057	8	428	S	Xiongyingying-A.27503.27503.3	hcd
10 μL	0.5 μg/μL	Q9HBM6|TAF9B_HUMAN	Q9HBM6	TAF9B_HUMAN	R.LSVGAVSS[+203.07937][+153.06506]KPTTPTIATPQTVSVPNK.V	S8(OGlycan / 356.1444)	4	2936.55	2936.57	694	HexNAc(1) 153.065057	8	153	S	Xiongyingying-A.20976.20976.4	hcd
10 μL	0.5 μg/μL	P21291|CSRP1_HUMAN	P21291	CSRP1_HUMAN	K.GFGFGQGAGALVHS[+203.07937][+153.06506]E.-	S14(OGlycan / 356.1444)	3	1789.81	1789.83	280.6	HexNAc(1) 153.065057	14	192	S	Xiongyingying-A.20730.20730.3	hcd
10 μL	0.5 μg/μL	O60675|MAFK_HUMAN	O60675	MAFK_HUMAN	K.VATTS[+203.07937][+153.06506]VITIVK.S	S5(OGlycan / 356.1444)	2	1487.83	1487.84	467.1	HexNAc(1) 153.065057	5	135	S	Xiongyingying-A.13451.13451.2	hcd
10 μL	0.5 μg/μL	Q8WY36|BBX_HUMAN	Q8WY36	BBX_HUMAN	K.SPLFQ[+0.98402]FAEISSSTSHS[+203.07937][+153.06506]DASTK.Q	Q5(Deamidated / 0.984); S16(OGlycan / 356.1444)	3	2584.18	2584.18	734.8	HexNAc(1) 153.065057	16	258	S	Xiongyingying-A.23835.23835.3	hcd
10 μL	0.5 μg/μL	Q8WY36|BBX_HUMAN	Q8WY36	BBX_HUMAN	K.S[+203.07937][+153.06506]PLFQ[+0.98402]FAEISSSTSHSDASTK.Q	S1(OGlycan / 356.1444); Q5(Deamidated / 0.984)	3	2584.18	2584.18	442.7	HexNAc(1) 153.065057	1	243	S	Xiongyingying-A.23293.23293.3	hcd
10 μL	0.5 μg/μL	Q7Z3K3|POGZ_HUMAN	Q7Z3K3	POGZ_HUMAN	K.LAPSFPSPPAVSIASFVT[+203.07937][+153.06506]VK.R	T18(OGlycan / 356.1444)	3	2371.24	2371.27	615.8	HexNAc(1) 153.065057	18	303	T	Xiongyingying-A.39451.39451.3	hcd
10 μL	0.5 μg/μL	Q7Z3K3|POGZ_HUMAN	Q7Z3K3	POGZ_HUMAN	K.LAPSFPSPPAVSIAS[+203.07937][+153.06506]FVTVK.R	S15(OGlycan / 356.1444)	3	2371.25	2371.27	393	HexNAc(1) 153.065057	15	300	S	Xiongyingying-A.39767.39767.3	hcd
10 μL	0.5 μg/μL	O95425|SVIL_HUMAN	O95425	SVIL_HUMAN	K.LIPFSPAVNTSVST[+203.07937][+153.06506]VASTVAPMYAGDLR.T	T14(OGlycan / 356.1444)	3	3220.61	3220.63	596.4	HexNAc(1) 153.065057	14	881	T	Xiongyingying-A.41783.41783.3	hcd
10 μL	0.5 μg/μL	Q9UIU6|SIX4_HUMAN	Q9UIU6	SIX4_HUMAN	K.VFLSSLAPS[+203.07937][+153.06506]AVVYTVPN[+0.98402]TGQTIGSVK.Q	S9(OGlycan / 356.1444); N17(Deamidated / 0.984)	3	2992.56	2992.56	651.6	HexNAc(1) 153.065057	9	551	S	Xiongyingying-A.36720.36720.3	hcd
10 μL	0.5 μg/μL	Q15723|ELF2_HUMAN	Q15723	ELF2_HUMAN	R.ALTPVSIAHGT[+203.07937][+153.06506]PVMR.L	T11(OGlycan / 356.1444)	3	1905.98	1906	587.1	HexNAc(1) 153.065057	11	505	T	Xiongyingying-A.14025.14025.3	hcd
10 μL	0.5 μg/μL	Q16594|TAF9_HUMAN	Q16594	TAF9_HUMAN	K.ASIPATSAVQNVLINPS[+203.07937][+153.06506]LIGSK.N	S17(OGlycan / 356.1444)	3	2536.35	2536.37	623.1	HexNAc(1) 153.065057	17	217	S	Xiongyingying-A.33432.33432.3	hcd
10 μL	0.5 μg/μL	Q9Y4L1|HYOU1_HUMAN	Q9Y4L1	HYOU1_HUMAN	K.LGNTISSLFGGGTT[+203.07937][+153.06506]PDAK.E	T14(OGlycan / 356.1444)	3	2092.01	2092.03	502.6	HexNAc(1) 153.065057	14	590	T	Xiongyingying-A.25646.25646.3	hcd
10 μL	0.5 μg/μL	Q99700|ATX2_HUMAN	Q99700	ATX2_HUMAN	R.KPGGSGLLASPAAAPSPSSSSVS[+203.07937][+153.06506]S[+203.07937][+153.06506]SSATAPSSVVAATSGGGR.P	S23(OGlycan / 356.1444); S24(OGlycan / 356.1444)	5	4355.1	4355.11	675.4	HexNAc(1) 153.065057; HexNAc(1) 153.065057	23	220	S	Xiongyingying-A.16212.16212.5	hcd
10 μL	0.5 μg/μL	Q99700|ATX2_HUMAN	Q99700	ATX2_HUMAN	R.KPGGSGLLASPAAAPSPSSSSVS[+203.07937][+153.06506]S[+203.07937][+153.06506]SSATAPSSVVAATSGGGR.P	S23(OGlycan / 356.1444); S24(OGlycan / 356.1444)	5	4355.1	4355.11	675.4	HexNAc(1) 153.065057; HexNAc(1) 153.065057	24	221	S	Xiongyingying-A.16212.16212.5	hcd
10 μL	0.5 μg/μL	Q99700|ATX2_HUMAN	Q99700	ATX2_HUMAN	R.KPGGSGLLASPAAAPSPSS[+203.07937][+153.06506]SS[+203.07937][+153.06506]VSSSSATAPSSVVAATSGGGR.P	S19(OGlycan / 356.1444); S21(OGlycan / 356.1444)	5	4354.07	4355.11	571	HexNAc(1) 153.065057; HexNAc(1) 153.065057	19	216	S	Xiongyingying-A.16563.16563.5	hcd
10 μL	0.5 μg/μL	Q99700|ATX2_HUMAN	Q99700	ATX2_HUMAN	R.KPGGSGLLASPAAAPSPSS[+203.07937][+153.06506]SS[+203.07937][+153.06506]VSSSSATAPSSVVAATSGGGR.P	S19(OGlycan / 356.1444); S21(OGlycan / 356.1444)	5	4354.07	4355.11	571	HexNAc(1) 153.065057; HexNAc(1) 153.065057	21	218	S	Xiongyingying-A.16563.16563.5	hcd
10 μL	0.5 μg/μL	Q5JSZ5|PRC2B_HUMAN	Q5JSZ5	PRC2B_HUMAN	R.GGLPVSQSQEIFSS[+203.07937][+153.06506]LQPFR.S	S14(OGlycan / 356.1444)	3	2433.2	2433.22	580.1	HexNAc(1) 153.065057	14	1990	S	Xiongyingying-A.35187.35187.3	hcd
10 μL	0.5 μg/μL	Q96HC4|PDLI5_HUMAN	Q96HC4	PDLI5_HUMAN	K.VTSIPSPSSAFTPAHATT[+203.07937][+153.06506]SSHASPSPVAAVTPPLFAASGLHANAN[+0.98402]LSADQSPSALSAGK.T	T18(OGlycan / 356.1444); N45(Deamidated / 0.984)	6	5994.93	5993.95	585.4	HexNAc(1) 153.065057	18	157	T	Xiongyingying-A.35116.35116.6	hcd
10 μL	0.5 μg/μL	P0C7T5|ATX1L_HUMAN	P0C7T5	ATX1L_HUMAN	K.APSATSPSGQLPHHS[+203.07937][+153.06506]S[+203.07937][+153.06506]TQPLDLAPGR.M	S15(OGlycan / 356.1444); S16(OGlycan / 356.1444)	5	3321.57	3321.6	596.8	HexNAc(1) 153.065057; HexNAc(1) 153.065057	15	215	S	Xiongyingying-A.9995.9995.5	hcd
10 μL	0.5 μg/μL	P0C7T5|ATX1L_HUMAN	P0C7T5	ATX1L_HUMAN	K.APSATSPSGQLPHHS[+203.07937][+153.06506]S[+203.07937][+153.06506]TQPLDLAPGR.M	S15(OGlycan / 356.1444); S16(OGlycan / 356.1444)	5	3321.57	3321.6	596.8	HexNAc(1) 153.065057; HexNAc(1) 153.065057	16	216	S	Xiongyingying-A.9995.9995.5	hcd
10 μL	0.5 μg/μL	Q8NDV7|TNR6A_HUMAN	Q8NDV7	TNR6A_HUMAN	K.LTWS[+203.07937][+153.06506]PGSVTNTSLAHELWK.V	S4(OGlycan / 356.1444)	4	2483.21	2483.23	633.9	HexNAc(1) 153.065057	4	1704	S	Xiongyingying-A.30047.30047.4	hcd
10 μL	0.5 μg/μL	Q8N3V7|SYNPO_HUMAN	Q8N3V7	SYNPO_HUMAN	R.RPLGNFTAPPTYT[+203.07937][+153.06506]ETLSTAPLASWVR.S	T13(OGlycan / 356.1444)	4	3202.61	3202.63	481	HexNAc(1) 153.065057	13	566	T	Xiongyingying-A.35555.35555.4	hcd
10 μL	0.5 μg/μL	Q8N3V7|SYNPO_HUMAN	Q8N3V7	SYNPO_HUMAN	R.TPPAS[+203.07937][+153.06506]LYHGYLPEN[+0.98402]GVLRPEPTK.Q	S5(OGlycan / 356.1444); N14(Deamidated / 0.984)	5	2893.42	2893.45	344.7	HexNAc(1) 153.065057	5	787	S	Xiongyingying-A.22207.22207.5	hcd
10 μL	0.5 μg/μL	Q53ET0|CRTC2_HUMAN	Q53ET0	CRTC2_HUMAN	R.LPPYPYSS[+203.07937][+153.06506]PSLVLPTQPHTPK.S	S8(OGlycan / 356.1444)	4	2675.37	2675.38	586.1	HexNAc(1) 153.065057	8	490	S	Xiongyingying-A.25846.25846.4	hcd
10 μL	0.5 μg/μL	Q92917|GPKOW_HUMAN	Q92917	GPKOW_HUMAN	K.EGVLPLTAASTAPIS[+203.07937][+153.06506]FGFTR.T	S15(OGlycan / 356.1444)	3	2391.22	2391.23	548.2	HexNAc(1) 153.065057	15	20	S	Xiongyingying-A.38833.38833.3	hcd
10 μL	0.5 μg/μL	Q96PV6|LENG8_HUMAN	Q96PV6	LENG8_HUMAN	K.RPFAVTTQ[+0.98402]SFGSN[+0.98402]AEGQHS[+203.07937][+153.06506]GFGPQPNPEK.V	Q8(Deamidated / 0.984); N13(Deamidated / 0.984); S19(OGlycan / 356.1444)	4	3430.58	3430.57	577.8	HexNAc(1) 153.065057	19	259	S	Xiongyingying-A.15161.15161.4	hcd
10 μL	0.5 μg/μL	Q9NPG3|UBN1_HUMAN	Q9NPG3	UBN1_HUMAN	K.TPASSSSALSHPAKPHS[+203.07937][+153.06506]VSSAGSSYK.N	S17(OGlycan / 356.1444)	4	2884.36	2884.38	556.8	HexNAc(1) 153.065057	17	891	S	Xiongyingying-A.6047.6047.4	hcd
10 μL	0.5 μg/μL	O14686|KMT2D_HUMAN	O14686	KMT2D_HUMAN	K.AGSLAHTS[+203.07937][+153.06506]LGAGGFPAALPAGPAGELHAK.V	S8(OGlycan / 356.1444)	5	2982.5	2982.52	564.1	HexNAc(1) 153.065057	8	2488	S	Xiongyingying-A.23923.23923.5	hcd
10 μL	0.5 μg/μL	Q12948|FOXC1_HUMAN	Q12948	FOXC1_HUMAN	R.GSPQ[+0.98402]SAAAELSSGLLASAAASS[+203.07937][+153.06506]R.A	Q4(Deamidated / 0.984); S22(OGlycan / 356.1444)	3	2446.19	2446.18	417.6	HexNAc(1) 153.065057	22	340	S	Xiongyingying-A.30080.30080.3	hcd
10 μL	0.5 μg/μL	Q99081|HTF4_HUMAN	Q99081	HTF4_HUMAN	R.NHAVGPSTSLPAGHSDIHSLLGPSHNAPIGSLNS[+203.07937][+153.06506]NYGGSSLVAS[+203.07937][+153.06506]SR.S	S34(OGlycan / 356.1444); S44(OGlycan / 356.1444)	6	5233.5	5232.52	533.1	HexNAc(1) 153.065057; HexNAc(1) 153.065057	34	449	S	Xiongyingying-A.23463.23463.6	hcd
10 μL	0.5 μg/μL	Q99081|HTF4_HUMAN	Q99081	HTF4_HUMAN	R.NHAVGPSTSLPAGHSDIHSLLGPSHNAPIGSLNS[+203.07937][+153.06506]NYGGSSLVAS[+203.07937][+153.06506]SR.S	S34(OGlycan / 356.1444); S44(OGlycan / 356.1444)	6	5233.5	5232.52	533.1	HexNAc(1) 153.065057; HexNAc(1) 153.065057	44	459	S	Xiongyingying-A.23463.23463.6	hcd
10 μL	0.5 μg/μL	Q9H8V3|ECT2_HUMAN	Q9H8V3	ECT2_HUMAN	R.LSS[+203.07937][+153.06506]TSSLAGIPSPSLVSLPSFFER.R	S3(OGlycan / 356.1444)	3	2835.43	2835.45	607.2	HexNAc(1) 153.065057	3	880	S	Xiongyingying-A.46961.46961.3	hcd
10 μL	0.5 μg/μL	Q86UU0|BCL9L_HUMAN	Q86UU0	BCL9L_HUMAN	R.LSHMPLPPAS[+203.07937][+153.06506]NPPGTVHSAPNR.G	S10(OGlycan / 356.1444)	5	2633.28	2633.3	548.5	HexNAc(1) 153.065057	10	896	S	Xiongyingying-A.10002.10002.5	hcd
10 μL	0.5 μg/μL	Q92540|SMG7_HUMAN	Q92540	SMG7_HUMAN	R.YPNNS[+203.07937][+153.06506]MFNEVYGK.N	S5(OGlycan / 356.1444)	3	1918.82	1918.84	551.4	HexNAc(1) 153.065057	5	948	S	Xiongyingying-A.16362.16362.3	hcd
10 μL	0.5 μg/μL	Q9ULJ3|ZBT21_HUMAN	Q9ULJ3	ZBT21_HUMAN	K.LGLVIPSSGSGSGNQS[+203.07937][+153.06506]IDR.S	S16(OGlycan / 356.1444)	3	2200.08	2200.1	440.2	HexNAc(1) 153.065057	16	328	S	Xiongyingying-A.18202.18202.3	hcd
10 μL	0.5 μg/μL	Q9Y2X9|ZN281_HUMAN	Q9Y2X9	ZN281_HUMAN	K.STNASFTLGHGFQFVS[+203.07937][+153.06506]LSSPLHNHTLFPEK.Q	S16(OGlycan / 356.1444)	6	3656.76	3656.79	559.2	HexNAc(1) 153.065057	16	694	S	Xiongyingying-A.33600.33600.6	hcd
10 μL	0.5 μg/μL	P32519|ELF1_HUMAN	P32519	ELF1_HUMAN	K.FILQAIPS[+203.07937][+153.06506]SQPM[+15.99492]TVLK.E	S8(OGlycan / 356.1444); M12(Oxidation / 15.9949)	3	2145.12	2145.14	347.3	HexNAc(1) 153.065057	8	473	S	Xiongyingying-A.27468.27468.3	hcd
10 μL	0.5 μg/μL	P32519|ELF1_HUMAN	P32519	ELF1_HUMAN	K.FILQAIPS[+203.07937][+153.06506]SQPMTVLK.E	S8(OGlycan / 356.1444)	3	2129.12	2129.14	438.7	HexNAc(1) 153.065057	8	473	S	Xiongyingying-A.31947.31947.3	hcd
10 μL	0.5 μg/μL	P49336|CDK8_HUMAN	P49336	CDK8_HUMAN	R.SNPHAAYPNPGPSTSQPQS[+203.07937][+153.06506]SMGYSAT[+203.07937][+153.06506]SQQPPQYSHQTHR.Y	S19(OGlycan / 356.1444); T26(OGlycan / 356.1444)	6	4921.14	4921.18	412.8	HexNAc(1) 153.065057; HexNAc(1) 153.065057	19	443	S	Xiongyingying-A.9114.9114.6	hcd
10 μL	0.5 μg/μL	P49336|CDK8_HUMAN	P49336	CDK8_HUMAN	R.SNPHAAYPNPGPSTSQPQS[+203.07937][+153.06506]SMGYSAT[+203.07937][+153.06506]SQQPPQYSHQTHR.Y	S19(OGlycan / 356.1444); T26(OGlycan / 356.1444)	6	4921.14	4921.18	412.8	HexNAc(1) 153.065057; HexNAc(1) 153.065057	26	450	T	Xiongyingying-A.9114.9114.6	hcd
10 μL	0.5 μg/μL	Q9UQR0|SCML2_HUMAN	Q9UQR0	SCML2_HUMAN	R.NPM[+15.99492]YIHT[+203.07937][+153.06506]SVSQDFSR.S	M3(Oxidation / 15.9949); T7(OGlycan / 356.1444)	4	2153.95	2153.97	356	HexNAc(1) 153.065057	7	567	T	Xiongyingying-A.10543.10543.4	hcd
10 μL	0.5 μg/μL	Q9UQR0|SCML2_HUMAN	Q9UQR0	SCML2_HUMAN	R.NPMYIHT[+203.07937][+153.06506]SVSQDFSR.S	T7(OGlycan / 356.1444)	4	2137.96	2137.97	434.5	HexNAc(1) 153.065057	7	567	T	Xiongyingying-A.13310.13310.4	hcd
10 μL	0.5 μg/μL	Q9Y4K1|CRBG1_HUMAN	Q9Y4K1	CRBG1_HUMAN	K.SALFSSLLSS[+203.07937][+153.06506]LPQDK.I	S10(OGlycan / 356.1444)	3	1948.98	1949	450.7	HexNAc(1) 153.065057	10	841	S	Xiongyingying-A.31906.31906.3	hcd
10 μL	0.5 μg/μL	O94864|ST65G_HUMAN	O94864	ST65G_HUMAN	R.YWGEIPIS[+203.07937][+153.06506]SSQTNR.S	S8(OGlycan / 356.1444)	3	1993.92	1993.94	444.7	HexNAc(1) 153.065057	8	13	S	Xiongyingying-A.18572.18572.3	hcd
10 μL	0.5 μg/μL	Q99856|ARI3A_HUMAN	Q99856	ARI3A_HUMAN	R.LPVS[+203.07937][+153.06506]LAGHPVVAAQAAAVQAAAAQAAVAAQAAALEQLR.E	S4(OGlycan / 356.1444)	4	3931.1	3931.13	487.4	HexNAc(1) 153.065057	4	416	S	Xiongyingying-A.48460.48460.4	hcd
10 μL	0.5 μg/μL	Q86YP4|P66A_HUMAN	Q86YP4	P66A_HUMAN	K.GTTATSAQAN[+0.98402]STPTS[+203.07937][+153.06506]VASVVTSAESPASR.Q	N10(Deamidated / 0.984); S15(OGlycan / 356.1444)	3	3093.45	3093.46	338	HexNAc(1) 153.065057	15	330	S	Xiongyingying-A.17699.17699.3	hcd
10 μL	0.5 μg/μL	P49257|LMAN1_HUMAN	P49257	LMAN1_HUMAN	R.LVSGMQ[+0.98402]HPGSAGGVYET[+203.07937][+153.06506]TQHFIDIK.E	Q6(Deamidated / 0.984); T17(OGlycan / 356.1444)	4	3029.44	3029.44	447.4	HexNAc(1) 153.065057	17	432	T	Xiongyingying-A.19392.19392.4	hcd
10 μL	0.5 μg/μL	Q8N6T3|ARFG1_HUMAN	Q8N6T3	ARFG1_HUMAN	R.TLPS[+203.07937][+153.06506]MVHR.V	S4(OGlycan / 356.1444)	3	1296.64	1296.65	456.2	HexNAc(1) 153.065057	4	144	S	Xiongyingying-A.6087.6087.3	hcd
20 μL	0.5 μg/μL	Q15149|PLEC_HUMAN	Q15149	PLEC_HUMAN	K.AGVAAPATQVAQVT[+203.07937][+153.06506]LQSVQR.R	T14(OGlycan / 356.1444)	3	2351.24	2351.24	868.49	HexNAc(1) 153.065057	14	644	T	xiongyingying-B.ScanId;v=1;d1=21457.21457.3	hcd
20 μL	0.5 μg/μL	P35658|NU214_HUMAN	P35658	NU214_HUMAN	K.LDASAAAAPASLPPSSPAAPIAT[+203.07937][+153.06506]FS[+203.07937][+153.06506]LLPAGGAPTVFSFGSSSLK.S	T23(OGlycan / 356.1444); S25(OGlycan / 356.1444)	4	4810.42	4810.43	1201.22	HexNAc(1) 153.065057; HexNAc(1) 153.065057	23	469	T	xiongyingying-B.ScanId;v=1;d1=45364.45364.4	hcd
20 μL	0.5 μg/μL	P35658|NU214_HUMAN	P35658	NU214_HUMAN	K.LDASAAAAPASLPPSSPAAPIAT[+203.07937][+153.06506]FS[+203.07937][+153.06506]LLPAGGAPTVFSFGSSSLK.S	T23(OGlycan / 356.1444); S25(OGlycan / 356.1444)	4	4810.42	4810.43	1201.22	HexNAc(1) 153.065057; HexNAc(1) 153.065057	25	471	S	xiongyingying-B.ScanId;v=1;d1=45364.45364.4	hcd
20 μL	0.5 μg/μL	P35658|NU214_HUMAN	P35658	NU214_HUMAN	K.AAPGPGPSTFSFVPPS[+203.07937][+153.06506]K.A	S16(OGlycan / 356.1444)	3	1999.96	1999.99	446.67	HexNAc(1) 153.065057	16	526	S	xiongyingying-B.ScanId;v=1;d1=22708.22708.3	hcd
20 μL	0.5 μg/μL	P35658|NU214_HUMAN	P35658	NU214_HUMAN	K.PSFPPSTS[+203.07937][+153.06506]AVK.V	S8(OGlycan / 356.1444)	3	1473.73	1473.73	492.46	HexNAc(1) 153.065057	8	581	S	xiongyingying-B.ScanId;v=1;d1=7961.7961.3	hcd
20 μL	0.5 μg/μL	P35658|NU214_HUMAN	P35658	NU214_HUMAN	K.FTAAATSTPVSSSQSAPPMSPFSSAS[+203.07937][+153.06506]KPAAS[+203.07937][+153.06506]GPLSHPTPLSAPPSSVPLK.S	S26(OGlycan / 356.1444); S31(OGlycan / 356.1444)	6	5529.72	5530.72	1033.14	HexNAc(1) 153.065057; HexNAc(1) 153.065057	26	616	S	xiongyingying-B.ScanId;v=1;d1=27186.27186.6	hcd
20 μL	0.5 μg/μL	P35658|NU214_HUMAN	P35658	NU214_HUMAN	K.FTAAATSTPVSSSQSAPPMSPFSSAS[+203.07937][+153.06506]KPAAS[+203.07937][+153.06506]GPLSHPTPLSAPPSSVPLK.S	S26(OGlycan / 356.1444); S31(OGlycan / 356.1444)	6	5529.72	5530.72	1033.14	HexNAc(1) 153.065057; HexNAc(1) 153.065057	31	621	S	xiongyingying-B.ScanId;v=1;d1=27186.27186.6	hcd
20 μL	0.5 μg/μL	P35658|NU214_HUMAN	P35658	NU214_HUMAN	K.FTAAATSTPVS[+203.07937][+153.06506]S[+203.07937][+153.06506]SQSAPPMSPFS[+203.07937][+153.06506]SASK.P	S11(OGlycan / 356.1444); S12(OGlycan / 356.1444); S23(OGlycan / 356.1444)	5	3697.66	3697.68	844.54	HexNAc(1) 153.065057; HexNAc(1) 153.065057; HexNAc(1) 153.065057	11	601	S	xiongyingying-B.ScanId;v=1;d1=11738.11738.5	hcd
20 μL	0.5 μg/μL	P35658|NU214_HUMAN	P35658	NU214_HUMAN	K.FTAAATSTPVS[+203.07937][+153.06506]S[+203.07937][+153.06506]SQSAPPMSPFS[+203.07937][+153.06506]SASK.P	S11(OGlycan / 356.1444); S12(OGlycan / 356.1444); S23(OGlycan / 356.1444)	5	3697.66	3697.68	844.54	HexNAc(1) 153.065057; HexNAc(1) 153.065057; HexNAc(1) 153.065057	12	602	S	xiongyingying-B.ScanId;v=1;d1=11738.11738.5	hcd
20 μL	0.5 μg/μL	P35658|NU214_HUMAN	P35658	NU214_HUMAN	K.FTAAATSTPVS[+203.07937][+153.06506]S[+203.07937][+153.06506]SQSAPPMSPFS[+203.07937][+153.06506]SASK.P	S11(OGlycan / 356.1444); S12(OGlycan / 356.1444); S23(OGlycan / 356.1444)	5	3697.66	3697.68	844.54	HexNAc(1) 153.065057; HexNAc(1) 153.065057; HexNAc(1) 153.065057	23	613	S	xiongyingying-B.ScanId;v=1;d1=11738.11738.5	hcd
20 μL	0.5 μg/μL	P35658|NU214_HUMAN	P35658	NU214_HUMAN	K.FTAAATSTPVS[+203.07937][+153.06506]S[+203.07937][+153.06506]SQSAPPMSPFSSASK.P	S11(OGlycan / 356.1444); S12(OGlycan / 356.1444)	3	3341.52	3341.53	978.59	HexNAc(1) 153.065057; HexNAc(1) 153.065057	11	601	S	xiongyingying-B.ScanId;v=1;d1=16639.16639.3	hcd
20 μL	0.5 μg/μL	P35658|NU214_HUMAN	P35658	NU214_HUMAN	K.FTAAATSTPVS[+203.07937][+153.06506]S[+203.07937][+153.06506]SQSAPPMSPFSSASK.P	S11(OGlycan / 356.1444); S12(OGlycan / 356.1444)	3	3341.52	3341.53	978.59	HexNAc(1) 153.065057; HexNAc(1) 153.065057	12	602	S	xiongyingying-B.ScanId;v=1;d1=16639.16639.3	hcd
20 μL	0.5 μg/μL	P35658|NU214_HUMAN	P35658	NU214_HUMAN	K.FTAAATSTPVSSS[+203.07937][+153.06506]QSAPPMSPFSSASK.P	S13(OGlycan / 356.1444)	3	2985.37	2985.39	593.71	HexNAc(1) 153.065057	13	603	S	xiongyingying-B.ScanId;v=1;d1=23153.23153.3	hcd
20 μL	0.5 μg/μL	P35658|NU214_HUMAN	P35658	NU214_HUMAN	K.PAASGPLSHPTPLSAPPSS[+203.07937][+153.06506]VPLK.S	S19(OGlycan / 356.1444)	4	2564.34	2564.35	949.55	HexNAc(1) 153.065057	19	636	S	xiongyingying-B.ScanId;v=1;d1=19729.19729.4	hcd
20 μL	0.5 μg/μL	P35658|NU214_HUMAN	P35658	NU214_HUMAN	K.PAASGPLSHPT[+203.07937][+153.06506]PLSAPPSSVPLK.S	T11(OGlycan / 356.1444)	4	2564.34	2564.35	524.86	HexNAc(1) 153.065057	11	628	T	xiongyingying-B.ScanId;v=1;d1=19306.19306.4	hcd
20 μL	0.5 μg/μL	P35658|NU214_HUMAN	P35658	NU214_HUMAN	K.S[+203.07937][+153.06506]HLVHGSSPGVM[+15.99492]GTSVATS[+203.07937][+153.06506]ASK.I	S1(OGlycan / 356.1444); M12(Oxidation / 15.9949); S19(OGlycan / 356.1444)	3	2825.31	2825.32	813.59	HexNAc(1) 153.065057; HexNAc(1) 153.065057	1	1038	S	xiongyingying-B.ScanId;v=1;d1=4801.4801.3	hcd
20 μL	0.5 μg/μL	P35658|NU214_HUMAN	P35658	NU214_HUMAN	K.S[+203.07937][+153.06506]HLVHGSSPGVM[+15.99492]GTSVATS[+203.07937][+153.06506]ASK.I	S1(OGlycan / 356.1444); M12(Oxidation / 15.9949); S19(OGlycan / 356.1444)	3	2825.31	2825.32	813.59	HexNAc(1) 153.065057; HexNAc(1) 153.065057	19	1056	S	xiongyingying-B.ScanId;v=1;d1=4801.4801.3	hcd
20 μL	0.5 μg/μL	P35658|NU214_HUMAN	P35658	NU214_HUMAN	K.SHLVHGSSPGVMGT[+203.07937][+153.06506]SVATS[+203.07937][+153.06506]ASK.I	T14(OGlycan / 356.1444); S19(OGlycan / 356.1444)	4	2809.32	2809.33	665.09	HexNAc(1) 153.065057; HexNAc(1) 153.065057	14	1051	T	xiongyingying-B.ScanId;v=1;d1=5410.5410.4	hcd
20 μL	0.5 μg/μL	P35658|NU214_HUMAN	P35658	NU214_HUMAN	K.SHLVHGSSPGVMGT[+203.07937][+153.06506]SVATS[+203.07937][+153.06506]ASK.I	T14(OGlycan / 356.1444); S19(OGlycan / 356.1444)	4	2809.32	2809.33	665.09	HexNAc(1) 153.065057; HexNAc(1) 153.065057	19	1056	S	xiongyingying-B.ScanId;v=1;d1=5410.5410.4	hcd
20 μL	0.5 μg/μL	P35658|NU214_HUMAN	P35658	NU214_HUMAN	K.SHLVHGSSPGVMGTS[+203.07937][+153.06506]VAT[+203.07937][+153.06506]SASK.I	S15(OGlycan / 356.1444); T18(OGlycan / 356.1444)	4	2809.31	2809.33	529.38	HexNAc(1) 153.065057; HexNAc(1) 153.065057	15	1052	S	xiongyingying-B.ScanId;v=1;d1=5197.5197.2	hcd
20 μL	0.5 μg/μL	P35658|NU214_HUMAN	P35658	NU214_HUMAN	K.SHLVHGSSPGVMGTS[+203.07937][+153.06506]VAT[+203.07937][+153.06506]SASK.I	S15(OGlycan / 356.1444); T18(OGlycan / 356.1444)	4	2809.31	2809.33	529.38	HexNAc(1) 153.065057; HexNAc(1) 153.065057	18	1055	T	xiongyingying-B.ScanId;v=1;d1=5197.5197.2	hcd
20 μL	0.5 μg/μL	P35658|NU214_HUMAN	P35658	NU214_HUMAN	K.SHLVHGSS[+203.07937][+153.06506]PGVMGTSVAT[+203.07937][+153.06506]SASK.I	S8(OGlycan / 356.1444); T18(OGlycan / 356.1444)	5	2809.31	2809.33	507.14	HexNAc(1) 153.065057; HexNAc(1) 153.065057	8	1045	S	xiongyingying-B.ScanId;v=1;d1=5128.5128.5	hcd
20 μL	0.5 μg/μL	P35658|NU214_HUMAN	P35658	NU214_HUMAN	K.SHLVHGSS[+203.07937][+153.06506]PGVMGTSVAT[+203.07937][+153.06506]SASK.I	S8(OGlycan / 356.1444); T18(OGlycan / 356.1444)	5	2809.31	2809.33	507.14	HexNAc(1) 153.065057; HexNAc(1) 153.065057	18	1055	T	xiongyingying-B.ScanId;v=1;d1=5128.5128.5	hcd
20 μL	0.5 μg/μL	P35658|NU214_HUMAN	P35658	NU214_HUMAN	K.SHLVHGSSPGVM[+15.99492]GTSVATS[+203.07937][+153.06506]ASK.I	M12(Oxidation / 15.9949); S19(OGlycan / 356.1444)	4	2469.17	2469.18	663.64	HexNAc(1) 153.065057	19	1056	S	xiongyingying-B.ScanId;v=1;d1=5217.5217.4	hcd
20 μL	0.5 μg/μL	P35658|NU214_HUMAN	P35658	NU214_HUMAN	K.SHLVHGSSPGVM[+15.99492]GTSVATS[+203.07937][+153.06506]ASK.I	M12(Oxidation / 15.9949); S19(OGlycan / 356.1444)	4	2469.17	2469.18	504.62	HexNAc(1) 153.065057	19	1056	S	xiongyingying-B.ScanId;v=1;d1=5502.5502.4	hcd
20 μL	0.5 μg/μL	P35658|NU214_HUMAN	P35658	NU214_HUMAN	K.SHLVHGSSPGVM[+15.99492]GTSVATS[+203.07937][+153.06506]ASK.I	M12(Oxidation / 15.9949); S19(OGlycan / 356.1444)	4	2469.17	2469.18	426.45	HexNAc(1) 153.065057	19	1056	S	xiongyingying-B.ScanId;v=1;d1=5825.5825.4	hcd
20 μL	0.5 μg/μL	P35658|NU214_HUMAN	P35658	NU214_HUMAN	K.SHLVHGSSPGVM[+15.99492]GTSVATS[+203.07937][+153.06506]ASK.I	M12(Oxidation / 15.9949); S19(OGlycan / 356.1444)	4	2469.17	2469.18	410.87	HexNAc(1) 153.065057	19	1056	S	xiongyingying-B.ScanId;v=1;d1=6988.6988.4	hcd
20 μL	0.5 μg/μL	P35658|NU214_HUMAN	P35658	NU214_HUMAN	K.SHLVHGSSPGVM[+15.99492]GTSVAT[+203.07937][+153.06506]SASK.I	M12(Oxidation / 15.9949); T18(OGlycan / 356.1444)	4	2469.17	2469.18	251.6	HexNAc(1) 153.065057	18	1055	T	xiongyingying-B.ScanId;v=1;d1=6121.6121.4	hcd
20 μL	0.5 μg/μL	P35658|NU214_HUMAN	P35658	NU214_HUMAN	K.SHLVHGSSPGVMGTSVAT[+203.07937][+153.06506]SASK.I	T18(OGlycan / 356.1444)	4	2453.15	2453.18	549.85	HexNAc(1) 153.065057	18	1055	T	xiongyingying-B.ScanId;v=1;d1=5271.5271.4	hcd
20 μL	0.5 μg/μL	P35658|NU214_HUMAN	P35658	NU214_HUMAN	K.SHLVHGSSPGVMGTSVATS[+203.07937][+153.06506]ASK.I	S19(OGlycan / 356.1444)	4	2453.17	2453.18	476.21	HexNAc(1) 153.065057	19	1056	S	xiongyingying-B.ScanId;v=1;d1=7143.7143.2	hcd
20 μL	0.5 μg/μL	P35658|NU214_HUMAN	P35658	NU214_HUMAN	K.HGAPSPSHPIS[+203.07937][+153.06506]APQAAAAAALR.R	S11(OGlycan / 356.1444)	4	2434.23	2434.23	1139.18	HexNAc(1) 153.065057	11	1087	S	xiongyingying-B.ScanId;v=1;d1=10167.10167.4	hcd
20 μL	0.5 μg/μL	P35658|NU214_HUMAN	P35658	NU214_HUMAN	K.HGAPSPSHPIS[+203.07937][+153.06506]APQAAAAAALR.R	S11(OGlycan / 356.1444)	4	2434.22	2434.23	1020	HexNAc(1) 153.065057	11	1087	S	xiongyingying-B.ScanId;v=1;d1=10408.10408.5	hcd
20 μL	0.5 μg/μL	P35658|NU214_HUMAN	P35658	NU214_HUMAN	K.HGAPSPSHPIS[+203.07937][+153.06506]APQAAAAAALR.R	S11(OGlycan / 356.1444)	4	2434.22	2434.23	890.73	HexNAc(1) 153.065057	11	1087	S	xiongyingying-B.ScanId;v=1;d1=10470.10470.4	hcd
20 μL	0.5 μg/μL	P35658|NU214_HUMAN	P35658	NU214_HUMAN	K.NNPATPSTAM[+15.99492]GSSVPYS[+203.07937][+153.06506]TAK.T	M10(Oxidation / 15.9949); S17(OGlycan / 356.1444)	3	2353.06	2353.07	696.72	HexNAc(1) 153.065057	17	1146	S	xiongyingying-B.ScanId;v=1;d1=8705.8705.3	hcd
20 μL	0.5 μg/μL	P35658|NU214_HUMAN	P35658	NU214_HUMAN	K.NNPATPSTAM[+15.99492]GSSVPYS[+203.07937][+153.06506]TAK.T	M10(Oxidation / 15.9949); S17(OGlycan / 356.1444)	3	2353.07	2353.07	288.86	HexNAc(1) 153.065057	17	1146	S	xiongyingying-B.ScanId;v=1;d1=8995.8995.3	hcd
20 μL	0.5 μg/μL	P35658|NU214_HUMAN	P35658	NU214_HUMAN	K.NNPATPSTAMGSSVPYS[+203.07937][+153.06506]TAK.T	S17(OGlycan / 356.1444)	3	2337.07	2337.08	843.8	HexNAc(1) 153.065057	17	1146	S	xiongyingying-B.ScanId;v=1;d1=13236.13236.3	hcd
20 μL	0.5 μg/μL	P35658|NU214_HUMAN	P35658	NU214_HUMAN	K.QGSLINSLKPS[+203.07937][+153.06506]GPTPASGQLSSGDK.A	S11(OGlycan / 356.1444)	4	2782.39	2782.4	620.74	HexNAc(1) 153.065057	11	1175	S	xiongyingying-B.ScanId;v=1;d1=17159.17159.4	hcd
20 μL	0.5 μg/μL	P35658|NU214_HUMAN	P35658	NU214_HUMAN	K.IETAVTSTPSASGQFSKPFS[+203.07937][+153.06506]FS[+203.07937][+153.06506]PSGTGFNFGIITPTPSS[+203.07937][+153.06506]NFTAAQGATPS[+203.07937][+153.06506]TK.E	S20(OGlycan / 356.1444); S22(OGlycan / 356.1444); S39(OGlycan / 356.1444); S50(OGlycan / 356.1444)	6	6637.06	6636.12	668.47	HexNAc(1) 153.065057; HexNAc(1) 153.065057; HexNAc(1) 153.065057; HexNAc(1) 153.065057	20	1215	S	xiongyingying-B.ScanId;v=1;d1=32495.32495.2	hcd
20 μL	0.5 μg/μL	P35658|NU214_HUMAN	P35658	NU214_HUMAN	K.IETAVTSTPSASGQFSKPFS[+203.07937][+153.06506]FS[+203.07937][+153.06506]PSGTGFNFGIITPTPSS[+203.07937][+153.06506]NFTAAQGATPS[+203.07937][+153.06506]TK.E	S20(OGlycan / 356.1444); S22(OGlycan / 356.1444); S39(OGlycan / 356.1444); S50(OGlycan / 356.1444)	6	6637.06	6636.12	668.47	HexNAc(1) 153.065057; HexNAc(1) 153.065057; HexNAc(1) 153.065057; HexNAc(1) 153.065057	22	1217	S	xiongyingying-B.ScanId;v=1;d1=32495.32495.2	hcd
20 μL	0.5 μg/μL	P35658|NU214_HUMAN	P35658	NU214_HUMAN	K.IETAVTSTPSASGQFSKPFS[+203.07937][+153.06506]FS[+203.07937][+153.06506]PSGTGFNFGIITPTPSS[+203.07937][+153.06506]NFTAAQGATPS[+203.07937][+153.06506]TK.E	S20(OGlycan / 356.1444); S22(OGlycan / 356.1444); S39(OGlycan / 356.1444); S50(OGlycan / 356.1444)	6	6637.06	6636.12	668.47	HexNAc(1) 153.065057; HexNAc(1) 153.065057; HexNAc(1) 153.065057; HexNAc(1) 153.065057	39	1234	S	xiongyingying-B.ScanId;v=1;d1=32495.32495.2	hcd
20 μL	0.5 μg/μL	P35658|NU214_HUMAN	P35658	NU214_HUMAN	K.IETAVTSTPSASGQFSKPFS[+203.07937][+153.06506]FS[+203.07937][+153.06506]PSGTGFNFGIITPTPSS[+203.07937][+153.06506]NFTAAQGATPS[+203.07937][+153.06506]TK.E	S20(OGlycan / 356.1444); S22(OGlycan / 356.1444); S39(OGlycan / 356.1444); S50(OGlycan / 356.1444)	6	6637.06	6636.12	668.47	HexNAc(1) 153.065057; HexNAc(1) 153.065057; HexNAc(1) 153.065057; HexNAc(1) 153.065057	50	1245	S	xiongyingying-B.ScanId;v=1;d1=32495.32495.2	hcd
20 μL	0.5 μg/μL	P35658|NU214_HUMAN	P35658	NU214_HUMAN	K.IETAVT[+203.07937][+153.06506]S[+203.07937][+153.06506]TPSASGQFSKPFSFSPSGTGFNFGIITPTPSSNFTAAQGATPS[+203.07937][+153.06506]TK.E	T6(OGlycan / 356.1444); S7(OGlycan / 356.1444); S50(OGlycan / 356.1444)	6	6280.94	6279.98	703.02	HexNAc(1) 153.065057; HexNAc(1) 153.065057; HexNAc(1) 153.065057	6	1201	T	xiongyingying-B.ScanId;v=1;d1=36318.36318.3	hcd
20 μL	0.5 μg/μL	P35658|NU214_HUMAN	P35658	NU214_HUMAN	K.IETAVT[+203.07937][+153.06506]S[+203.07937][+153.06506]TPSASGQFSKPFSFSPSGTGFNFGIITPTPSSNFTAAQGATPS[+203.07937][+153.06506]TK.E	T6(OGlycan / 356.1444); S7(OGlycan / 356.1444); S50(OGlycan / 356.1444)	6	6280.94	6279.98	703.02	HexNAc(1) 153.065057; HexNAc(1) 153.065057; HexNAc(1) 153.065057	7	1202	S	xiongyingying-B.ScanId;v=1;d1=36318.36318.3	hcd
20 μL	0.5 μg/μL	P35658|NU214_HUMAN	P35658	NU214_HUMAN	K.IETAVT[+203.07937][+153.06506]S[+203.07937][+153.06506]TPSASGQFSKPFSFSPSGTGFNFGIITPTPSSNFTAAQGATPS[+203.07937][+153.06506]TK.E	T6(OGlycan / 356.1444); S7(OGlycan / 356.1444); S50(OGlycan / 356.1444)	6	6280.94	6279.98	703.02	HexNAc(1) 153.065057; HexNAc(1) 153.065057; HexNAc(1) 153.065057	50	1245	S	xiongyingying-B.ScanId;v=1;d1=36318.36318.3	hcd
20 μL	0.5 μg/μL	P35658|NU214_HUMAN	P35658	NU214_HUMAN	K.IETAVTSTPSASGQFSKPFSFSPSGTGFNFGIIT[+203.07937][+153.06506]PTPSSNFTAAQGATPSTK.E	T34(OGlycan / 356.1444)	4	5566.67	5567.69	965.41	HexNAc(1) 153.065057	34	1229	T	xiongyingying-B.ScanId;v=1;d1=44001.44001.4	hcd
20 μL	0.5 μg/μL	P35658|NU214_HUMAN	P35658	NU214_HUMAN	K.IETAVT[+203.07937][+153.06506]STPS[+203.07937][+153.06506]ASGQFSK.P	T6(OGlycan / 356.1444); S10(OGlycan / 356.1444)	3	2423.13	2423.14	500	HexNAc(1) 153.065057; HexNAc(1) 153.065057	6	1201	T	xiongyingying-B.ScanId;v=1;d1=6999.6999.3	hcd
20 μL	0.5 μg/μL	P35658|NU214_HUMAN	P35658	NU214_HUMAN	K.IETAVT[+203.07937][+153.06506]STPS[+203.07937][+153.06506]ASGQFSK.P	T6(OGlycan / 356.1444); S10(OGlycan / 356.1444)	3	2423.13	2423.14	500	HexNAc(1) 153.065057; HexNAc(1) 153.065057	10	1205	S	xiongyingying-B.ScanId;v=1;d1=6999.6999.3	hcd
20 μL	0.5 μg/μL	P35658|NU214_HUMAN	P35658	NU214_HUMAN	K.PFSFSPSGTGFNFGIIT[+203.07937][+153.06506]PTPSSNFTAAQGATPS[+203.07937][+153.06506]TK.E	T17(OGlycan / 356.1444); S33(OGlycan / 356.1444)	4	4231.98	4232	1093.15	HexNAc(1) 153.065057; HexNAc(1) 153.065057	17	1229	T	xiongyingying-B.ScanId;v=1;d1=39656.39656.4	hcd
20 μL	0.5 μg/μL	P35658|NU214_HUMAN	P35658	NU214_HUMAN	K.PFSFSPSGTGFNFGIIT[+203.07937][+153.06506]PTPSSNFTAAQGATPS[+203.07937][+153.06506]TK.E	T17(OGlycan / 356.1444); S33(OGlycan / 356.1444)	4	4231.98	4232	1093.15	HexNAc(1) 153.065057; HexNAc(1) 153.065057	33	1245	S	xiongyingying-B.ScanId;v=1;d1=39656.39656.4	hcd
20 μL	0.5 μg/μL	P35658|NU214_HUMAN	P35658	NU214_HUMAN	K.PFSFSPSGTGFNFGIITPTPSSNFTAAQGATPS[+203.07937][+153.06506]TK.E	S33(OGlycan / 356.1444)	4	3875.84	3875.85	1087.49	HexNAc(1) 153.065057	33	1245	S	xiongyingying-B.ScanId;v=1;d1=45865.45865.4	hcd
20 μL	0.5 μg/μL	P35658|NU214_HUMAN	P35658	NU214_HUMAN	K.PFSFSPS[+203.07937][+153.06506]GTGFNFGIITPTPSSNFTAAQGATPSTK.E	S7(OGlycan / 356.1444)	4	3875.85	3875.85	849.32	HexNAc(1) 153.065057	7	1219	S	xiongyingying-B.ScanId;v=1;d1=44316.44316.2	hcd
20 μL	0.5 μg/μL	P35658|NU214_HUMAN	P35658	NU214_HUMAN	K.PFSFSPSGTGFNFGIIT[+203.07937][+153.06506]PTPSSNFTAAQGATPSTK.E	T17(OGlycan / 356.1444)	3	3875.79	3875.85	817.02	HexNAc(1) 153.065057	17	1229	T	xiongyingying-B.ScanId;v=1;d1=43971.43971.3	hcd
20 μL	0.5 μg/μL	P35658|NU214_HUMAN	P35658	NU214_HUMAN	K.PFSFSPSGTGFNFGIITPTPSSNFTAAQGATPS[+203.07937][+153.06506]TK.E	S33(OGlycan / 356.1444)	3	3875.84	3875.85	667.46	HexNAc(1) 153.065057	33	1245	S	xiongyingying-B.ScanId;v=1;d1=45940.45940.3	hcd
20 μL	0.5 μg/μL	P35658|NU214_HUMAN	P35658	NU214_HUMAN	K.ESSQPDAFSSGGGSKPSYEAIPESSPPSGITSASNTTPGEPAAS[+203.07937][+153.06506]SSR.P	S44(OGlycan / 356.1444)	4	4910.2	4910.21	292.91	HexNAc(1) 153.065057	44	1291	S	xiongyingying-B.ScanId;v=1;d1=25043.25043.4	hcd
20 μL	0.5 μg/μL	P35658|NU214_HUMAN	P35658	NU214_HUMAN	R.PVAPSGTALST[+203.07937][+153.06506]TSSK.L	T11(OGlycan / 356.1444)	3	1759.88	1759.88	499.38	HexNAc(1) 153.065057	11	1305	T	xiongyingying-B.ScanId;v=1;d1=6760.6760.3	hcd
20 μL	0.5 μg/μL	P35658|NU214_HUMAN	P35658	NU214_HUMAN	K.LGELLFPSSLAGETLGS[+203.07937][+153.06506]FSGLR.V	S17(OGlycan / 356.1444)	3	2607.33	2607.34	639.03	HexNAc(1) 153.065057	17	1333	S	xiongyingying-B.ScanId;v=1;d1=45803.45803.3	hcd
20 μL	0.5 μg/μL	P35658|NU214_HUMAN	P35658	NU214_HUMAN	K.LGELLFPSSLAGETLGS[+203.07937][+153.06506]FSGLR.V	S17(OGlycan / 356.1444)	3	2607.34	2607.34	572.65	HexNAc(1) 153.065057	17	1333	S	xiongyingying-B.ScanId;v=1;d1=46113.46113.3	hcd
20 μL	0.5 μg/μL	P35658|NU214_HUMAN	P35658	NU214_HUMAN	K.LGELLFPSSLAGETLGS[+203.07937][+153.06506]FSGLR.V	S17(OGlycan / 356.1444)	3	2607.34	2607.34	567.74	HexNAc(1) 153.065057	17	1333	S	xiongyingying-B.ScanId;v=1;d1=45792.45792.3	hcd
20 μL	0.5 μg/μL	P35658|NU214_HUMAN	P35658	NU214_HUMAN	K.T[+203.07937][+153.06506]SGVPSGFNFTAPPVLGK.H	T1(OGlycan / 356.1444)	3	2132.07	2132.08	842	HexNAc(1) 153.065057	1	1365	T	xiongyingying-B.ScanId;v=1;d1=31904.31904.3	hcd
20 μL	0.5 μg/μL	P35658|NU214_HUMAN	P35658	NU214_HUMAN	K.TSFSFGSQQTNSTVPPS[+203.07937][+153.06506]APPPTT[+203.07937][+153.06506]AATPLPTSFPTLS[+203.07937][+153.06506]FGSLLSSATTPSLPM[+15.99492]SAGR.S	S17(OGlycan / 356.1444); T23(OGlycan / 356.1444); S36(OGlycan / 356.1444); M51(Oxidation / 15.9949)	5	6564.14	6565.15	762.44	HexNAc(1) 153.065057; HexNAc(1) 153.065057; HexNAc(1) 153.065057	17	1453	S	xiongyingying-B.ScanId;v=1;d1=43025.43025.5	hcd
20 μL	0.5 μg/μL	P35658|NU214_HUMAN	P35658	NU214_HUMAN	K.TSFSFGSQQTNSTVPPS[+203.07937][+153.06506]APPPTT[+203.07937][+153.06506]AATPLPTSFPTLS[+203.07937][+153.06506]FGSLLSSATTPSLPM[+15.99492]SAGR.S	S17(OGlycan / 356.1444); T23(OGlycan / 356.1444); S36(OGlycan / 356.1444); M51(Oxidation / 15.9949)	5	6564.14	6565.15	762.44	HexNAc(1) 153.065057; HexNAc(1) 153.065057; HexNAc(1) 153.065057	23	1459	T	xiongyingying-B.ScanId;v=1;d1=43025.43025.5	hcd
20 μL	0.5 μg/μL	P35658|NU214_HUMAN	P35658	NU214_HUMAN	K.TSFSFGSQQTNSTVPPS[+203.07937][+153.06506]APPPTT[+203.07937][+153.06506]AATPLPTSFPTLS[+203.07937][+153.06506]FGSLLSSATTPSLPM[+15.99492]SAGR.S	S17(OGlycan / 356.1444); T23(OGlycan / 356.1444); S36(OGlycan / 356.1444); M51(Oxidation / 15.9949)	5	6564.14	6565.15	762.44	HexNAc(1) 153.065057; HexNAc(1) 153.065057; HexNAc(1) 153.065057	36	1472	S	xiongyingying-B.ScanId;v=1;d1=43025.43025.5	hcd
20 μL	0.5 μg/μL	P35658|NU214_HUMAN	P35658	NU214_HUMAN	K.TSFSFGSQQTNSTVPPS[+203.07937][+153.06506]APPPTTAATPLPTSFPTLSFGSLLSSAT[+203.07937][+153.06506]T[+203.07937][+153.06506]PSLPMSAGR.S	S17(OGlycan / 356.1444); T45(OGlycan / 356.1444); T46(OGlycan / 356.1444)	5	6549.14	6549.15	804.2	HexNAc(1) 153.065057; HexNAc(1) 153.065057; HexNAc(1) 153.065057	17	1453	S	xiongyingying-B.ScanId;v=1;d1=44628.44628.5	hcd
20 μL	0.5 μg/μL	P35658|NU214_HUMAN	P35658	NU214_HUMAN	K.TSFSFGSQQTNSTVPPS[+203.07937][+153.06506]APPPTTAATPLPTSFPTLSFGSLLSSAT[+203.07937][+153.06506]T[+203.07937][+153.06506]PSLPMSAGR.S	S17(OGlycan / 356.1444); T45(OGlycan / 356.1444); T46(OGlycan / 356.1444)	5	6549.14	6549.15	804.2	HexNAc(1) 153.065057; HexNAc(1) 153.065057; HexNAc(1) 153.065057	45	1481	T	xiongyingying-B.ScanId;v=1;d1=44628.44628.5	hcd
20 μL	0.5 μg/μL	P35658|NU214_HUMAN	P35658	NU214_HUMAN	K.TSFSFGSQQTNSTVPPS[+203.07937][+153.06506]APPPTTAATPLPTSFPTLSFGSLLSSAT[+203.07937][+153.06506]T[+203.07937][+153.06506]PSLPMSAGR.S	S17(OGlycan / 356.1444); T45(OGlycan / 356.1444); T46(OGlycan / 356.1444)	5	6549.14	6549.15	804.2	HexNAc(1) 153.065057; HexNAc(1) 153.065057; HexNAc(1) 153.065057	46	1482	T	xiongyingying-B.ScanId;v=1;d1=44628.44628.5	hcd
20 μL	0.5 μg/μL	P35658|NU214_HUMAN	P35658	NU214_HUMAN	R.GGGFFSGLGGKPSQDAANKNPFS[+203.07937][+153.06506]S[+203.07937][+153.06506]AS[+203.07937][+153.06506]GGFGSTATSNTSNLFGNSGAK.T	S23(OGlycan / 356.1444); S24(OGlycan / 356.1444); S26(OGlycan / 356.1444)	5	5509.49	5509.5	1050.2	HexNAc(1) 153.065057; HexNAc(1) 153.065057; HexNAc(1) 153.065057	23	1904	S	xiongyingying-B.ScanId;v=1;d1=22580.22580.5	hcd
20 μL	0.5 μg/μL	P35658|NU214_HUMAN	P35658	NU214_HUMAN	R.GGGFFSGLGGKPSQDAANKNPFS[+203.07937][+153.06506]S[+203.07937][+153.06506]AS[+203.07937][+153.06506]GGFGSTATSNTSNLFGNSGAK.T	S23(OGlycan / 356.1444); S24(OGlycan / 356.1444); S26(OGlycan / 356.1444)	5	5509.49	5509.5	1050.2	HexNAc(1) 153.065057; HexNAc(1) 153.065057; HexNAc(1) 153.065057	24	1905	S	xiongyingying-B.ScanId;v=1;d1=22580.22580.5	hcd
20 μL	0.5 μg/μL	P35658|NU214_HUMAN	P35658	NU214_HUMAN	R.GGGFFSGLGGKPSQDAANKNPFS[+203.07937][+153.06506]S[+203.07937][+153.06506]AS[+203.07937][+153.06506]GGFGSTATSNTSNLFGNSGAK.T	S23(OGlycan / 356.1444); S24(OGlycan / 356.1444); S26(OGlycan / 356.1444)	5	5509.49	5509.5	1050.2	HexNAc(1) 153.065057; HexNAc(1) 153.065057; HexNAc(1) 153.065057	26	1907	S	xiongyingying-B.ScanId;v=1;d1=22580.22580.5	hcd
20 μL	0.5 μg/μL	P35658|NU214_HUMAN	P35658	NU214_HUMAN	R.GGGFFSGLGGKPSQDAANKNPFSS[+203.07937][+153.06506]ASGGFGS[+203.07937][+153.06506]TATSNTSNLFGNSGAK.T	S24(OGlycan / 356.1444); S31(OGlycan / 356.1444)	5	5153.34	5153.36	1093.46	HexNAc(1) 153.065057; HexNAc(1) 153.065057	24	1905	S	xiongyingying-B.ScanId;v=1;d1=26800.26800.5	hcd
20 μL	0.5 μg/μL	P35658|NU214_HUMAN	P35658	NU214_HUMAN	R.GGGFFSGLGGKPSQDAANKNPFSS[+203.07937][+153.06506]ASGGFGS[+203.07937][+153.06506]TATSNTSNLFGNSGAK.T	S24(OGlycan / 356.1444); S31(OGlycan / 356.1444)	5	5153.34	5153.36	1093.46	HexNAc(1) 153.065057; HexNAc(1) 153.065057	31	1912	S	xiongyingying-B.ScanId;v=1;d1=26800.26800.5	hcd
20 μL	0.5 μg/μL	P35658|NU214_HUMAN	P35658	NU214_HUMAN	K.PSQDAANKNPFSSASGGFGS[+203.07937][+153.06506]T[+203.07937][+153.06506]AT[+203.07937][+153.06506]S[+203.07937][+153.06506]NTSNLFGNSGAK.T	S20(OGlycan / 356.1444); T21(OGlycan / 356.1444); T23(OGlycan / 356.1444); S24(OGlycan / 356.1444)	6	4901.16	4901.17	416.02	HexNAc(1) 153.065057; HexNAc(1) 153.065057; HexNAc(1) 153.065057; HexNAc(1) 153.065057	20	1912	S	xiongyingying-B.ScanId;v=1;d1=10943.10943.3	hcd
20 μL	0.5 μg/μL	P35658|NU214_HUMAN	P35658	NU214_HUMAN	K.PSQDAANKNPFSSASGGFGS[+203.07937][+153.06506]T[+203.07937][+153.06506]AT[+203.07937][+153.06506]S[+203.07937][+153.06506]NTSNLFGNSGAK.T	S20(OGlycan / 356.1444); T21(OGlycan / 356.1444); T23(OGlycan / 356.1444); S24(OGlycan / 356.1444)	6	4901.16	4901.17	416.02	HexNAc(1) 153.065057; HexNAc(1) 153.065057; HexNAc(1) 153.065057; HexNAc(1) 153.065057	21	1913	T	xiongyingying-B.ScanId;v=1;d1=10943.10943.3	hcd
20 μL	0.5 μg/μL	P35658|NU214_HUMAN	P35658	NU214_HUMAN	K.PSQDAANKNPFSSASGGFGS[+203.07937][+153.06506]T[+203.07937][+153.06506]AT[+203.07937][+153.06506]S[+203.07937][+153.06506]NTSNLFGNSGAK.T	S20(OGlycan / 356.1444); T21(OGlycan / 356.1444); T23(OGlycan / 356.1444); S24(OGlycan / 356.1444)	6	4901.16	4901.17	416.02	HexNAc(1) 153.065057; HexNAc(1) 153.065057; HexNAc(1) 153.065057; HexNAc(1) 153.065057	23	1915	T	xiongyingying-B.ScanId;v=1;d1=10943.10943.3	hcd
20 μL	0.5 μg/μL	P35658|NU214_HUMAN	P35658	NU214_HUMAN	K.PSQDAANKNPFSSASGGFGS[+203.07937][+153.06506]T[+203.07937][+153.06506]AT[+203.07937][+153.06506]S[+203.07937][+153.06506]NTSNLFGNSGAK.T	S20(OGlycan / 356.1444); T21(OGlycan / 356.1444); T23(OGlycan / 356.1444); S24(OGlycan / 356.1444)	6	4901.16	4901.17	416.02	HexNAc(1) 153.065057; HexNAc(1) 153.065057; HexNAc(1) 153.065057; HexNAc(1) 153.065057	24	1916	S	xiongyingying-B.ScanId;v=1;d1=10943.10943.3	hcd
20 μL	0.5 μg/μL	P35658|NU214_HUMAN	P35658	NU214_HUMAN	K.NPFSSAS[+203.07937][+153.06506]GGFGS[+203.07937][+153.06506]T[+203.07937][+153.06506]AT[+203.07937][+153.06506]SNTSNLFGNSGAK.T	S7(OGlycan / 356.1444); S12(OGlycan / 356.1444); T13(OGlycan / 356.1444); T15(OGlycan / 356.1444)	4	4089.77	4089.79	396.32	HexNAc(1) 153.065057; HexNAc(1) 153.065057; HexNAc(1) 153.065057; HexNAc(1) 153.065057	7	1907	S	xiongyingying-B.ScanId;v=1;d1=9282.9282.3	hcd
20 μL	0.5 μg/μL	P35658|NU214_HUMAN	P35658	NU214_HUMAN	K.NPFSSAS[+203.07937][+153.06506]GGFGS[+203.07937][+153.06506]T[+203.07937][+153.06506]AT[+203.07937][+153.06506]SNTSNLFGNSGAK.T	S7(OGlycan / 356.1444); S12(OGlycan / 356.1444); T13(OGlycan / 356.1444); T15(OGlycan / 356.1444)	4	4089.77	4089.79	396.32	HexNAc(1) 153.065057; HexNAc(1) 153.065057; HexNAc(1) 153.065057; HexNAc(1) 153.065057	12	1912	S	xiongyingying-B.ScanId;v=1;d1=9282.9282.3	hcd
20 μL	0.5 μg/μL	P35658|NU214_HUMAN	P35658	NU214_HUMAN	K.NPFSSAS[+203.07937][+153.06506]GGFGS[+203.07937][+153.06506]T[+203.07937][+153.06506]AT[+203.07937][+153.06506]SNTSNLFGNSGAK.T	S7(OGlycan / 356.1444); S12(OGlycan / 356.1444); T13(OGlycan / 356.1444); T15(OGlycan / 356.1444)	4	4089.77	4089.79	396.32	HexNAc(1) 153.065057; HexNAc(1) 153.065057; HexNAc(1) 153.065057; HexNAc(1) 153.065057	13	1913	T	xiongyingying-B.ScanId;v=1;d1=9282.9282.3	hcd
20 μL	0.5 μg/μL	P35658|NU214_HUMAN	P35658	NU214_HUMAN	K.NPFSSAS[+203.07937][+153.06506]GGFGS[+203.07937][+153.06506]T[+203.07937][+153.06506]AT[+203.07937][+153.06506]SNTSNLFGNSGAK.T	S7(OGlycan / 356.1444); S12(OGlycan / 356.1444); T13(OGlycan / 356.1444); T15(OGlycan / 356.1444)	4	4089.77	4089.79	396.32	HexNAc(1) 153.065057; HexNAc(1) 153.065057; HexNAc(1) 153.065057; HexNAc(1) 153.065057	15	1915	T	xiongyingying-B.ScanId;v=1;d1=9282.9282.3	hcd
20 μL	0.5 μg/μL	P35658|NU214_HUMAN	P35658	NU214_HUMAN	K.NPFS[+203.07937][+153.06506]S[+203.07937][+153.06506]AS[+203.07937][+153.06506]GGFGS[+203.07937][+153.06506]TATSNTSNLFGNSGAK.T	S4(OGlycan / 356.1444); S5(OGlycan / 356.1444); S7(OGlycan / 356.1444); S12(OGlycan / 356.1444)	4	4089.78	4089.79	265.6	HexNAc(1) 153.065057; HexNAc(1) 153.065057; HexNAc(1) 153.065057; HexNAc(1) 153.065057	4	1904	S	xiongyingying-B.ScanId;v=1;d1=9163.9163.4	hcd
20 μL	0.5 μg/μL	P35658|NU214_HUMAN	P35658	NU214_HUMAN	K.NPFS[+203.07937][+153.06506]S[+203.07937][+153.06506]AS[+203.07937][+153.06506]GGFGS[+203.07937][+153.06506]TATSNTSNLFGNSGAK.T	S4(OGlycan / 356.1444); S5(OGlycan / 356.1444); S7(OGlycan / 356.1444); S12(OGlycan / 356.1444)	4	4089.78	4089.79	265.6	HexNAc(1) 153.065057; HexNAc(1) 153.065057; HexNAc(1) 153.065057; HexNAc(1) 153.065057	5	1905	S	xiongyingying-B.ScanId;v=1;d1=9163.9163.4	hcd
20 μL	0.5 μg/μL	P35658|NU214_HUMAN	P35658	NU214_HUMAN	K.NPFS[+203.07937][+153.06506]S[+203.07937][+153.06506]AS[+203.07937][+153.06506]GGFGS[+203.07937][+153.06506]TATSNTSNLFGNSGAK.T	S4(OGlycan / 356.1444); S5(OGlycan / 356.1444); S7(OGlycan / 356.1444); S12(OGlycan / 356.1444)	4	4089.78	4089.79	265.6	HexNAc(1) 153.065057; HexNAc(1) 153.065057; HexNAc(1) 153.065057; HexNAc(1) 153.065057	7	1907	S	xiongyingying-B.ScanId;v=1;d1=9163.9163.4	hcd
20 μL	0.5 μg/μL	P35658|NU214_HUMAN	P35658	NU214_HUMAN	K.NPFS[+203.07937][+153.06506]S[+203.07937][+153.06506]AS[+203.07937][+153.06506]GGFGS[+203.07937][+153.06506]TATSNTSNLFGNSGAK.T	S4(OGlycan / 356.1444); S5(OGlycan / 356.1444); S7(OGlycan / 356.1444); S12(OGlycan / 356.1444)	4	4089.78	4089.79	265.6	HexNAc(1) 153.065057; HexNAc(1) 153.065057; HexNAc(1) 153.065057; HexNAc(1) 153.065057	12	1912	S	xiongyingying-B.ScanId;v=1;d1=9163.9163.4	hcd
20 μL	0.5 μg/μL	P35658|NU214_HUMAN	P35658	NU214_HUMAN	K.NPFSS[+203.07937][+153.06506]ASGGFGSTATS[+203.07937][+153.06506]NT[+203.07937][+153.06506]SNLFGNSGAK.T	S5(OGlycan / 356.1444); S16(OGlycan / 356.1444); T18(OGlycan / 356.1444)	5	3733.63	3733.65	872.18	HexNAc(1) 153.065057; HexNAc(1) 153.065057; HexNAc(1) 153.065057	5	1905	S	xiongyingying-B.ScanId;v=1;d1=12413.12413.5	hcd
20 μL	0.5 μg/μL	P35658|NU214_HUMAN	P35658	NU214_HUMAN	K.NPFSS[+203.07937][+153.06506]ASGGFGSTATS[+203.07937][+153.06506]NT[+203.07937][+153.06506]SNLFGNSGAK.T	S5(OGlycan / 356.1444); S16(OGlycan / 356.1444); T18(OGlycan / 356.1444)	5	3733.63	3733.65	872.18	HexNAc(1) 153.065057; HexNAc(1) 153.065057; HexNAc(1) 153.065057	16	1916	S	xiongyingying-B.ScanId;v=1;d1=12413.12413.5	hcd
20 μL	0.5 μg/μL	P35658|NU214_HUMAN	P35658	NU214_HUMAN	K.NPFSS[+203.07937][+153.06506]ASGGFGSTATS[+203.07937][+153.06506]NT[+203.07937][+153.06506]SNLFGNSGAK.T	S5(OGlycan / 356.1444); S16(OGlycan / 356.1444); T18(OGlycan / 356.1444)	5	3733.63	3733.65	872.18	HexNAc(1) 153.065057; HexNAc(1) 153.065057; HexNAc(1) 153.065057	18	1918	T	xiongyingying-B.ScanId;v=1;d1=12413.12413.5	hcd
20 μL	0.5 μg/μL	P35658|NU214_HUMAN	P35658	NU214_HUMAN	K.NPFSS[+203.07937][+153.06506]ASGGFGS[+203.07937][+153.06506]T[+203.07937][+153.06506]ATSNTSNLFGNSGAK.T	S5(OGlycan / 356.1444); S12(OGlycan / 356.1444); T13(OGlycan / 356.1444)	4	3733.63	3733.65	749.15	HexNAc(1) 153.065057; HexNAc(1) 153.065057; HexNAc(1) 153.065057	5	1905	S	xiongyingying-B.ScanId;v=1;d1=12375.12375.2	hcd
20 μL	0.5 μg/μL	P35658|NU214_HUMAN	P35658	NU214_HUMAN	K.NPFSS[+203.07937][+153.06506]ASGGFGS[+203.07937][+153.06506]T[+203.07937][+153.06506]ATSNTSNLFGNSGAK.T	S5(OGlycan / 356.1444); S12(OGlycan / 356.1444); T13(OGlycan / 356.1444)	4	3733.63	3733.65	749.15	HexNAc(1) 153.065057; HexNAc(1) 153.065057; HexNAc(1) 153.065057	12	1912	S	xiongyingying-B.ScanId;v=1;d1=12375.12375.2	hcd
20 μL	0.5 μg/μL	P35658|NU214_HUMAN	P35658	NU214_HUMAN	K.NPFSS[+203.07937][+153.06506]ASGGFGS[+203.07937][+153.06506]T[+203.07937][+153.06506]ATSNTSNLFGNSGAK.T	S5(OGlycan / 356.1444); S12(OGlycan / 356.1444); T13(OGlycan / 356.1444)	4	3733.63	3733.65	749.15	HexNAc(1) 153.065057; HexNAc(1) 153.065057; HexNAc(1) 153.065057	13	1913	T	xiongyingying-B.ScanId;v=1;d1=12375.12375.2	hcd
20 μL	0.5 μg/μL	P35658|NU214_HUMAN	P35658	NU214_HUMAN	K.NPFSS[+203.07937][+153.06506]ASGGFGS[+203.07937][+153.06506]TATSNTSNLFGNSGAK.T	S5(OGlycan / 356.1444); S12(OGlycan / 356.1444)	4	3377.49	3377.5	924.65	HexNAc(1) 153.065057; HexNAc(1) 153.065057	5	1905	S	xiongyingying-B.ScanId;v=1;d1=18519.18519.4	hcd
20 μL	0.5 μg/μL	P35658|NU214_HUMAN	P35658	NU214_HUMAN	K.NPFSS[+203.07937][+153.06506]ASGGFGS[+203.07937][+153.06506]TATSNTSNLFGNSGAK.T	S5(OGlycan / 356.1444); S12(OGlycan / 356.1444)	4	3377.49	3377.5	924.65	HexNAc(1) 153.065057; HexNAc(1) 153.065057	12	1912	S	xiongyingying-B.ScanId;v=1;d1=18519.18519.4	hcd
20 μL	0.5 μg/μL	P35658|NU214_HUMAN	P35658	NU214_HUMAN	K.NPFSSASGGFGSTATSNT[+203.07937][+153.06506]S[+203.07937][+153.06506]NLFGNSGAK.T	T18(OGlycan / 356.1444); S19(OGlycan / 356.1444)	4	3377.48	3377.5	698.22	HexNAc(1) 153.065057; HexNAc(1) 153.065057	18	1918	T	xiongyingying-B.ScanId;v=1;d1=19146.19146.4	hcd
20 μL	0.5 μg/μL	P35658|NU214_HUMAN	P35658	NU214_HUMAN	K.NPFSSASGGFGSTATSNT[+203.07937][+153.06506]S[+203.07937][+153.06506]NLFGNSGAK.T	T18(OGlycan / 356.1444); S19(OGlycan / 356.1444)	4	3377.48	3377.5	698.22	HexNAc(1) 153.065057; HexNAc(1) 153.065057	19	1919	S	xiongyingying-B.ScanId;v=1;d1=19146.19146.4	hcd
20 μL	0.5 μg/μL	P35658|NU214_HUMAN	P35658	NU214_HUMAN	K.NPFSSASGGFGS[+203.07937][+153.06506]T[+203.07937][+153.06506]ATSNTSNLFGNSGAK.T	S12(OGlycan / 356.1444); T13(OGlycan / 356.1444)	4	3377.49	3377.5	558.42	HexNAc(1) 153.065057; HexNAc(1) 153.065057	12	1912	S	xiongyingying-B.ScanId;v=1;d1=12462.12462.2	hcd
20 μL	0.5 μg/μL	P35658|NU214_HUMAN	P35658	NU214_HUMAN	K.NPFSSASGGFGS[+203.07937][+153.06506]T[+203.07937][+153.06506]ATSNTSNLFGNSGAK.T	S12(OGlycan / 356.1444); T13(OGlycan / 356.1444)	4	3377.49	3377.5	558.42	HexNAc(1) 153.065057; HexNAc(1) 153.065057	13	1913	T	xiongyingying-B.ScanId;v=1;d1=12462.12462.2	hcd
20 μL	0.5 μg/μL	P35658|NU214_HUMAN	P35658	NU214_HUMAN	K.NPFSS[+203.07937][+153.06506]ASGGFGSTATSNTSNLFGNSGAK.T	S5(OGlycan / 356.1444)	3	3021.35	3021.36	877.79	HexNAc(1) 153.065057	5	1905	S	xiongyingying-B.ScanId;v=1;d1=25040.25040.3	hcd
20 μL	0.5 μg/μL	P35658|NU214_HUMAN	P35658	NU214_HUMAN	K.NPFSSASGGFGSTATS[+203.07937][+153.06506]NTSNLFGNSGAK.T	S16(OGlycan / 356.1444)	3	3021.34	3021.36	841.07	HexNAc(1) 153.065057	16	1916	S	xiongyingying-B.ScanId;v=1;d1=26062.26062.3	hcd
20 μL	0.5 μg/μL	P35658|NU214_HUMAN	P35658	NU214_HUMAN	K.TFGGFASSSFGEQKPT[+203.07937][+153.06506]GTFSSGGGS[+203.07937][+153.06506]VASQGFGFS[+203.07937][+153.06506]SPNK.T	T16(OGlycan / 356.1444); S25(OGlycan / 356.1444); S34(OGlycan / 356.1444)	5	4760.11	4760.13	751.46	HexNAc(1) 153.065057; HexNAc(1) 153.065057; HexNAc(1) 153.065057	16	1944	T	xiongyingying-B.ScanId;v=1;d1=21371.21371.5	hcd
20 μL	0.5 μg/μL	P35658|NU214_HUMAN	P35658	NU214_HUMAN	K.TFGGFASSSFGEQKPT[+203.07937][+153.06506]GTFSSGGGS[+203.07937][+153.06506]VASQGFGFS[+203.07937][+153.06506]SPNK.T	T16(OGlycan / 356.1444); S25(OGlycan / 356.1444); S34(OGlycan / 356.1444)	5	4760.11	4760.13	751.46	HexNAc(1) 153.065057; HexNAc(1) 153.065057; HexNAc(1) 153.065057	25	1953	S	xiongyingying-B.ScanId;v=1;d1=21371.21371.5	hcd
20 μL	0.5 μg/μL	P35658|NU214_HUMAN	P35658	NU214_HUMAN	K.TFGGFASSSFGEQKPT[+203.07937][+153.06506]GTFSSGGGS[+203.07937][+153.06506]VASQGFGFS[+203.07937][+153.06506]SPNK.T	T16(OGlycan / 356.1444); S25(OGlycan / 356.1444); S34(OGlycan / 356.1444)	5	4760.11	4760.13	751.46	HexNAc(1) 153.065057; HexNAc(1) 153.065057; HexNAc(1) 153.065057	34	1962	S	xiongyingying-B.ScanId;v=1;d1=21371.21371.5	hcd
20 μL	0.5 μg/μL	P35658|NU214_HUMAN	P35658	NU214_HUMAN	K.TFGGFASSSFGEQKPTGT[+203.07937][+153.06506]FSSGGGS[+203.07937][+153.06506]VASQGFGFS[+203.07937][+153.06506]SPNK.T	T18(OGlycan / 356.1444); S25(OGlycan / 356.1444); S34(OGlycan / 356.1444)	5	4760.11	4760.13	680.48	HexNAc(1) 153.065057; HexNAc(1) 153.065057; HexNAc(1) 153.065057	18	1946	T	xiongyingying-B.ScanId;v=1;d1=21040.21040.5	hcd
20 μL	0.5 μg/μL	P35658|NU214_HUMAN	P35658	NU214_HUMAN	K.TFGGFASSSFGEQKPTGT[+203.07937][+153.06506]FSSGGGS[+203.07937][+153.06506]VASQGFGFS[+203.07937][+153.06506]SPNK.T	T18(OGlycan / 356.1444); S25(OGlycan / 356.1444); S34(OGlycan / 356.1444)	5	4760.11	4760.13	680.48	HexNAc(1) 153.065057; HexNAc(1) 153.065057; HexNAc(1) 153.065057	25	1953	S	xiongyingying-B.ScanId;v=1;d1=21040.21040.5	hcd
20 μL	0.5 μg/μL	P35658|NU214_HUMAN	P35658	NU214_HUMAN	K.TFGGFASSSFGEQKPTGT[+203.07937][+153.06506]FSSGGGS[+203.07937][+153.06506]VASQGFGFS[+203.07937][+153.06506]SPNK.T	T18(OGlycan / 356.1444); S25(OGlycan / 356.1444); S34(OGlycan / 356.1444)	5	4760.11	4760.13	680.48	HexNAc(1) 153.065057; HexNAc(1) 153.065057; HexNAc(1) 153.065057	34	1962	S	xiongyingying-B.ScanId;v=1;d1=21040.21040.5	hcd
20 μL	0.5 μg/μL	P35658|NU214_HUMAN	P35658	NU214_HUMAN	K.TFGGFASSSFGEQKPT[+203.07937][+153.06506]GTFSSGGGS[+203.07937][+153.06506]VASQGFGFS[+203.07937][+153.06506]SPNK.T	T16(OGlycan / 356.1444); S25(OGlycan / 356.1444); S34(OGlycan / 356.1444)	5	4760.11	4760.13	562.75	HexNAc(1) 153.065057; HexNAc(1) 153.065057; HexNAc(1) 153.065057	16	1944	T	xiongyingying-B.ScanId;v=1;d1=20999.20999.5	hcd
20 μL	0.5 μg/μL	P35658|NU214_HUMAN	P35658	NU214_HUMAN	K.TFGGFASSSFGEQKPT[+203.07937][+153.06506]GTFSSGGGS[+203.07937][+153.06506]VASQGFGFS[+203.07937][+153.06506]SPNK.T	T16(OGlycan / 356.1444); S25(OGlycan / 356.1444); S34(OGlycan / 356.1444)	5	4760.11	4760.13	562.75	HexNAc(1) 153.065057; HexNAc(1) 153.065057; HexNAc(1) 153.065057	25	1953	S	xiongyingying-B.ScanId;v=1;d1=20999.20999.5	hcd
20 μL	0.5 μg/μL	P35658|NU214_HUMAN	P35658	NU214_HUMAN	K.TFGGFASSSFGEQKPT[+203.07937][+153.06506]GTFSSGGGS[+203.07937][+153.06506]VASQGFGFS[+203.07937][+153.06506]SPNK.T	T16(OGlycan / 356.1444); S25(OGlycan / 356.1444); S34(OGlycan / 356.1444)	5	4760.11	4760.13	562.75	HexNAc(1) 153.065057; HexNAc(1) 153.065057; HexNAc(1) 153.065057	34	1962	S	xiongyingying-B.ScanId;v=1;d1=20999.20999.5	hcd
20 μL	0.5 μg/μL	P35658|NU214_HUMAN	P35658	NU214_HUMAN	K.TFGGFASSSFGEQKPTGTFSSGGGS[+203.07937][+153.06506]VASQGFGFS[+203.07937][+153.06506]SPNK.T	S25(OGlycan / 356.1444); S34(OGlycan / 356.1444)	5	4403.97	4403.98	1187.64	HexNAc(1) 153.065057; HexNAc(1) 153.065057	25	1953	S	xiongyingying-B.ScanId;v=1;d1=25374.25374.5	hcd
20 μL	0.5 μg/μL	P35658|NU214_HUMAN	P35658	NU214_HUMAN	K.TFGGFASSSFGEQKPTGTFSSGGGS[+203.07937][+153.06506]VASQGFGFS[+203.07937][+153.06506]SPNK.T	S25(OGlycan / 356.1444); S34(OGlycan / 356.1444)	5	4403.97	4403.98	1187.64	HexNAc(1) 153.065057; HexNAc(1) 153.065057	34	1962	S	xiongyingying-B.ScanId;v=1;d1=25374.25374.5	hcd
20 μL	0.5 μg/μL	P35658|NU214_HUMAN	P35658	NU214_HUMAN	K.TFGGFASSSFGEQKPTGTFSSGGGSVAS[+203.07937][+153.06506]QGFGFS[+203.07937][+153.06506]SPNK.T	S28(OGlycan / 356.1444); S34(OGlycan / 356.1444)	5	4404.97	4403.98	930.53	HexNAc(1) 153.065057; HexNAc(1) 153.065057	28	1956	S	xiongyingying-B.ScanId;v=1;d1=25049.25049.5	hcd
20 μL	0.5 μg/μL	P35658|NU214_HUMAN	P35658	NU214_HUMAN	K.TFGGFASSSFGEQKPTGTFSSGGGSVAS[+203.07937][+153.06506]QGFGFS[+203.07937][+153.06506]SPNK.T	S28(OGlycan / 356.1444); S34(OGlycan / 356.1444)	5	4404.97	4403.98	930.53	HexNAc(1) 153.065057; HexNAc(1) 153.065057	34	1962	S	xiongyingying-B.ScanId;v=1;d1=25049.25049.5	hcd
20 μL	0.5 μg/μL	P35658|NU214_HUMAN	P35658	NU214_HUMAN	K.TFGGFASSSFGEQKPTGTFSSGGGSVAS[+203.07937][+153.06506]QGFGFS[+203.07937][+153.06506]SPNK.T	S28(OGlycan / 356.1444); S34(OGlycan / 356.1444)	5	4405.02	4403.98	710.12	HexNAc(1) 153.065057; HexNAc(1) 153.065057	28	1956	S	xiongyingying-B.ScanId;v=1;d1=25770.25770.5	hcd
20 μL	0.5 μg/μL	P35658|NU214_HUMAN	P35658	NU214_HUMAN	K.TFGGFASSSFGEQKPTGTFSSGGGSVAS[+203.07937][+153.06506]QGFGFS[+203.07937][+153.06506]SPNK.T	S28(OGlycan / 356.1444); S34(OGlycan / 356.1444)	5	4405.02	4403.98	710.12	HexNAc(1) 153.065057; HexNAc(1) 153.065057	34	1962	S	xiongyingying-B.ScanId;v=1;d1=25770.25770.5	hcd
20 μL	0.5 μg/μL	P35658|NU214_HUMAN	P35658	NU214_HUMAN	K.TFGGFASSSFGEQKPTGTFSS[+203.07937][+153.06506]GGGSVASQGFGFSSPNK.T	S21(OGlycan / 356.1444)	4	4047.83	4047.84	1154.77	HexNAc(1) 153.065057	21	1949	S	xiongyingying-B.ScanId;v=1;d1=30728.30728.4	hcd
20 μL	0.5 μg/μL	P35658|NU214_HUMAN	P35658	NU214_HUMAN	K.TFGGFASSSFGEQKPTGTFSSGGGSVASQGFGFS[+203.07937][+153.06506]SPNK.T	S34(OGlycan / 356.1444)	4	4046.81	4047.84	890.84	HexNAc(1) 153.065057	34	1962	S	xiongyingying-B.ScanId;v=1;d1=31306.31306.4	hcd
20 μL	0.5 μg/μL	P35658|NU214_HUMAN	P35658	NU214_HUMAN	K.TGGFGAAPVFGSPPTFGGS[+203.07937][+153.06506]PGFGGVPAFGSAPAFTSPLGS[+203.07937][+153.06506]TGGK.V	S19(OGlycan / 356.1444); S40(OGlycan / 356.1444)	4	4668.19	4668.22	1058.88	HexNAc(1) 153.065057; HexNAc(1) 153.065057	19	1985	S	xiongyingying-B.ScanId;v=1;d1=44433.44433.4	hcd
20 μL	0.5 μg/μL	P35658|NU214_HUMAN	P35658	NU214_HUMAN	K.TGGFGAAPVFGSPPTFGGS[+203.07937][+153.06506]PGFGGVPAFGSAPAFTSPLGS[+203.07937][+153.06506]TGGK.V	S19(OGlycan / 356.1444); S40(OGlycan / 356.1444)	4	4668.19	4668.22	1058.88	HexNAc(1) 153.065057; HexNAc(1) 153.065057	40	2006	S	xiongyingying-B.ScanId;v=1;d1=44433.44433.4	hcd
20 μL	0.5 μg/μL	P35658|NU214_HUMAN	P35658	NU214_HUMAN	K.TGGFGAAPVFGSPPTFGGSPGFGGVPAFGSAPAFTS[+203.07937][+153.06506]PLGS[+203.07937][+153.06506]TGGK.V	S36(OGlycan / 356.1444); S40(OGlycan / 356.1444)	5	4668.2	4668.22	317.65	HexNAc(1) 153.065057; HexNAc(1) 153.065057	36	2002	S	xiongyingying-B.ScanId;v=1;d1=44508.44508.4	hcd
20 μL	0.5 μg/μL	P35658|NU214_HUMAN	P35658	NU214_HUMAN	K.TGGFGAAPVFGSPPTFGGSPGFGGVPAFGSAPAFTS[+203.07937][+153.06506]PLGS[+203.07937][+153.06506]TGGK.V	S36(OGlycan / 356.1444); S40(OGlycan / 356.1444)	5	4668.2	4668.22	317.65	HexNAc(1) 153.065057; HexNAc(1) 153.065057	40	2006	S	xiongyingying-B.ScanId;v=1;d1=44508.44508.4	hcd
20 μL	0.5 μg/μL	P35658|NU214_HUMAN	P35658	NU214_HUMAN	K.TGGFGAAPVFGSPPTFGGS[+203.07937][+153.06506]PGFGGVPAFGSAPAFTSPLGSTGGK.V	S19(OGlycan / 356.1444)	4	4313.05	4312.07	600.39	HexNAc(1) 153.065057	19	1985	S	xiongyingying-B.ScanId;v=1;d1=48196.48196.4	hcd
20 μL	0.5 μg/μL	P51610|HCFC1_HUMAN	P51610	HCFC1_HUMAN	K.YDIPATAATATS[+203.07937][+153.06506]PTPNPVPSVPANPPK.S	S12(OGlycan / 356.1444)	3	3030.51	3030.52	1155.11	HexNAc(1) 153.065057	12	411	S	xiongyingying-B.ScanId;v=1;d1=26888.26888.3	hcd
20 μL	0.5 μg/μL	P51610|HCFC1_HUMAN	P51610	HCFC1_HUMAN	K.SPAPAAAAPAVQPLTQVGIT[+203.07937][+153.06506]LLPQAAPAPPT[+203.07937][+153.06506]TTTIQVLPTVPGSSISVPTAAR.T	T20(OGlycan / 356.1444); T31(OGlycan / 356.1444)	6	5806.11	5806.11	526.43	HexNAc(1) 153.065057; HexNAc(1) 153.065057	20	446	T	xiongyingying-B.ScanId;v=1;d1=46967.46967.6	hcd
20 μL	0.5 μg/μL	P51610|HCFC1_HUMAN	P51610	HCFC1_HUMAN	K.SPAPAAAAPAVQPLTQVGIT[+203.07937][+153.06506]LLPQAAPAPPT[+203.07937][+153.06506]TTTIQVLPTVPGSSISVPTAAR.T	T20(OGlycan / 356.1444); T31(OGlycan / 356.1444)	6	5806.11	5806.11	526.43	HexNAc(1) 153.065057; HexNAc(1) 153.065057	31	457	T	xiongyingying-B.ScanId;v=1;d1=46967.46967.6	hcd
20 μL	0.5 μg/μL	P51610|HCFC1_HUMAN	P51610	HCFC1_HUMAN	K.VTGPQAT[+203.07937][+153.06506]T[+203.07937][+153.06506]GTPLVTM[+15.99492]RPASQAGK.A	T7(OGlycan / 356.1444); T8(OGlycan / 356.1444); M15(Oxidation / 15.9949)	4	2997.46	2997.48	755.81	HexNAc(1) 153.065057; HexNAc(1) 153.065057	7	495	T	xiongyingying-B.ScanId;v=1;d1=6997.6997.4	hcd
20 μL	0.5 μg/μL	P51610|HCFC1_HUMAN	P51610	HCFC1_HUMAN	K.VTGPQAT[+203.07937][+153.06506]T[+203.07937][+153.06506]GTPLVTM[+15.99492]RPASQAGK.A	T7(OGlycan / 356.1444); T8(OGlycan / 356.1444); M15(Oxidation / 15.9949)	4	2997.46	2997.48	755.81	HexNAc(1) 153.065057; HexNAc(1) 153.065057	8	496	T	xiongyingying-B.ScanId;v=1;d1=6997.6997.4	hcd
20 μL	0.5 μg/μL	P51610|HCFC1_HUMAN	P51610	HCFC1_HUMAN	K.VTGPQAT[+203.07937][+153.06506]T[+203.07937][+153.06506]GTPLVTMRPASQAGK.A	T7(OGlycan / 356.1444); T8(OGlycan / 356.1444)	4	2981.47	2981.49	862.25	HexNAc(1) 153.065057; HexNAc(1) 153.065057	7	495	T	xiongyingying-B.ScanId;v=1;d1=9434.9434.4	hcd
20 μL	0.5 μg/μL	P51610|HCFC1_HUMAN	P51610	HCFC1_HUMAN	K.VTGPQAT[+203.07937][+153.06506]T[+203.07937][+153.06506]GTPLVTMRPASQAGK.A	T7(OGlycan / 356.1444); T8(OGlycan / 356.1444)	4	2981.47	2981.49	862.25	HexNAc(1) 153.065057; HexNAc(1) 153.065057	8	496	T	xiongyingying-B.ScanId;v=1;d1=9434.9434.4	hcd
20 μL	0.5 μg/μL	P51610|HCFC1_HUMAN	P51610	HCFC1_HUMAN	K.VTGPQATTGT[+203.07937][+153.06506]PLVTM[+15.99492]RPASQAGK.A	T10(OGlycan / 356.1444); M15(Oxidation / 15.9949)	4	2641.33	2641.34	1011.77	HexNAc(1) 153.065057	10	498	T	xiongyingying-B.ScanId;v=1;d1=9909.9909.4	hcd
20 μL	0.5 μg/μL	P51610|HCFC1_HUMAN	P51610	HCFC1_HUMAN	K.VTGPQATTGTPLVT[+203.07937][+153.06506]MRPASQAGK.A	T14(OGlycan / 356.1444)	4	2625.33	2625.34	1064.11	HexNAc(1) 153.065057	14	502	T	xiongyingying-B.ScanId;v=1;d1=13045.13045.4	hcd
20 μL	0.5 μg/μL	P51610|HCFC1_HUMAN	P51610	HCFC1_HUMAN	K.VTGPQATTGTPLVT[+203.07937][+153.06506]MRPASQAGK.A	T14(OGlycan / 356.1444)	4	2625.33	2625.34	951.6	HexNAc(1) 153.065057	14	502	T	xiongyingying-B.ScanId;v=1;d1=13712.13712.4	hcd
20 μL	0.5 μg/μL	P51610|HCFC1_HUMAN	P51610	HCFC1_HUMAN	K.VTGPQAT[+203.07937][+153.06506]T[+203.07937][+153.06506]GTPLVTM[+15.99492]R.P	T7(OGlycan / 356.1444); T8(OGlycan / 356.1444); M15(Oxidation / 15.9949)	4	2358.14	2358.15	422.68	HexNAc(1) 153.065057; HexNAc(1) 153.065057	7	495	T	xiongyingying-B.ScanId;v=1;d1=7227.7227.4	hcd
20 μL	0.5 μg/μL	P51610|HCFC1_HUMAN	P51610	HCFC1_HUMAN	K.VTGPQAT[+203.07937][+153.06506]T[+203.07937][+153.06506]GTPLVTM[+15.99492]R.P	T7(OGlycan / 356.1444); T8(OGlycan / 356.1444); M15(Oxidation / 15.9949)	4	2358.14	2358.15	422.68	HexNAc(1) 153.065057; HexNAc(1) 153.065057	8	496	T	xiongyingying-B.ScanId;v=1;d1=7227.7227.4	hcd
20 μL	0.5 μg/μL	P51610|HCFC1_HUMAN	P51610	HCFC1_HUMAN	K.VTGPQAT[+203.07937][+153.06506]T[+203.07937][+153.06506]GTPLVTMR.P	T7(OGlycan / 356.1444); T8(OGlycan / 356.1444)	3	2342.14	2342.15	524.5	HexNAc(1) 153.065057; HexNAc(1) 153.065057	7	495	T	xiongyingying-B.ScanId;v=1;d1=10322.10322.3	hcd
20 μL	0.5 μg/μL	P51610|HCFC1_HUMAN	P51610	HCFC1_HUMAN	K.VTGPQAT[+203.07937][+153.06506]T[+203.07937][+153.06506]GTPLVTMR.P	T7(OGlycan / 356.1444); T8(OGlycan / 356.1444)	3	2342.14	2342.15	524.5	HexNAc(1) 153.065057; HexNAc(1) 153.065057	8	496	T	xiongyingying-B.ScanId;v=1;d1=10322.10322.3	hcd
20 μL	0.5 μg/μL	P51610|HCFC1_HUMAN	P51610	HCFC1_HUMAN	K.APVTVTS[+203.07937][+153.06506]LPAGVR.M	S7(OGlycan / 356.1444)	2	1623.87	1623.88	737.64	HexNAc(1) 153.065057	7	518	S	xiongyingying-B.ScanId;v=1;d1=14711.14711.2	hcd
20 μL	0.5 μg/μL	P51610|HCFC1_HUMAN	P51610	HCFC1_HUMAN	R.MVVPTQSAQGTVIGSS[+203.07937][+153.06506]PQMSGMAALAAAAAATQK.I	S16(OGlycan / 356.1444)	4	3587.75	3587.76	751.18	HexNAc(1) 153.065057	16	540	S	xiongyingying-B.ScanId;v=1;d1=39814.39814.4	hcd
20 μL	0.5 μg/μL	P51610|HCFC1_HUMAN	P51610	HCFC1_HUMAN	R.MVVPTQSAQGTVIGSS[+203.07937][+153.06506]PQMSGMAALAAAAAATQK.I	S16(OGlycan / 356.1444)	4	3587.76	3587.76	474.89	HexNAc(1) 153.065057	16	540	S	xiongyingying-B.ScanId;v=1;d1=40319.40319.2	hcd
20 μL	0.5 μg/μL	P51610|HCFC1_HUMAN	P51610	HCFC1_HUMAN	K.IPPS[+203.07937][+153.06506]SAPTVLSVPAGT[+203.07937][+153.06506]TIVK.T	S4(OGlycan / 356.1444); T16(OGlycan / 356.1444)	3	2647.4	2647.41	830.12	HexNAc(1) 153.065057; HexNAc(1) 153.065057	4	562	S	xiongyingying-B.ScanId;v=1;d1=19450.19450.3	hcd
20 μL	0.5 μg/μL	P51610|HCFC1_HUMAN	P51610	HCFC1_HUMAN	K.IPPS[+203.07937][+153.06506]SAPTVLSVPAGT[+203.07937][+153.06506]TIVK.T	S4(OGlycan / 356.1444); T16(OGlycan / 356.1444)	3	2647.4	2647.41	830.12	HexNAc(1) 153.065057; HexNAc(1) 153.065057	16	574	T	xiongyingying-B.ScanId;v=1;d1=19450.19450.3	hcd
20 μL	0.5 μg/μL	P51610|HCFC1_HUMAN	P51610	HCFC1_HUMAN	K.IPPS[+203.07937][+153.06506]SAPTVLSVPAGT[+203.07937][+153.06506]TIVK.T	S4(OGlycan / 356.1444); T16(OGlycan / 356.1444)	3	2647.4	2647.41	776.17	HexNAc(1) 153.065057; HexNAc(1) 153.065057	4	562	S	xiongyingying-B.ScanId;v=1;d1=19767.19767.3	hcd
20 μL	0.5 μg/μL	P51610|HCFC1_HUMAN	P51610	HCFC1_HUMAN	K.IPPS[+203.07937][+153.06506]SAPTVLSVPAGT[+203.07937][+153.06506]TIVK.T	S4(OGlycan / 356.1444); T16(OGlycan / 356.1444)	3	2647.4	2647.41	776.17	HexNAc(1) 153.065057; HexNAc(1) 153.065057	16	574	T	xiongyingying-B.ScanId;v=1;d1=19767.19767.3	hcd
20 μL	0.5 μg/μL	P51610|HCFC1_HUMAN	P51610	HCFC1_HUMAN	K.IPPS[+203.07937][+153.06506]SAPTVLS[+203.07937][+153.06506]VPAGTTIVK.T	S4(OGlycan / 356.1444); S11(OGlycan / 356.1444)	4	2647.4	2647.41	231.86	HexNAc(1) 153.065057; HexNAc(1) 153.065057	4	562	S	xiongyingying-B.ScanId;v=1;d1=19844.19844.2	hcd
20 μL	0.5 μg/μL	P51610|HCFC1_HUMAN	P51610	HCFC1_HUMAN	K.IPPS[+203.07937][+153.06506]SAPTVLS[+203.07937][+153.06506]VPAGTTIVK.T	S4(OGlycan / 356.1444); S11(OGlycan / 356.1444)	4	2647.4	2647.41	231.86	HexNAc(1) 153.065057; HexNAc(1) 153.065057	11	569	S	xiongyingying-B.ScanId;v=1;d1=19844.19844.2	hcd
20 μL	0.5 μg/μL	P51610|HCFC1_HUMAN	P51610	HCFC1_HUMAN	K.IPPSSAPTVLS[+203.07937][+153.06506]VPAGTTIVK.T	S11(OGlycan / 356.1444)	4	2291.25	2291.26	263.49	HexNAc(1) 153.065057	11	569	S	xiongyingying-B.ScanId;v=1;d1=26885.26885.4	hcd
20 μL	0.5 μg/μL	P51610|HCFC1_HUMAN	P51610	HCFC1_HUMAN	K.TM[+15.99492]AVTPGTT[+203.07937][+153.06506]T[+203.07937][+153.06506]LPATVK.V	M2(Oxidation / 15.9949); T9(OGlycan / 356.1444); T10(OGlycan / 356.1444)	4	2317.13	2317.15	629.57	HexNAc(1) 153.065057; HexNAc(1) 153.065057	9	587	T	xiongyingying-B.ScanId;v=1;d1=7896.7896.4	hcd
20 μL	0.5 μg/μL	P51610|HCFC1_HUMAN	P51610	HCFC1_HUMAN	K.TM[+15.99492]AVTPGTT[+203.07937][+153.06506]T[+203.07937][+153.06506]LPATVK.V	M2(Oxidation / 15.9949); T9(OGlycan / 356.1444); T10(OGlycan / 356.1444)	4	2317.13	2317.15	629.57	HexNAc(1) 153.065057; HexNAc(1) 153.065057	10	588	T	xiongyingying-B.ScanId;v=1;d1=7896.7896.4	hcd
20 μL	0.5 μg/μL	P51610|HCFC1_HUMAN	P51610	HCFC1_HUMAN	K.TMAVT[+203.07937][+153.06506]PGT[+203.07937][+153.06506]TTLPATVK.V	T5(OGlycan / 356.1444); T8(OGlycan / 356.1444)	4	2301.14	2301.15	560.39	HexNAc(1) 153.065057; HexNAc(1) 153.065057	5	583	T	xiongyingying-B.ScanId;v=1;d1=10998.10998.4	hcd
20 μL	0.5 μg/μL	P51610|HCFC1_HUMAN	P51610	HCFC1_HUMAN	K.TMAVT[+203.07937][+153.06506]PGT[+203.07937][+153.06506]TTLPATVK.V	T5(OGlycan / 356.1444); T8(OGlycan / 356.1444)	4	2301.14	2301.15	560.39	HexNAc(1) 153.065057; HexNAc(1) 153.065057	8	586	T	xiongyingying-B.ScanId;v=1;d1=10998.10998.4	hcd
20 μL	0.5 μg/μL	P51610|HCFC1_HUMAN	P51610	HCFC1_HUMAN	K.TMAVTPGTT[+203.07937][+153.06506]T[+203.07937][+153.06506]LPATVK.V	T9(OGlycan / 356.1444); T10(OGlycan / 356.1444)	4	2301.14	2301.15	399.28	HexNAc(1) 153.065057; HexNAc(1) 153.065057	9	587	T	xiongyingying-B.ScanId;v=1;d1=10935.10935.2	hcd
20 μL	0.5 μg/μL	P51610|HCFC1_HUMAN	P51610	HCFC1_HUMAN	K.TMAVTPGTT[+203.07937][+153.06506]T[+203.07937][+153.06506]LPATVK.V	T9(OGlycan / 356.1444); T10(OGlycan / 356.1444)	4	2301.14	2301.15	399.28	HexNAc(1) 153.065057; HexNAc(1) 153.065057	10	588	T	xiongyingying-B.ScanId;v=1;d1=10935.10935.2	hcd
20 μL	0.5 μg/μL	P51610|HCFC1_HUMAN	P51610	HCFC1_HUMAN	K.T[+203.07937][+153.06506]MAVT[+203.07937][+153.06506]PGTTTLPATVK.V	T1(OGlycan / 356.1444); T5(OGlycan / 356.1444)	4	2301.14	2301.15	346.9	HexNAc(1) 153.065057; HexNAc(1) 153.065057	1	579	T	xiongyingying-B.ScanId;v=1;d1=11010.11010.2	hcd
20 μL	0.5 μg/μL	P51610|HCFC1_HUMAN	P51610	HCFC1_HUMAN	K.T[+203.07937][+153.06506]MAVT[+203.07937][+153.06506]PGTTTLPATVK.V	T1(OGlycan / 356.1444); T5(OGlycan / 356.1444)	4	2301.14	2301.15	346.9	HexNAc(1) 153.065057; HexNAc(1) 153.065057	5	583	T	xiongyingying-B.ScanId;v=1;d1=11010.11010.2	hcd
20 μL	0.5 μg/μL	P51610|HCFC1_HUMAN	P51610	HCFC1_HUMAN	K.TM[+15.99492]AVTPGTTT[+203.07937][+153.06506]LPATVK.V	M2(Oxidation / 15.9949); T10(OGlycan / 356.1444)	3	1960.99	1961	614.28	HexNAc(1) 153.065057	10	588	T	xiongyingying-B.ScanId;v=1;d1=13446.13446.3	hcd
20 μL	0.5 μg/μL	P51610|HCFC1_HUMAN	P51610	HCFC1_HUMAN	K.TM[+15.99492]AVTPGTTT[+203.07937][+153.06506]LPATVK.V	M2(Oxidation / 15.9949); T10(OGlycan / 356.1444)	3	1961	1961	402.9	HexNAc(1) 153.065057	10	588	T	xiongyingying-B.ScanId;v=1;d1=15092.15092.3	hcd
20 μL	0.5 μg/μL	P51610|HCFC1_HUMAN	P51610	HCFC1_HUMAN	K.T[+203.07937][+153.06506]M[+15.99492]AVTPGTTTLPATVK.V	T1(OGlycan / 356.1444); M2(Oxidation / 15.9949)	3	1960.99	1961	278.01	HexNAc(1) 153.065057	1	579	T	xiongyingying-B.ScanId;v=1;d1=13806.13806.3	hcd
20 μL	0.5 μg/μL	P51610|HCFC1_HUMAN	P51610	HCFC1_HUMAN	K.T[+203.07937][+153.06506]MAVTPGTTTLPATVK.V	T1(OGlycan / 356.1444)	2	1945	1945.01	670.73	HexNAc(1) 153.065057	1	579	T	xiongyingying-B.ScanId;v=1;d1=16249.16249.2	hcd
20 μL	0.5 μg/μL	P51610|HCFC1_HUMAN	P51610	HCFC1_HUMAN	K.TMAVT[+203.07937][+153.06506]PGTTTLPATVK.V	T5(OGlycan / 356.1444)	3	1945	1945.01	579.16	HexNAc(1) 153.065057	5	583	T	xiongyingying-B.ScanId;v=1;d1=17396.17396.3	hcd
20 μL	0.5 μg/μL	P51610|HCFC1_HUMAN	P51610	HCFC1_HUMAN	K.TAAAQVGTS[+203.07937][+153.06506]VS[+203.07937][+153.06506]S[+203.07937][+153.06506]AT[+203.07937][+153.06506]NTSTRPIITVHK.S	S9(OGlycan / 356.1444); S11(OGlycan / 356.1444); S12(OGlycan / 356.1444); T14(OGlycan / 356.1444)	5	4022.94	4022.96	181.83	HexNAc(1) 153.065057; HexNAc(1) 153.065057; HexNAc(1) 153.065057; HexNAc(1) 153.065057	9	620	S	xiongyingying-B.ScanId;v=1;d1=5163.5163.5	hcd
20 μL	0.5 μg/μL	P51610|HCFC1_HUMAN	P51610	HCFC1_HUMAN	K.TAAAQVGTS[+203.07937][+153.06506]VS[+203.07937][+153.06506]S[+203.07937][+153.06506]AT[+203.07937][+153.06506]NTSTRPIITVHK.S	S9(OGlycan / 356.1444); S11(OGlycan / 356.1444); S12(OGlycan / 356.1444); T14(OGlycan / 356.1444)	5	4022.94	4022.96	181.83	HexNAc(1) 153.065057; HexNAc(1) 153.065057; HexNAc(1) 153.065057; HexNAc(1) 153.065057	11	622	S	xiongyingying-B.ScanId;v=1;d1=5163.5163.5	hcd
20 μL	0.5 μg/μL	P51610|HCFC1_HUMAN	P51610	HCFC1_HUMAN	K.TAAAQVGTS[+203.07937][+153.06506]VS[+203.07937][+153.06506]S[+203.07937][+153.06506]AT[+203.07937][+153.06506]NTSTRPIITVHK.S	S9(OGlycan / 356.1444); S11(OGlycan / 356.1444); S12(OGlycan / 356.1444); T14(OGlycan / 356.1444)	5	4022.94	4022.96	181.83	HexNAc(1) 153.065057; HexNAc(1) 153.065057; HexNAc(1) 153.065057; HexNAc(1) 153.065057	12	623	S	xiongyingying-B.ScanId;v=1;d1=5163.5163.5	hcd
20 μL	0.5 μg/μL	P51610|HCFC1_HUMAN	P51610	HCFC1_HUMAN	K.TAAAQVGTS[+203.07937][+153.06506]VS[+203.07937][+153.06506]S[+203.07937][+153.06506]AT[+203.07937][+153.06506]NTSTRPIITVHK.S	S9(OGlycan / 356.1444); S11(OGlycan / 356.1444); S12(OGlycan / 356.1444); T14(OGlycan / 356.1444)	5	4022.94	4022.96	181.83	HexNAc(1) 153.065057; HexNAc(1) 153.065057; HexNAc(1) 153.065057; HexNAc(1) 153.065057	14	625	T	xiongyingying-B.ScanId;v=1;d1=5163.5163.5	hcd
20 μL	0.5 μg/μL	P51610|HCFC1_HUMAN	P51610	HCFC1_HUMAN	K.TAAAQVGTSVSSATNT[+203.07937][+153.06506]S[+203.07937][+153.06506]T[+203.07937][+153.06506]RPIITVHK.S	T16(OGlycan / 356.1444); S17(OGlycan / 356.1444); T18(OGlycan / 356.1444)	6	3666.8	3666.82	630.53	HexNAc(1) 153.065057; HexNAc(1) 153.065057; HexNAc(1) 153.065057	16	627	T	xiongyingying-B.ScanId;v=1;d1=6991.6991.6	hcd
20 μL	0.5 μg/μL	P51610|HCFC1_HUMAN	P51610	HCFC1_HUMAN	K.TAAAQVGTSVSSATNT[+203.07937][+153.06506]S[+203.07937][+153.06506]T[+203.07937][+153.06506]RPIITVHK.S	T16(OGlycan / 356.1444); S17(OGlycan / 356.1444); T18(OGlycan / 356.1444)	6	3666.8	3666.82	630.53	HexNAc(1) 153.065057; HexNAc(1) 153.065057; HexNAc(1) 153.065057	17	628	S	xiongyingying-B.ScanId;v=1;d1=6991.6991.6	hcd
20 μL	0.5 μg/μL	P51610|HCFC1_HUMAN	P51610	HCFC1_HUMAN	K.TAAAQVGTSVSSATNT[+203.07937][+153.06506]S[+203.07937][+153.06506]T[+203.07937][+153.06506]RPIITVHK.S	T16(OGlycan / 356.1444); S17(OGlycan / 356.1444); T18(OGlycan / 356.1444)	6	3666.8	3666.82	630.53	HexNAc(1) 153.065057; HexNAc(1) 153.065057; HexNAc(1) 153.065057	18	629	T	xiongyingying-B.ScanId;v=1;d1=6991.6991.6	hcd
20 μL	0.5 μg/μL	P51610|HCFC1_HUMAN	P51610	HCFC1_HUMAN	K.TAAAQVGTS[+203.07937][+153.06506]VS[+203.07937][+153.06506]S[+203.07937][+153.06506]ATNTSTRPIITVHK.S	S9(OGlycan / 356.1444); S11(OGlycan / 356.1444); S12(OGlycan / 356.1444)	4	3666.81	3666.82	534.77	HexNAc(1) 153.065057; HexNAc(1) 153.065057; HexNAc(1) 153.065057	9	620	S	xiongyingying-B.ScanId;v=1;d1=6410.6410.4	hcd
20 μL	0.5 μg/μL	P51610|HCFC1_HUMAN	P51610	HCFC1_HUMAN	K.TAAAQVGTS[+203.07937][+153.06506]VS[+203.07937][+153.06506]S[+203.07937][+153.06506]ATNTSTRPIITVHK.S	S9(OGlycan / 356.1444); S11(OGlycan / 356.1444); S12(OGlycan / 356.1444)	4	3666.81	3666.82	534.77	HexNAc(1) 153.065057; HexNAc(1) 153.065057; HexNAc(1) 153.065057	11	622	S	xiongyingying-B.ScanId;v=1;d1=6410.6410.4	hcd
20 μL	0.5 μg/μL	P51610|HCFC1_HUMAN	P51610	HCFC1_HUMAN	K.TAAAQVGTS[+203.07937][+153.06506]VS[+203.07937][+153.06506]S[+203.07937][+153.06506]ATNTSTRPIITVHK.S	S9(OGlycan / 356.1444); S11(OGlycan / 356.1444); S12(OGlycan / 356.1444)	4	3666.81	3666.82	534.77	HexNAc(1) 153.065057; HexNAc(1) 153.065057; HexNAc(1) 153.065057	12	623	S	xiongyingying-B.ScanId;v=1;d1=6410.6410.4	hcd
20 μL	0.5 μg/μL	P51610|HCFC1_HUMAN	P51610	HCFC1_HUMAN	K.TAAAQVGTSVSSATNTS[+203.07937][+153.06506]T[+203.07937][+153.06506]RPIITVHK.S	S17(OGlycan / 356.1444); T18(OGlycan / 356.1444)	5	3310.65	3310.67	373.49	HexNAc(1) 153.065057; HexNAc(1) 153.065057	17	628	S	xiongyingying-B.ScanId;v=1;d1=8337.8337.5	hcd
20 μL	0.5 μg/μL	P51610|HCFC1_HUMAN	P51610	HCFC1_HUMAN	K.TAAAQVGTSVSSATNTS[+203.07937][+153.06506]T[+203.07937][+153.06506]RPIITVHK.S	S17(OGlycan / 356.1444); T18(OGlycan / 356.1444)	5	3310.65	3310.67	373.49	HexNAc(1) 153.065057; HexNAc(1) 153.065057	18	629	T	xiongyingying-B.ScanId;v=1;d1=8337.8337.5	hcd
20 μL	0.5 μg/μL	P51610|HCFC1_HUMAN	P51610	HCFC1_HUMAN	K.TAAAQVGTSVSSATNTS[+203.07937][+153.06506]T[+203.07937][+153.06506]RPIITVHK.S	S17(OGlycan / 356.1444); T18(OGlycan / 356.1444)	5	3310.66	3310.67	355.22	HexNAc(1) 153.065057; HexNAc(1) 153.065057	17	628	S	xiongyingying-B.ScanId;v=1;d1=8708.8708.5	hcd
20 μL	0.5 μg/μL	P51610|HCFC1_HUMAN	P51610	HCFC1_HUMAN	K.TAAAQVGTSVSSATNTS[+203.07937][+153.06506]T[+203.07937][+153.06506]RPIITVHK.S	S17(OGlycan / 356.1444); T18(OGlycan / 356.1444)	5	3310.66	3310.67	355.22	HexNAc(1) 153.065057; HexNAc(1) 153.065057	18	629	T	xiongyingying-B.ScanId;v=1;d1=8708.8708.5	hcd
20 μL	0.5 μg/μL	P51610|HCFC1_HUMAN	P51610	HCFC1_HUMAN	K.TAAAQVGTSVSSATNT[+203.07937][+153.06506]STRPIITVHK.S	T16(OGlycan / 356.1444)	5	2954.53	2954.53	247.95	HexNAc(1) 153.065057	16	627	T	xiongyingying-B.ScanId;v=1;d1=8109.8109.5	hcd
20 μL	0.5 μg/μL	P51610|HCFC1_HUMAN	P51610	HCFC1_HUMAN	K.TAAAQVGT[+203.07937][+153.06506]SVSS[+203.07937][+153.06506]ATNTSTR.P	T8(OGlycan / 356.1444); S12(OGlycan / 356.1444)	3	2522.17	2522.18	312.12	HexNAc(1) 153.065057; HexNAc(1) 153.065057	8	619	T	xiongyingying-B.ScanId;v=1;d1=4957.4957.3	hcd
20 μL	0.5 μg/μL	P51610|HCFC1_HUMAN	P51610	HCFC1_HUMAN	K.TAAAQVGT[+203.07937][+153.06506]SVSS[+203.07937][+153.06506]ATNTSTR.P	T8(OGlycan / 356.1444); S12(OGlycan / 356.1444)	3	2522.17	2522.18	312.12	HexNAc(1) 153.065057; HexNAc(1) 153.065057	12	623	S	xiongyingying-B.ScanId;v=1;d1=4957.4957.3	hcd
20 μL	0.5 μg/μL	P51610|HCFC1_HUMAN	P51610	HCFC1_HUMAN	K.S[+203.07937][+153.06506]GTVT[+203.07937][+153.06506]VAQQAQVVTT[+203.07937][+153.06506]VVGGVTK.T	S1(OGlycan / 356.1444); T5(OGlycan / 356.1444); T15(OGlycan / 356.1444)	4	3198.61	3198.61	811.85	HexNAc(1) 153.065057; HexNAc(1) 153.065057; HexNAc(1) 153.065057	1	638	S	xiongyingying-B.ScanId;v=1;d1=9639.9639.4	hcd
20 μL	0.5 μg/μL	P51610|HCFC1_HUMAN	P51610	HCFC1_HUMAN	K.S[+203.07937][+153.06506]GTVT[+203.07937][+153.06506]VAQQAQVVTT[+203.07937][+153.06506]VVGGVTK.T	S1(OGlycan / 356.1444); T5(OGlycan / 356.1444); T15(OGlycan / 356.1444)	4	3198.61	3198.61	811.85	HexNAc(1) 153.065057; HexNAc(1) 153.065057; HexNAc(1) 153.065057	5	642	T	xiongyingying-B.ScanId;v=1;d1=9639.9639.4	hcd
20 μL	0.5 μg/μL	P51610|HCFC1_HUMAN	P51610	HCFC1_HUMAN	K.S[+203.07937][+153.06506]GTVT[+203.07937][+153.06506]VAQQAQVVTT[+203.07937][+153.06506]VVGGVTK.T	S1(OGlycan / 356.1444); T5(OGlycan / 356.1444); T15(OGlycan / 356.1444)	4	3198.61	3198.61	811.85	HexNAc(1) 153.065057; HexNAc(1) 153.065057; HexNAc(1) 153.065057	15	652	T	xiongyingying-B.ScanId;v=1;d1=9639.9639.4	hcd
20 μL	0.5 μg/μL	P51610|HCFC1_HUMAN	P51610	HCFC1_HUMAN	K.S[+203.07937][+153.06506]GTVTVAQQAQVVTT[+203.07937][+153.06506]VVGGVTK.T	S1(OGlycan / 356.1444); T15(OGlycan / 356.1444)	3	2842.45	2842.47	794.29	HexNAc(1) 153.065057; HexNAc(1) 153.065057	1	638	S	xiongyingying-B.ScanId;v=1;d1=12880.12880.3	hcd
20 μL	0.5 μg/μL	P51610|HCFC1_HUMAN	P51610	HCFC1_HUMAN	K.S[+203.07937][+153.06506]GTVTVAQQAQVVTT[+203.07937][+153.06506]VVGGVTK.T	S1(OGlycan / 356.1444); T15(OGlycan / 356.1444)	3	2842.45	2842.47	794.29	HexNAc(1) 153.065057; HexNAc(1) 153.065057	15	652	T	xiongyingying-B.ScanId;v=1;d1=12880.12880.3	hcd
20 μL	0.5 μg/μL	P51610|HCFC1_HUMAN	P51610	HCFC1_HUMAN	K.SPISVPGGSALIS[+203.07937][+153.06506]NLGK.V	S13(OGlycan / 356.1444)	3	1953.03	1953.04	803.87	HexNAc(1) 153.065057	13	678	S	xiongyingying-B.ScanId;v=1;d1=27519.27519.3	hcd
20 μL	0.5 μg/μL	P51610|HCFC1_HUMAN	P51610	HCFC1_HUMAN	K.VMSVVQTKPVQT[+203.07937][+153.06506]S[+203.07937][+153.06506]AVT[+203.07937][+153.06506]GQASTGPVTQIIQTK.G	T12(OGlycan / 356.1444); S13(OGlycan / 356.1444); T16(OGlycan / 356.1444)	5	4253.14	4253.16	270.5	HexNAc(1) 153.065057; HexNAc(1) 153.065057; HexNAc(1) 153.065057	12	694	T	xiongyingying-B.ScanId;v=1;d1=14868.14868.5	hcd
20 μL	0.5 μg/μL	P51610|HCFC1_HUMAN	P51610	HCFC1_HUMAN	K.VMSVVQTKPVQT[+203.07937][+153.06506]S[+203.07937][+153.06506]AVT[+203.07937][+153.06506]GQASTGPVTQIIQTK.G	T12(OGlycan / 356.1444); S13(OGlycan / 356.1444); T16(OGlycan / 356.1444)	5	4253.14	4253.16	270.5	HexNAc(1) 153.065057; HexNAc(1) 153.065057; HexNAc(1) 153.065057	13	695	S	xiongyingying-B.ScanId;v=1;d1=14868.14868.5	hcd
20 μL	0.5 μg/μL	P51610|HCFC1_HUMAN	P51610	HCFC1_HUMAN	K.VMSVVQTKPVQT[+203.07937][+153.06506]S[+203.07937][+153.06506]AVT[+203.07937][+153.06506]GQASTGPVTQIIQTK.G	T12(OGlycan / 356.1444); S13(OGlycan / 356.1444); T16(OGlycan / 356.1444)	5	4253.14	4253.16	270.5	HexNAc(1) 153.065057; HexNAc(1) 153.065057; HexNAc(1) 153.065057	16	698	T	xiongyingying-B.ScanId;v=1;d1=14868.14868.5	hcd
20 μL	0.5 μg/μL	P51610|HCFC1_HUMAN	P51610	HCFC1_HUMAN	K.VM[+15.99492]SVVQTKPVQTS[+203.07937][+153.06506]AVT[+203.07937][+153.06506]GQASTGPVTQIIQTK.G	M2(Oxidation / 15.9949); S13(OGlycan / 356.1444); T16(OGlycan / 356.1444)	5	3913	3913.01	773.56	HexNAc(1) 153.065057; HexNAc(1) 153.065057	13	695	S	xiongyingying-B.ScanId;v=1;d1=16958.16958.5	hcd
20 μL	0.5 μg/μL	P51610|HCFC1_HUMAN	P51610	HCFC1_HUMAN	K.VM[+15.99492]SVVQTKPVQTS[+203.07937][+153.06506]AVT[+203.07937][+153.06506]GQASTGPVTQIIQTK.G	M2(Oxidation / 15.9949); S13(OGlycan / 356.1444); T16(OGlycan / 356.1444)	5	3913	3913.01	773.56	HexNAc(1) 153.065057; HexNAc(1) 153.065057	16	698	T	xiongyingying-B.ScanId;v=1;d1=16958.16958.5	hcd
20 μL	0.5 μg/μL	P51610|HCFC1_HUMAN	P51610	HCFC1_HUMAN	K.VM[+15.99492]SVVQT[+203.07937][+153.06506]KPVQT[+203.07937][+153.06506]SAVTGQASTGPVTQIIQTK.G	M2(Oxidation / 15.9949); T7(OGlycan / 356.1444); T12(OGlycan / 356.1444)	5	3913	3913.01	752.35	HexNAc(1) 153.065057; HexNAc(1) 153.065057	7	689	T	xiongyingying-B.ScanId;v=1;d1=17377.17377.5	hcd
20 μL	0.5 μg/μL	P51610|HCFC1_HUMAN	P51610	HCFC1_HUMAN	K.VM[+15.99492]SVVQT[+203.07937][+153.06506]KPVQT[+203.07937][+153.06506]SAVTGQASTGPVTQIIQTK.G	M2(Oxidation / 15.9949); T7(OGlycan / 356.1444); T12(OGlycan / 356.1444)	5	3913	3913.01	752.35	HexNAc(1) 153.065057; HexNAc(1) 153.065057	12	694	T	xiongyingying-B.ScanId;v=1;d1=17377.17377.5	hcd
20 μL	0.5 μg/μL	P51610|HCFC1_HUMAN	P51610	HCFC1_HUMAN	K.VM[+15.99492]SVVQT[+203.07937][+153.06506]KPVQT[+203.07937][+153.06506]SAVTGQASTGPVTQIIQTK.G	M2(Oxidation / 15.9949); T7(OGlycan / 356.1444); T12(OGlycan / 356.1444)	5	3913	3913.01	714.12	HexNAc(1) 153.065057; HexNAc(1) 153.065057	7	689	T	xiongyingying-B.ScanId;v=1;d1=17382.17382.2	hcd
20 μL	0.5 μg/μL	P51610|HCFC1_HUMAN	P51610	HCFC1_HUMAN	K.VM[+15.99492]SVVQT[+203.07937][+153.06506]KPVQT[+203.07937][+153.06506]SAVTGQASTGPVTQIIQTK.G	M2(Oxidation / 15.9949); T7(OGlycan / 356.1444); T12(OGlycan / 356.1444)	5	3913	3913.01	714.12	HexNAc(1) 153.065057; HexNAc(1) 153.065057	12	694	T	xiongyingying-B.ScanId;v=1;d1=17382.17382.2	hcd
20 μL	0.5 μg/μL	P51610|HCFC1_HUMAN	P51610	HCFC1_HUMAN	K.VM[+15.99492]SVVQTKPVQTS[+203.07937][+153.06506]AVT[+203.07937][+153.06506]GQASTGPVTQIIQTK.G	M2(Oxidation / 15.9949); S13(OGlycan / 356.1444); T16(OGlycan / 356.1444)	5	3913	3913.01	623.71	HexNAc(1) 153.065057; HexNAc(1) 153.065057	13	695	S	xiongyingying-B.ScanId;v=1;d1=16637.16637.5	hcd
20 μL	0.5 μg/μL	P51610|HCFC1_HUMAN	P51610	HCFC1_HUMAN	K.VM[+15.99492]SVVQTKPVQTS[+203.07937][+153.06506]AVT[+203.07937][+153.06506]GQASTGPVTQIIQTK.G	M2(Oxidation / 15.9949); S13(OGlycan / 356.1444); T16(OGlycan / 356.1444)	5	3913	3913.01	623.71	HexNAc(1) 153.065057; HexNAc(1) 153.065057	16	698	T	xiongyingying-B.ScanId;v=1;d1=16637.16637.5	hcd
20 μL	0.5 μg/μL	P51610|HCFC1_HUMAN	P51610	HCFC1_HUMAN	K.VM[+15.99492]SVVQTKPVQTS[+203.07937][+153.06506]AVT[+203.07937][+153.06506]GQASTGPVTQIIQTK.G	M2(Oxidation / 15.9949); S13(OGlycan / 356.1444); T16(OGlycan / 356.1444)	5	3912.99	3913.01	513.59	HexNAc(1) 153.065057; HexNAc(1) 153.065057	13	695	S	xiongyingying-B.ScanId;v=1;d1=17848.17848.5	hcd
20 μL	0.5 μg/μL	P51610|HCFC1_HUMAN	P51610	HCFC1_HUMAN	K.VM[+15.99492]SVVQTKPVQTS[+203.07937][+153.06506]AVT[+203.07937][+153.06506]GQASTGPVTQIIQTK.G	M2(Oxidation / 15.9949); S13(OGlycan / 356.1444); T16(OGlycan / 356.1444)	5	3912.99	3913.01	513.59	HexNAc(1) 153.065057; HexNAc(1) 153.065057	16	698	T	xiongyingying-B.ScanId;v=1;d1=17848.17848.5	hcd
20 μL	0.5 μg/μL	P51610|HCFC1_HUMAN	P51610	HCFC1_HUMAN	K.VMSVVQT[+203.07937][+153.06506]KPVQT[+203.07937][+153.06506]SAVTGQASTGPVTQIIQTK.G	T7(OGlycan / 356.1444); T12(OGlycan / 356.1444)	5	3897	3897.01	950.57	HexNAc(1) 153.065057; HexNAc(1) 153.065057	7	689	T	xiongyingying-B.ScanId;v=1;d1=19967.19967.5	hcd
20 μL	0.5 μg/μL	P51610|HCFC1_HUMAN	P51610	HCFC1_HUMAN	K.VMSVVQT[+203.07937][+153.06506]KPVQT[+203.07937][+153.06506]SAVTGQASTGPVTQIIQTK.G	T7(OGlycan / 356.1444); T12(OGlycan / 356.1444)	5	3897	3897.01	950.57	HexNAc(1) 153.065057; HexNAc(1) 153.065057	12	694	T	xiongyingying-B.ScanId;v=1;d1=19967.19967.5	hcd
20 μL	0.5 μg/μL	P51610|HCFC1_HUMAN	P51610	HCFC1_HUMAN	K.VMSVVQT[+203.07937][+153.06506]KPVQT[+203.07937][+153.06506]SAVTGQASTGPVTQIIQTK.G	T7(OGlycan / 356.1444); T12(OGlycan / 356.1444)	5	3897	3897.01	894.89	HexNAc(1) 153.065057; HexNAc(1) 153.065057	7	689	T	xiongyingying-B.ScanId;v=1;d1=18743.18743.5	hcd
20 μL	0.5 μg/μL	P51610|HCFC1_HUMAN	P51610	HCFC1_HUMAN	K.VMSVVQT[+203.07937][+153.06506]KPVQT[+203.07937][+153.06506]SAVTGQASTGPVTQIIQTK.G	T7(OGlycan / 356.1444); T12(OGlycan / 356.1444)	5	3897	3897.01	894.89	HexNAc(1) 153.065057; HexNAc(1) 153.065057	12	694	T	xiongyingying-B.ScanId;v=1;d1=18743.18743.5	hcd
20 μL	0.5 μg/μL	P51610|HCFC1_HUMAN	P51610	HCFC1_HUMAN	K.VMSVVQT[+203.07937][+153.06506]KPVQTSAVT[+203.07937][+153.06506]GQASTGPVTQIIQTK.G	T7(OGlycan / 356.1444); T16(OGlycan / 356.1444)	5	3897	3897.01	744.61	HexNAc(1) 153.065057; HexNAc(1) 153.065057	7	689	T	xiongyingying-B.ScanId;v=1;d1=19073.19073.5	hcd
20 μL	0.5 μg/μL	P51610|HCFC1_HUMAN	P51610	HCFC1_HUMAN	K.VMSVVQT[+203.07937][+153.06506]KPVQTSAVT[+203.07937][+153.06506]GQASTGPVTQIIQTK.G	T7(OGlycan / 356.1444); T16(OGlycan / 356.1444)	5	3897	3897.01	744.61	HexNAc(1) 153.065057; HexNAc(1) 153.065057	16	698	T	xiongyingying-B.ScanId;v=1;d1=19073.19073.5	hcd
20 μL	0.5 μg/μL	P51610|HCFC1_HUMAN	P51610	HCFC1_HUMAN	K.VMSVVQTKPVQTS[+203.07937][+153.06506]AVT[+203.07937][+153.06506]GQASTGPVTQIIQTK.G	S13(OGlycan / 356.1444); T16(OGlycan / 356.1444)	5	3897	3897.01	479.5	HexNAc(1) 153.065057; HexNAc(1) 153.065057	13	695	S	xiongyingying-B.ScanId;v=1;d1=19664.19664.2	hcd
20 μL	0.5 μg/μL	P51610|HCFC1_HUMAN	P51610	HCFC1_HUMAN	K.VMSVVQTKPVQTS[+203.07937][+153.06506]AVT[+203.07937][+153.06506]GQASTGPVTQIIQTK.G	S13(OGlycan / 356.1444); T16(OGlycan / 356.1444)	5	3897	3897.01	479.5	HexNAc(1) 153.065057; HexNAc(1) 153.065057	16	698	T	xiongyingying-B.ScanId;v=1;d1=19664.19664.2	hcd
20 μL	0.5 μg/μL	P51610|HCFC1_HUMAN	P51610	HCFC1_HUMAN	K.VM[+15.99492]SVVQTKPVQTSAVT[+203.07937][+153.06506]GQASTGPVTQIIQTK.G	M2(Oxidation / 15.9949); T16(OGlycan / 356.1444)	3	3556.85	3556.86	1082.54	HexNAc(1) 153.065057	16	698	T	xiongyingying-B.ScanId;v=1;d1=22458.22458.3	hcd
20 μL	0.5 μg/μL	P51610|HCFC1_HUMAN	P51610	HCFC1_HUMAN	K.VMSVVQT[+203.07937][+153.06506]KPVQTSAVTGQASTGPVTQIIQTK.G	T7(OGlycan / 356.1444)	4	3540.86	3540.87	940.92	HexNAc(1) 153.065057	7	689	T	xiongyingying-B.ScanId;v=1;d1=24745.24745.4	hcd
20 μL	0.5 μg/μL	P51610|HCFC1_HUMAN	P51610	HCFC1_HUMAN	K.VMSVVQTKPVQTSAVT[+203.07937][+153.06506]GQASTGPVTQIIQTK.G	T16(OGlycan / 356.1444)	4	3540.87	3540.87	923.32	HexNAc(1) 153.065057	16	698	T	xiongyingying-B.ScanId;v=1;d1=24193.24193.4	hcd
20 μL	0.5 μg/μL	P51610|HCFC1_HUMAN	P51610	HCFC1_HUMAN	K.VMSVVQT[+203.07937][+153.06506]KPVQTSAVTGQASTGPVTQIIQTK.G	T7(OGlycan / 356.1444)	4	3540.87	3540.87	914.24	HexNAc(1) 153.065057	7	689	T	xiongyingying-B.ScanId;v=1;d1=25077.25077.4	hcd
20 μL	0.5 μg/μL	P51610|HCFC1_HUMAN	P51610	HCFC1_HUMAN	K.VMSVVQT[+203.07937][+153.06506]KPVQTSAVTGQASTGPVTQIIQTK.G	T7(OGlycan / 356.1444)	4	3540.86	3540.87	380.91	HexNAc(1) 153.065057	7	689	T	xiongyingying-B.ScanId;v=1;d1=24830.24830.3	hcd
20 μL	0.5 μg/μL	P51610|HCFC1_HUMAN	P51610	HCFC1_HUMAN	K.VMSVVQT[+203.07937][+153.06506]K.P	T7(OGlycan / 356.1444)	2	1247.64	1247.64	209.94	HexNAc(1) 153.065057	7	689	T	xiongyingying-B.ScanId;v=1;d1=4841.4841.2	hcd
20 μL	0.5 μg/μL	P51610|HCFC1_HUMAN	P51610	HCFC1_HUMAN	K.PVQTS[+203.07937][+153.06506]AVTGQASTGPVTQIIQTK.G	S5(OGlycan / 356.1444)	3	2668.39	2668.39	1055.56	HexNAc(1) 153.065057	5	695	S	xiongyingying-B.ScanId;v=1;d1=21075.21075.3	hcd
20 μL	0.5 μg/μL	P51610|HCFC1_HUMAN	P51610	HCFC1_HUMAN	K.PVQTS[+203.07937][+153.06506]AVTGQASTGPVTQIIQTK.G	S5(OGlycan / 356.1444)	3	2668.38	2668.39	940.6	HexNAc(1) 153.065057	5	695	S	xiongyingying-B.ScanId;v=1;d1=21366.21366.6	hcd
20 μL	0.5 μg/μL	P51610|HCFC1_HUMAN	P51610	HCFC1_HUMAN	K.PVQTS[+203.07937][+153.06506]AVTGQASTGPVTQIIQTK.G	S5(OGlycan / 356.1444)	3	2668.38	2668.39	847.18	HexNAc(1) 153.065057	5	695	S	xiongyingying-B.ScanId;v=1;d1=20154.20154.3	hcd
20 μL	0.5 μg/μL	P51610|HCFC1_HUMAN	P51610	HCFC1_HUMAN	K.LVTSADGKPTTIITTT[+203.07937][+153.06506]QAS[+203.07937][+153.06506]GAGTKPT[+203.07937][+153.06506]ILGISSVSPS[+203.07937][+153.06506]TTKPGTTTIIK.T	T16(OGlycan / 356.1444); S19(OGlycan / 356.1444); T26(OGlycan / 356.1444); S36(OGlycan / 356.1444)	6	6024.09	6024.11	479.65	HexNAc(1) 153.065057; HexNAc(1) 153.065057; HexNAc(1) 153.065057; HexNAc(1) 153.065057	16	739	T	xiongyingying-B.ScanId;v=1;d1=17251.17251.6	hcd
20 μL	0.5 μg/μL	P51610|HCFC1_HUMAN	P51610	HCFC1_HUMAN	K.LVTSADGKPTTIITTT[+203.07937][+153.06506]QAS[+203.07937][+153.06506]GAGTKPT[+203.07937][+153.06506]ILGISSVSPS[+203.07937][+153.06506]TTKPGTTTIIK.T	T16(OGlycan / 356.1444); S19(OGlycan / 356.1444); T26(OGlycan / 356.1444); S36(OGlycan / 356.1444)	6	6024.09	6024.11	479.65	HexNAc(1) 153.065057; HexNAc(1) 153.065057; HexNAc(1) 153.065057; HexNAc(1) 153.065057	19	742	S	xiongyingying-B.ScanId;v=1;d1=17251.17251.6	hcd
20 μL	0.5 μg/μL	P51610|HCFC1_HUMAN	P51610	HCFC1_HUMAN	K.LVTSADGKPTTIITTT[+203.07937][+153.06506]QAS[+203.07937][+153.06506]GAGTKPT[+203.07937][+153.06506]ILGISSVSPS[+203.07937][+153.06506]TTKPGTTTIIK.T	T16(OGlycan / 356.1444); S19(OGlycan / 356.1444); T26(OGlycan / 356.1444); S36(OGlycan / 356.1444)	6	6024.09	6024.11	479.65	HexNAc(1) 153.065057; HexNAc(1) 153.065057; HexNAc(1) 153.065057; HexNAc(1) 153.065057	26	749	T	xiongyingying-B.ScanId;v=1;d1=17251.17251.6	hcd
20 μL	0.5 μg/μL	P51610|HCFC1_HUMAN	P51610	HCFC1_HUMAN	K.LVTSADGKPTTIITTT[+203.07937][+153.06506]QAS[+203.07937][+153.06506]GAGTKPT[+203.07937][+153.06506]ILGISSVSPS[+203.07937][+153.06506]TTKPGTTTIIK.T	T16(OGlycan / 356.1444); S19(OGlycan / 356.1444); T26(OGlycan / 356.1444); S36(OGlycan / 356.1444)	6	6024.09	6024.11	479.65	HexNAc(1) 153.065057; HexNAc(1) 153.065057; HexNAc(1) 153.065057; HexNAc(1) 153.065057	36	759	S	xiongyingying-B.ScanId;v=1;d1=17251.17251.6	hcd
20 μL	0.5 μg/μL	P51610|HCFC1_HUMAN	P51610	HCFC1_HUMAN	K.LVTS[+203.07937][+153.06506]ADGKPTTIIT[+203.07937][+153.06506]TT[+203.07937][+153.06506]QASGAGTKPTILGISSVSPSTTKPGT[+203.07937][+153.06506]TTIIK.T	S4(OGlycan / 356.1444); T14(OGlycan / 356.1444); T16(OGlycan / 356.1444); T42(OGlycan / 356.1444)	6	6024.1	6024.11	444.14	HexNAc(1) 153.065057; HexNAc(1) 153.065057; HexNAc(1) 153.065057; HexNAc(1) 153.065057	4	727	S	xiongyingying-B.ScanId;v=1;d1=17845.17845.6	hcd
20 μL	0.5 μg/μL	P51610|HCFC1_HUMAN	P51610	HCFC1_HUMAN	K.LVTS[+203.07937][+153.06506]ADGKPTTIIT[+203.07937][+153.06506]TT[+203.07937][+153.06506]QASGAGTKPTILGISSVSPSTTKPGT[+203.07937][+153.06506]TTIIK.T	S4(OGlycan / 356.1444); T14(OGlycan / 356.1444); T16(OGlycan / 356.1444); T42(OGlycan / 356.1444)	6	6024.1	6024.11	444.14	HexNAc(1) 153.065057; HexNAc(1) 153.065057; HexNAc(1) 153.065057; HexNAc(1) 153.065057	14	737	T	xiongyingying-B.ScanId;v=1;d1=17845.17845.6	hcd
20 μL	0.5 μg/μL	P51610|HCFC1_HUMAN	P51610	HCFC1_HUMAN	K.LVTS[+203.07937][+153.06506]ADGKPTTIIT[+203.07937][+153.06506]TT[+203.07937][+153.06506]QASGAGTKPTILGISSVSPSTTKPGT[+203.07937][+153.06506]TTIIK.T	S4(OGlycan / 356.1444); T14(OGlycan / 356.1444); T16(OGlycan / 356.1444); T42(OGlycan / 356.1444)	6	6024.1	6024.11	444.14	HexNAc(1) 153.065057; HexNAc(1) 153.065057; HexNAc(1) 153.065057; HexNAc(1) 153.065057	16	739	T	xiongyingying-B.ScanId;v=1;d1=17845.17845.6	hcd
20 μL	0.5 μg/μL	P51610|HCFC1_HUMAN	P51610	HCFC1_HUMAN	K.LVTS[+203.07937][+153.06506]ADGKPTTIIT[+203.07937][+153.06506]TT[+203.07937][+153.06506]QASGAGTKPTILGISSVSPSTTKPGT[+203.07937][+153.06506]TTIIK.T	S4(OGlycan / 356.1444); T14(OGlycan / 356.1444); T16(OGlycan / 356.1444); T42(OGlycan / 356.1444)	6	6024.1	6024.11	444.14	HexNAc(1) 153.065057; HexNAc(1) 153.065057; HexNAc(1) 153.065057; HexNAc(1) 153.065057	42	765	T	xiongyingying-B.ScanId;v=1;d1=17845.17845.6	hcd
20 μL	0.5 μg/μL	P51610|HCFC1_HUMAN	P51610	HCFC1_HUMAN	K.LVTSADGKPT[+203.07937][+153.06506]T[+203.07937][+153.06506]IITTTQASGAGTKPTILGISSVSPSTT[+203.07937][+153.06506]KPGTTTIIK.T	T10(OGlycan / 356.1444); T11(OGlycan / 356.1444); T38(OGlycan / 356.1444)	6	5667.95	5667.97	1102.33	HexNAc(1) 153.065057; HexNAc(1) 153.065057; HexNAc(1) 153.065057	10	733	T	xiongyingying-B.ScanId;v=1;d1=20309.20309.6	hcd
20 μL	0.5 μg/μL	P51610|HCFC1_HUMAN	P51610	HCFC1_HUMAN	K.LVTSADGKPT[+203.07937][+153.06506]T[+203.07937][+153.06506]IITTTQASGAGTKPTILGISSVSPSTT[+203.07937][+153.06506]KPGTTTIIK.T	T10(OGlycan / 356.1444); T11(OGlycan / 356.1444); T38(OGlycan / 356.1444)	6	5667.95	5667.97	1102.33	HexNAc(1) 153.065057; HexNAc(1) 153.065057; HexNAc(1) 153.065057	11	734	T	xiongyingying-B.ScanId;v=1;d1=20309.20309.6	hcd
20 μL	0.5 μg/μL	P51610|HCFC1_HUMAN	P51610	HCFC1_HUMAN	K.LVTSADGKPT[+203.07937][+153.06506]T[+203.07937][+153.06506]IITTTQASGAGTKPTILGISSVSPSTT[+203.07937][+153.06506]KPGTTTIIK.T	T10(OGlycan / 356.1444); T11(OGlycan / 356.1444); T38(OGlycan / 356.1444)	6	5667.95	5667.97	1102.33	HexNAc(1) 153.065057; HexNAc(1) 153.065057; HexNAc(1) 153.065057	38	761	T	xiongyingying-B.ScanId;v=1;d1=20309.20309.6	hcd
20 μL	0.5 μg/μL	P51610|HCFC1_HUMAN	P51610	HCFC1_HUMAN	K.LVT[+203.07937][+153.06506]SADGKPTT[+203.07937][+153.06506]IITTTQASGAGTKPTILGISSVSPSTT[+203.07937][+153.06506]KPGTTTIIK.T	T3(OGlycan / 356.1444); T11(OGlycan / 356.1444); T38(OGlycan / 356.1444)	5	5667.94	5667.97	958.65	HexNAc(1) 153.065057; HexNAc(1) 153.065057; HexNAc(1) 153.065057	3	726	T	xiongyingying-B.ScanId;v=1;d1=20355.20355.5	hcd
20 μL	0.5 μg/μL	P51610|HCFC1_HUMAN	P51610	HCFC1_HUMAN	K.LVT[+203.07937][+153.06506]SADGKPTT[+203.07937][+153.06506]IITTTQASGAGTKPTILGISSVSPSTT[+203.07937][+153.06506]KPGTTTIIK.T	T3(OGlycan / 356.1444); T11(OGlycan / 356.1444); T38(OGlycan / 356.1444)	5	5667.94	5667.97	958.65	HexNAc(1) 153.065057; HexNAc(1) 153.065057; HexNAc(1) 153.065057	11	734	T	xiongyingying-B.ScanId;v=1;d1=20355.20355.5	hcd
20 μL	0.5 μg/μL	P51610|HCFC1_HUMAN	P51610	HCFC1_HUMAN	K.LVT[+203.07937][+153.06506]SADGKPTT[+203.07937][+153.06506]IITTTQASGAGTKPTILGISSVSPSTT[+203.07937][+153.06506]KPGTTTIIK.T	T3(OGlycan / 356.1444); T11(OGlycan / 356.1444); T38(OGlycan / 356.1444)	5	5667.94	5667.97	958.65	HexNAc(1) 153.065057; HexNAc(1) 153.065057; HexNAc(1) 153.065057	38	761	T	xiongyingying-B.ScanId;v=1;d1=20355.20355.5	hcd
20 μL	0.5 μg/μL	P51610|HCFC1_HUMAN	P51610	HCFC1_HUMAN	K.LVTSADGKPTTIITTT[+203.07937][+153.06506]QAS[+203.07937][+153.06506]GAGT[+203.07937][+153.06506]KPTILGISSVSPSTTKPGTTTIIK.T	T16(OGlycan / 356.1444); S19(OGlycan / 356.1444); T23(OGlycan / 356.1444)	6	5667.96	5667.97	234.1	HexNAc(1) 153.065057; HexNAc(1) 153.065057; HexNAc(1) 153.065057	16	739	T	xiongyingying-B.ScanId;v=1;d1=20661.20661.6	hcd
20 μL	0.5 μg/μL	P51610|HCFC1_HUMAN	P51610	HCFC1_HUMAN	K.LVTSADGKPTTIITTT[+203.07937][+153.06506]QAS[+203.07937][+153.06506]GAGT[+203.07937][+153.06506]KPTILGISSVSPSTTKPGTTTIIK.T	T16(OGlycan / 356.1444); S19(OGlycan / 356.1444); T23(OGlycan / 356.1444)	6	5667.96	5667.97	234.1	HexNAc(1) 153.065057; HexNAc(1) 153.065057; HexNAc(1) 153.065057	19	742	S	xiongyingying-B.ScanId;v=1;d1=20661.20661.6	hcd
20 μL	0.5 μg/μL	P51610|HCFC1_HUMAN	P51610	HCFC1_HUMAN	K.LVTSADGKPTTIITTT[+203.07937][+153.06506]QAS[+203.07937][+153.06506]GAGT[+203.07937][+153.06506]KPTILGISSVSPSTTKPGTTTIIK.T	T16(OGlycan / 356.1444); S19(OGlycan / 356.1444); T23(OGlycan / 356.1444)	6	5667.96	5667.97	234.1	HexNAc(1) 153.065057; HexNAc(1) 153.065057; HexNAc(1) 153.065057	23	746	T	xiongyingying-B.ScanId;v=1;d1=20661.20661.6	hcd
20 μL	0.5 μg/μL	P51610|HCFC1_HUMAN	P51610	HCFC1_HUMAN	K.LVTSADGKPTTIITTT[+203.07937][+153.06506]QAS[+203.07937][+153.06506]GAGTKPTILGISSVSPSTTKPGTTTIIK.T	T16(OGlycan / 356.1444); S19(OGlycan / 356.1444)	6	5310.83	5311.82	212.66	HexNAc(1) 153.065057; HexNAc(1) 153.065057	16	739	T	xiongyingying-B.ScanId;v=1;d1=23537.23537.6	hcd
20 μL	0.5 μg/μL	P51610|HCFC1_HUMAN	P51610	HCFC1_HUMAN	K.LVTSADGKPTTIITTT[+203.07937][+153.06506]QAS[+203.07937][+153.06506]GAGTKPTILGISSVSPSTTKPGTTTIIK.T	T16(OGlycan / 356.1444); S19(OGlycan / 356.1444)	6	5310.83	5311.82	212.66	HexNAc(1) 153.065057; HexNAc(1) 153.065057	19	742	S	xiongyingying-B.ScanId;v=1;d1=23537.23537.6	hcd
20 μL	0.5 μg/μL	P51610|HCFC1_HUMAN	P51610	HCFC1_HUMAN	K.PTT[+203.07937][+153.06506]IITTTQAS[+203.07937][+153.06506]GAGTKPTILGISSVSPSTTKPGTTTIIK.T	T3(OGlycan / 356.1444); S11(OGlycan / 356.1444)	6	4540.4	4540.41	880.27	HexNAc(1) 153.065057; HexNAc(1) 153.065057	3	734	T	xiongyingying-B.ScanId;v=1;d1=22472.22472.2	hcd
20 μL	0.5 μg/μL	P51610|HCFC1_HUMAN	P51610	HCFC1_HUMAN	K.PTT[+203.07937][+153.06506]IITTTQAS[+203.07937][+153.06506]GAGTKPTILGISSVSPSTTKPGTTTIIK.T	T3(OGlycan / 356.1444); S11(OGlycan / 356.1444)	6	4540.4	4540.41	880.27	HexNAc(1) 153.065057; HexNAc(1) 153.065057	11	742	S	xiongyingying-B.ScanId;v=1;d1=22472.22472.2	hcd
20 μL	0.5 μg/μL	P51610|HCFC1_HUMAN	P51610	HCFC1_HUMAN	K.TIPM[+15.99492]S[+203.07937][+153.06506]AIITQAGATGVTS[+203.07937][+153.06506]SPGIK.S	M4(Oxidation / 15.9949); S5(OGlycan / 356.1444); S18(OGlycan / 356.1444)	4	2929.45	2929.47	511.95	HexNAc(1) 153.065057; HexNAc(1) 153.065057	5	775	S	xiongyingying-B.ScanId;v=1;d1=16174.16174.4	hcd
20 μL	0.5 μg/μL	P51610|HCFC1_HUMAN	P51610	HCFC1_HUMAN	K.TIPM[+15.99492]S[+203.07937][+153.06506]AIITQAGATGVTS[+203.07937][+153.06506]SPGIK.S	M4(Oxidation / 15.9949); S5(OGlycan / 356.1444); S18(OGlycan / 356.1444)	4	2929.45	2929.47	511.95	HexNAc(1) 153.065057; HexNAc(1) 153.065057	18	788	S	xiongyingying-B.ScanId;v=1;d1=16174.16174.4	hcd
20 μL	0.5 μg/μL	P51610|HCFC1_HUMAN	P51610	HCFC1_HUMAN	K.TIPMS[+203.07937][+153.06506]AIITQAGATGVTS[+203.07937][+153.06506]SPGIK.S	S5(OGlycan / 356.1444); S18(OGlycan / 356.1444)	4	2913.46	2913.47	548.29	HexNAc(1) 153.065057; HexNAc(1) 153.065057	5	775	S	xiongyingying-B.ScanId;v=1;d1=21132.21132.4	hcd
20 μL	0.5 μg/μL	P51610|HCFC1_HUMAN	P51610	HCFC1_HUMAN	K.TIPMS[+203.07937][+153.06506]AIITQAGATGVTS[+203.07937][+153.06506]SPGIK.S	S5(OGlycan / 356.1444); S18(OGlycan / 356.1444)	4	2913.46	2913.47	548.29	HexNAc(1) 153.065057; HexNAc(1) 153.065057	18	788	S	xiongyingying-B.ScanId;v=1;d1=21132.21132.4	hcd
20 μL	0.5 μg/μL	P51610|HCFC1_HUMAN	P51610	HCFC1_HUMAN	K.TIPMS[+203.07937][+153.06506]AIITQAGATGVT[+203.07937][+153.06506]SSPGIK.S	S5(OGlycan / 356.1444); T17(OGlycan / 356.1444)	4	2913.46	2913.47	507.72	HexNAc(1) 153.065057; HexNAc(1) 153.065057	5	775	S	xiongyingying-B.ScanId;v=1;d1=20590.20590.4	hcd
20 μL	0.5 μg/μL	P51610|HCFC1_HUMAN	P51610	HCFC1_HUMAN	K.TIPMS[+203.07937][+153.06506]AIITQAGATGVT[+203.07937][+153.06506]SSPGIK.S	S5(OGlycan / 356.1444); T17(OGlycan / 356.1444)	4	2913.46	2913.47	507.72	HexNAc(1) 153.065057; HexNAc(1) 153.065057	17	787	T	xiongyingying-B.ScanId;v=1;d1=20590.20590.4	hcd
20 μL	0.5 μg/μL	P51610|HCFC1_HUMAN	P51610	HCFC1_HUMAN	K.TIPMSAIIT[+203.07937][+153.06506]QAGATGVTSSPGIK.S	T9(OGlycan / 356.1444)	3	2557.32	2557.33	744.82	HexNAc(1) 153.065057	9	779	T	xiongyingying-B.ScanId;v=1;d1=27475.27475.3	hcd
20 μL	0.5 μg/μL	P51610|HCFC1_HUMAN	P51610	HCFC1_HUMAN	K.TIPMSAIITQAGATGVTSS[+203.07937][+153.06506]PGIK.S	S19(OGlycan / 356.1444)	3	2557.32	2557.33	564.83	HexNAc(1) 153.065057	19	789	S	xiongyingying-B.ScanId;v=1;d1=27811.27811.3	hcd
20 μL	0.5 μg/μL	P51610|HCFC1_HUMAN	P51610	HCFC1_HUMAN	K.S[+203.07937][+153.06506]PITIIT[+203.07937][+153.06506]TK.V	S1(OGlycan / 356.1444); T7(OGlycan / 356.1444)	3	1685.87	1685.88	292.62	HexNAc(1) 153.065057; HexNAc(1) 153.065057	1	794	S	xiongyingying-B.ScanId;v=1;d1=5850.5850.3	hcd
20 μL	0.5 μg/μL	P51610|HCFC1_HUMAN	P51610	HCFC1_HUMAN	K.S[+203.07937][+153.06506]PITIIT[+203.07937][+153.06506]TK.V	S1(OGlycan / 356.1444); T7(OGlycan / 356.1444)	3	1685.87	1685.88	292.62	HexNAc(1) 153.065057; HexNAc(1) 153.065057	7	800	T	xiongyingying-B.ScanId;v=1;d1=5850.5850.3	hcd
20 μL	0.5 μg/μL	P51610|HCFC1_HUMAN	P51610	HCFC1_HUMAN	K.SPITIITT[+203.07937][+153.06506]K.V	T8(OGlycan / 356.1444)	3	1329.73	1329.74	420.92	HexNAc(1) 153.065057	8	801	T	xiongyingying-B.ScanId;v=1;d1=9928.9928.3	hcd
20 μL	0.5 μg/μL	P51610|HCFC1_HUMAN	P51610	HCFC1_HUMAN	K.SPITIITT[+203.07937][+153.06506]K.V	T8(OGlycan / 356.1444)	3	1329.73	1329.74	397.75	HexNAc(1) 153.065057	8	801	T	xiongyingying-B.ScanId;v=1;d1=9895.9895.2	hcd
20 μL	0.5 μg/μL	P51610|HCFC1_HUMAN	P51610	HCFC1_HUMAN	K.SPITIITT[+203.07937][+153.06506]K.V	T8(OGlycan / 356.1444)	3	1329.73	1329.74	361.67	HexNAc(1) 153.065057	8	801	T	xiongyingying-B.ScanId;v=1;d1=10553.10553.3	hcd
20 μL	0.5 μg/μL	P51610|HCFC1_HUMAN	P51610	HCFC1_HUMAN	R.TVPM[+15.99492]GGVRLVTPVT[+203.07937][+153.06506]VSAVKPAVTTLVVK.G	M4(Oxidation / 15.9949); T14(OGlycan / 356.1444)	5	3191.84	3191.82	404.29	HexNAc(1) 153.065057	14	861	T	xiongyingying-B.ScanId;v=1;d1=31367.31367.4	hcd
20 μL	0.5 μg/μL	P51610|HCFC1_HUMAN	P51610	HCFC1_HUMAN	R.LVT[+203.07937][+153.06506]PVT[+203.07937][+153.06506]VSAVKPAVTTLVVK.G	T3(OGlycan / 356.1444); T6(OGlycan / 356.1444)	5	2734.54	2734.55	302.45	HexNAc(1) 153.065057; HexNAc(1) 153.065057	3	858	T	xiongyingying-B.ScanId;v=1;d1=19590.19590.5	hcd
20 μL	0.5 μg/μL	P51610|HCFC1_HUMAN	P51610	HCFC1_HUMAN	R.LVT[+203.07937][+153.06506]PVT[+203.07937][+153.06506]VSAVKPAVTTLVVK.G	T3(OGlycan / 356.1444); T6(OGlycan / 356.1444)	5	2734.54	2734.55	302.45	HexNAc(1) 153.065057; HexNAc(1) 153.065057	6	861	T	xiongyingying-B.ScanId;v=1;d1=19590.19590.5	hcd
20 μL	0.5 μg/μL	P51610|HCFC1_HUMAN	P51610	HCFC1_HUMAN	R.LVTPVT[+203.07937][+153.06506]VSAVKPAVTTLVVK.G	T6(OGlycan / 356.1444)	4	2378.39	2378.4	773.96	HexNAc(1) 153.065057	6	861	T	xiongyingying-B.ScanId;v=1;d1=25867.25867.4	hcd
20 μL	0.5 μg/μL	P51610|HCFC1_HUMAN	P51610	HCFC1_HUMAN	R.LVTPVTVS[+203.07937][+153.06506]AVKPAVTTLVVK.G	S8(OGlycan / 356.1444)	4	2378.39	2378.4	468.7	HexNAc(1) 153.065057	8	863	S	xiongyingying-B.ScanId;v=1;d1=26264.26264.4	hcd
20 μL	0.5 μg/μL	P51610|HCFC1_HUMAN	P51610	HCFC1_HUMAN	R.LVTPVT[+203.07937][+153.06506]VSAVK.P	T6(OGlycan / 356.1444)	2	1469.83	1469.83	503.44	HexNAc(1) 153.065057	6	861	T	xiongyingying-B.ScanId;v=1;d1=12099.12099.2	hcd
20 μL	0.5 μg/μL	P51610|HCFC1_HUMAN	P51610	HCFC1_HUMAN	R.ISVATGALEAAQGS[+203.07937][+153.06506]K.S	S14(OGlycan / 356.1444)	2	1758.9	1758.9	748.05	HexNAc(1) 153.065057	14	1162	S	xiongyingying-B.ScanId;v=1;d1=12171.12171.2	hcd
20 μL	0.5 μg/μL	P51610|HCFC1_HUMAN	P51610	HCFC1_HUMAN	R.HSHAVS[+203.07937][+153.06506]T[+203.07937][+153.06506]AAMTR.S	S6(OGlycan / 356.1444); T7(OGlycan / 356.1444)	4	1980.89	1980.91	386.88	HexNAc(1) 153.065057; HexNAc(1) 153.065057	6	1238	S	xiongyingying-B.ScanId;v=1;d1=3115.3115.4	hcd
20 μL	0.5 μg/μL	P51610|HCFC1_HUMAN	P51610	HCFC1_HUMAN	R.HSHAVS[+203.07937][+153.06506]T[+203.07937][+153.06506]AAMTR.S	S6(OGlycan / 356.1444); T7(OGlycan / 356.1444)	4	1980.89	1980.91	386.88	HexNAc(1) 153.065057; HexNAc(1) 153.065057	7	1239	T	xiongyingying-B.ScanId;v=1;d1=3115.3115.4	hcd
20 μL	0.5 μg/μL	P51610|HCFC1_HUMAN	P51610	HCFC1_HUMAN	R.HSHAVS[+203.07937][+153.06506]T[+203.07937][+153.06506]AAMTR.S	S6(OGlycan / 356.1444); T7(OGlycan / 356.1444)	4	1980.89	1980.91	160.37	HexNAc(1) 153.065057; HexNAc(1) 153.065057	6	1238	S	xiongyingying-B.ScanId;v=1;d1=3373.3373.4	hcd
20 μL	0.5 μg/μL	P51610|HCFC1_HUMAN	P51610	HCFC1_HUMAN	R.HSHAVS[+203.07937][+153.06506]T[+203.07937][+153.06506]AAMTR.S	S6(OGlycan / 356.1444); T7(OGlycan / 356.1444)	4	1980.89	1980.91	160.37	HexNAc(1) 153.065057; HexNAc(1) 153.065057	7	1239	T	xiongyingying-B.ScanId;v=1;d1=3373.3373.4	hcd
20 μL	0.5 μg/μL	P51610|HCFC1_HUMAN	P51610	HCFC1_HUMAN	R.HS[+203.07937][+153.06506]HAVSTAAMTR.S	S2(OGlycan / 356.1444)	3	1624.75	1624.76	208.09	HexNAc(1) 153.065057	2	1234	S	xiongyingying-B.ScanId;v=1;d1=3263.3263.3	hcd
20 μL	0.5 μg/μL	P51610|HCFC1_HUMAN	P51610	HCFC1_HUMAN	R.HS[+203.07937][+153.06506]HAVSTAAMTR.S	S2(OGlycan / 356.1444)	3	1624.75	1624.76	178.61	HexNAc(1) 153.065057	2	1234	S	xiongyingying-B.ScanId;v=1;d1=3031.3031.3	hcd
20 μL	0.5 μg/μL	P49790|NU153_HUMAN	P49790	NU153_HUMAN	K.ISLPITSSSLPTFNFS[+203.07937][+153.06506]S[+203.07937][+153.06506]PEIT[+203.07937][+153.06506]T[+203.07937][+153.06506]SSPSPINSSQALTNK.V	S16(OGlycan / 356.1444); S17(OGlycan / 356.1444); T21(OGlycan / 356.1444); T22(OGlycan / 356.1444)	5	5275.51	5275.54	180.92	HexNAc(1) 153.065057; HexNAc(1) 153.065057; HexNAc(1) 153.065057; HexNAc(1) 153.065057	16	490	S	xiongyingying-B.ScanId;v=1;d1=31225.31225.5	hcd
20 μL	0.5 μg/μL	P49790|NU153_HUMAN	P49790	NU153_HUMAN	K.ISLPITSSSLPTFNFS[+203.07937][+153.06506]S[+203.07937][+153.06506]PEIT[+203.07937][+153.06506]T[+203.07937][+153.06506]SSPSPINSSQALTNK.V	S16(OGlycan / 356.1444); S17(OGlycan / 356.1444); T21(OGlycan / 356.1444); T22(OGlycan / 356.1444)	5	5275.51	5275.54	180.92	HexNAc(1) 153.065057; HexNAc(1) 153.065057; HexNAc(1) 153.065057; HexNAc(1) 153.065057	17	491	S	xiongyingying-B.ScanId;v=1;d1=31225.31225.5	hcd
20 μL	0.5 μg/μL	P49790|NU153_HUMAN	P49790	NU153_HUMAN	K.ISLPITSSSLPTFNFS[+203.07937][+153.06506]S[+203.07937][+153.06506]PEIT[+203.07937][+153.06506]T[+203.07937][+153.06506]SSPSPINSSQALTNK.V	S16(OGlycan / 356.1444); S17(OGlycan / 356.1444); T21(OGlycan / 356.1444); T22(OGlycan / 356.1444)	5	5275.51	5275.54	180.92	HexNAc(1) 153.065057; HexNAc(1) 153.065057; HexNAc(1) 153.065057; HexNAc(1) 153.065057	21	495	T	xiongyingying-B.ScanId;v=1;d1=31225.31225.5	hcd
20 μL	0.5 μg/μL	P49790|NU153_HUMAN	P49790	NU153_HUMAN	K.ISLPITSSSLPTFNFS[+203.07937][+153.06506]S[+203.07937][+153.06506]PEIT[+203.07937][+153.06506]T[+203.07937][+153.06506]SSPSPINSSQALTNK.V	S16(OGlycan / 356.1444); S17(OGlycan / 356.1444); T21(OGlycan / 356.1444); T22(OGlycan / 356.1444)	5	5275.51	5275.54	180.92	HexNAc(1) 153.065057; HexNAc(1) 153.065057; HexNAc(1) 153.065057; HexNAc(1) 153.065057	22	496	T	xiongyingying-B.ScanId;v=1;d1=31225.31225.5	hcd
20 μL	0.5 μg/μL	P49790|NU153_HUMAN	P49790	NU153_HUMAN	K.ISLPITS[+203.07937][+153.06506]SSLPTFNFSSPEITTSSPS[+203.07937][+153.06506]PINS[+203.07937][+153.06506]SQALTNK.V	S7(OGlycan / 356.1444); S26(OGlycan / 356.1444); S30(OGlycan / 356.1444)	5	4919.37	4919.39	1182.96	HexNAc(1) 153.065057; HexNAc(1) 153.065057; HexNAc(1) 153.065057	7	481	S	xiongyingying-B.ScanId;v=1;d1=35353.35353.5	hcd
20 μL	0.5 μg/μL	P49790|NU153_HUMAN	P49790	NU153_HUMAN	K.ISLPITS[+203.07937][+153.06506]SSLPTFNFSSPEITTSSPS[+203.07937][+153.06506]PINS[+203.07937][+153.06506]SQALTNK.V	S7(OGlycan / 356.1444); S26(OGlycan / 356.1444); S30(OGlycan / 356.1444)	5	4919.37	4919.39	1182.96	HexNAc(1) 153.065057; HexNAc(1) 153.065057; HexNAc(1) 153.065057	26	500	S	xiongyingying-B.ScanId;v=1;d1=35353.35353.5	hcd
20 μL	0.5 μg/μL	P49790|NU153_HUMAN	P49790	NU153_HUMAN	K.ISLPITS[+203.07937][+153.06506]SSLPTFNFSSPEITTSSPS[+203.07937][+153.06506]PINS[+203.07937][+153.06506]SQALTNK.V	S7(OGlycan / 356.1444); S26(OGlycan / 356.1444); S30(OGlycan / 356.1444)	5	4919.37	4919.39	1182.96	HexNAc(1) 153.065057; HexNAc(1) 153.065057; HexNAc(1) 153.065057	30	504	S	xiongyingying-B.ScanId;v=1;d1=35353.35353.5	hcd
20 μL	0.5 μg/μL	P49790|NU153_HUMAN	P49790	NU153_HUMAN	K.ISLPITSS[+203.07937][+153.06506]SLPT[+203.07937][+153.06506]FNFSSPEITTSSPSPINSS[+203.07937][+153.06506]QALTNK.V	S8(OGlycan / 356.1444); T12(OGlycan / 356.1444); S31(OGlycan / 356.1444)	5	4919.36	4919.39	971.6	HexNAc(1) 153.065057; HexNAc(1) 153.065057; HexNAc(1) 153.065057	8	482	S	xiongyingying-B.ScanId;v=1;d1=35664.35664.5	hcd
20 μL	0.5 μg/μL	P49790|NU153_HUMAN	P49790	NU153_HUMAN	K.ISLPITSS[+203.07937][+153.06506]SLPT[+203.07937][+153.06506]FNFSSPEITTSSPSPINSS[+203.07937][+153.06506]QALTNK.V	S8(OGlycan / 356.1444); T12(OGlycan / 356.1444); S31(OGlycan / 356.1444)	5	4919.36	4919.39	971.6	HexNAc(1) 153.065057; HexNAc(1) 153.065057; HexNAc(1) 153.065057	12	486	T	xiongyingying-B.ScanId;v=1;d1=35664.35664.5	hcd
20 μL	0.5 μg/μL	P49790|NU153_HUMAN	P49790	NU153_HUMAN	K.ISLPITSS[+203.07937][+153.06506]SLPT[+203.07937][+153.06506]FNFSSPEITTSSPSPINSS[+203.07937][+153.06506]QALTNK.V	S8(OGlycan / 356.1444); T12(OGlycan / 356.1444); S31(OGlycan / 356.1444)	5	4919.36	4919.39	971.6	HexNAc(1) 153.065057; HexNAc(1) 153.065057; HexNAc(1) 153.065057	31	505	S	xiongyingying-B.ScanId;v=1;d1=35664.35664.5	hcd
20 μL	0.5 μg/μL	P49790|NU153_HUMAN	P49790	NU153_HUMAN	K.ISLPITSSSLPTFNFS[+203.07937][+153.06506]SPEITTSS[+203.07937][+153.06506]PSPINSS[+203.07937][+153.06506]QALTNK.V	S16(OGlycan / 356.1444); S24(OGlycan / 356.1444); S31(OGlycan / 356.1444)	4	4919.37	4919.39	617.87	HexNAc(1) 153.065057; HexNAc(1) 153.065057; HexNAc(1) 153.065057	16	490	S	xiongyingying-B.ScanId;v=1;d1=35680.35680.2	hcd
20 μL	0.5 μg/μL	P49790|NU153_HUMAN	P49790	NU153_HUMAN	K.ISLPITSSSLPTFNFS[+203.07937][+153.06506]SPEITTSS[+203.07937][+153.06506]PSPINSS[+203.07937][+153.06506]QALTNK.V	S16(OGlycan / 356.1444); S24(OGlycan / 356.1444); S31(OGlycan / 356.1444)	4	4919.37	4919.39	617.87	HexNAc(1) 153.065057; HexNAc(1) 153.065057; HexNAc(1) 153.065057	24	498	S	xiongyingying-B.ScanId;v=1;d1=35680.35680.2	hcd
20 μL	0.5 μg/μL	P49790|NU153_HUMAN	P49790	NU153_HUMAN	K.ISLPITSSSLPTFNFS[+203.07937][+153.06506]SPEITTSS[+203.07937][+153.06506]PSPINSS[+203.07937][+153.06506]QALTNK.V	S16(OGlycan / 356.1444); S24(OGlycan / 356.1444); S31(OGlycan / 356.1444)	4	4919.37	4919.39	617.87	HexNAc(1) 153.065057; HexNAc(1) 153.065057; HexNAc(1) 153.065057	31	505	S	xiongyingying-B.ScanId;v=1;d1=35680.35680.2	hcd
20 μL	0.5 μg/μL	P49790|NU153_HUMAN	P49790	NU153_HUMAN	K.ISLPITSS[+203.07937][+153.06506]SLPTFNFSSPEITTS[+203.07937][+153.06506]SPSPINSSQALTNK.V	S8(OGlycan / 356.1444); S23(OGlycan / 356.1444)	4	4563.23	4563.25	1327.66	HexNAc(1) 153.065057; HexNAc(1) 153.065057	8	482	S	xiongyingying-B.ScanId;v=1;d1=40395.40395.4	hcd
20 μL	0.5 μg/μL	P49790|NU153_HUMAN	P49790	NU153_HUMAN	K.ISLPITSS[+203.07937][+153.06506]SLPTFNFSSPEITTS[+203.07937][+153.06506]SPSPINSSQALTNK.V	S8(OGlycan / 356.1444); S23(OGlycan / 356.1444)	4	4563.23	4563.25	1327.66	HexNAc(1) 153.065057; HexNAc(1) 153.065057	23	497	S	xiongyingying-B.ScanId;v=1;d1=40395.40395.4	hcd
20 μL	0.5 μg/μL	P49790|NU153_HUMAN	P49790	NU153_HUMAN	K.ISLPITS[+203.07937][+153.06506]SSLPTFNFSSPEITTSSPSPINSSQALTNK.V	S7(OGlycan / 356.1444)	4	4207.1	4207.1	1043.7	HexNAc(1) 153.065057	7	481	S	xiongyingying-B.ScanId;v=1;d1=45397.45397.4	hcd
20 μL	0.5 μg/μL	P49790|NU153_HUMAN	P49790	NU153_HUMAN	K.VQMTSPS[+203.07937][+153.06506]S[+203.07937][+153.06506]TGSPMFK.F	S7(OGlycan / 356.1444); S8(OGlycan / 356.1444)	4	2297.02	2297.03	564.22	HexNAc(1) 153.065057; HexNAc(1) 153.065057	7	518	S	xiongyingying-B.ScanId;v=1;d1=7846.7846.4	hcd
20 μL	0.5 μg/μL	P49790|NU153_HUMAN	P49790	NU153_HUMAN	K.VQMTSPS[+203.07937][+153.06506]S[+203.07937][+153.06506]TGSPMFK.F	S7(OGlycan / 356.1444); S8(OGlycan / 356.1444)	4	2297.02	2297.03	564.22	HexNAc(1) 153.065057; HexNAc(1) 153.065057	8	519	S	xiongyingying-B.ScanId;v=1;d1=7846.7846.4	hcd
20 μL	0.5 μg/μL	P49790|NU153_HUMAN	P49790	NU153_HUMAN	K.VQM[+15.99492]TS[+203.07937][+153.06506]PSSTGSPMFK.F	M3(Oxidation / 15.9949); S5(OGlycan / 356.1444)	3	1956.87	1956.88	611.79	HexNAc(1) 153.065057	5	516	S	xiongyingying-B.ScanId;v=1;d1=7957.7957.3	hcd
20 μL	0.5 μg/μL	P49790|NU153_HUMAN	P49790	NU153_HUMAN	K.VQMTSPSSTGS[+203.07937][+153.06506]PMFK.F	S11(OGlycan / 356.1444)	3	1940.88	1940.88	506.1	HexNAc(1) 153.065057	11	522	S	xiongyingying-B.ScanId;v=1;d1=12739.12739.3	hcd
20 μL	0.5 μg/μL	P49790|NU153_HUMAN	P49790	NU153_HUMAN	K.S[+203.07937][+153.06506]TEANVLPPS[+203.07937][+153.06506]SIGFTFSVPVAK.T	S1(OGlycan / 356.1444); S10(OGlycan / 356.1444)	4	2960.47	2960.47	431.63	HexNAc(1) 153.065057; HexNAc(1) 153.065057	1	534	S	xiongyingying-B.ScanId;v=1;d1=31713.31713.2	hcd
20 μL	0.5 μg/μL	P49790|NU153_HUMAN	P49790	NU153_HUMAN	K.S[+203.07937][+153.06506]TEANVLPPS[+203.07937][+153.06506]SIGFTFSVPVAK.T	S1(OGlycan / 356.1444); S10(OGlycan / 356.1444)	4	2960.47	2960.47	431.63	HexNAc(1) 153.065057; HexNAc(1) 153.065057	10	543	S	xiongyingying-B.ScanId;v=1;d1=31713.31713.2	hcd
20 μL	0.5 μg/μL	P49790|NU153_HUMAN	P49790	NU153_HUMAN	K.S[+203.07937][+153.06506]TEANVLPPS[+203.07937][+153.06506]SIGFTFSVPVAK.T	S1(OGlycan / 356.1444); S10(OGlycan / 356.1444)	4	2960.47	2960.47	408.08	HexNAc(1) 153.065057; HexNAc(1) 153.065057	1	534	S	xiongyingying-B.ScanId;v=1;d1=31417.31417.4	hcd
20 μL	0.5 μg/μL	P49790|NU153_HUMAN	P49790	NU153_HUMAN	K.S[+203.07937][+153.06506]TEANVLPPS[+203.07937][+153.06506]SIGFTFSVPVAK.T	S1(OGlycan / 356.1444); S10(OGlycan / 356.1444)	4	2960.47	2960.47	408.08	HexNAc(1) 153.065057; HexNAc(1) 153.065057	10	543	S	xiongyingying-B.ScanId;v=1;d1=31417.31417.4	hcd
20 μL	0.5 μg/μL	P49790|NU153_HUMAN	P49790	NU153_HUMAN	K.S[+203.07937][+153.06506]TEANVLPPS[+203.07937][+153.06506]SIGFTFSVPVAK.T	S1(OGlycan / 356.1444); S10(OGlycan / 356.1444)	4	2960.47	2960.47	378.43	HexNAc(1) 153.065057; HexNAc(1) 153.065057	1	534	S	xiongyingying-B.ScanId;v=1;d1=31504.31504.2	hcd
20 μL	0.5 μg/μL	P49790|NU153_HUMAN	P49790	NU153_HUMAN	K.S[+203.07937][+153.06506]TEANVLPPS[+203.07937][+153.06506]SIGFTFSVPVAK.T	S1(OGlycan / 356.1444); S10(OGlycan / 356.1444)	4	2960.47	2960.47	378.43	HexNAc(1) 153.065057; HexNAc(1) 153.065057	10	543	S	xiongyingying-B.ScanId;v=1;d1=31504.31504.2	hcd
20 μL	0.5 μg/μL	P49790|NU153_HUMAN	P49790	NU153_HUMAN	K.IDSVAAQPTATSPVVYT[+203.07937][+153.06506]RPAIS[+203.07937][+153.06506]SFSSSGIGFGESLK.A	T17(OGlycan / 356.1444); S22(OGlycan / 356.1444)	5	4340.14	4340.14	452.51	HexNAc(1) 153.065057; HexNAc(1) 153.065057	17	638	T	xiongyingying-B.ScanId;v=1;d1=31551.31551.5	hcd
20 μL	0.5 μg/μL	P49790|NU153_HUMAN	P49790	NU153_HUMAN	K.IDSVAAQPTATSPVVYT[+203.07937][+153.06506]RPAIS[+203.07937][+153.06506]SFSSSGIGFGESLK.A	T17(OGlycan / 356.1444); S22(OGlycan / 356.1444)	5	4340.14	4340.14	452.51	HexNAc(1) 153.065057; HexNAc(1) 153.065057	22	643	S	xiongyingying-B.ScanId;v=1;d1=31551.31551.5	hcd
20 μL	0.5 μg/μL	P49790|NU153_HUMAN	P49790	NU153_HUMAN	K.IDS[+203.07937][+153.06506]VAAQPTATS[+203.07937][+153.06506]PVVYTR.P	S3(OGlycan / 356.1444); S12(OGlycan / 356.1444)	4	2588.26	2588.27	618.57	HexNAc(1) 153.065057; HexNAc(1) 153.065057	3	624	S	xiongyingying-B.ScanId;v=1;d1=11685.11685.4	hcd
20 μL	0.5 μg/μL	P49790|NU153_HUMAN	P49790	NU153_HUMAN	K.IDS[+203.07937][+153.06506]VAAQPTATS[+203.07937][+153.06506]PVVYTR.P	S3(OGlycan / 356.1444); S12(OGlycan / 356.1444)	4	2588.26	2588.27	618.57	HexNAc(1) 153.065057; HexNAc(1) 153.065057	12	633	S	xiongyingying-B.ScanId;v=1;d1=11685.11685.4	hcd
20 μL	0.5 μg/μL	P49790|NU153_HUMAN	P49790	NU153_HUMAN	K.IDSVAAQPTATS[+203.07937][+153.06506]PVVYTR.P	S12(OGlycan / 356.1444)	3	2232.12	2232.13	602.6	HexNAc(1) 153.065057	12	633	S	xiongyingying-B.ScanId;v=1;d1=17392.17392.3	hcd
20 μL	0.5 μg/μL	P49790|NU153_HUMAN	P49790	NU153_HUMAN	K.FGVSSSSS[+203.07937][+153.06506]GPS[+203.07937][+153.06506]QTLTS[+203.07937][+153.06506]TGNFK.F	S8(OGlycan / 356.1444); S11(OGlycan / 356.1444); S16(OGlycan / 356.1444)	4	3144.41	3144.42	781.62	HexNAc(1) 153.065057; HexNAc(1) 153.065057; HexNAc(1) 153.065057	8	912	S	xiongyingying-B.ScanId;v=1;d1=7452.7452.4	hcd
20 μL	0.5 μg/μL	P49790|NU153_HUMAN	P49790	NU153_HUMAN	K.FGVSSSSS[+203.07937][+153.06506]GPS[+203.07937][+153.06506]QTLTS[+203.07937][+153.06506]TGNFK.F	S8(OGlycan / 356.1444); S11(OGlycan / 356.1444); S16(OGlycan / 356.1444)	4	3144.41	3144.42	781.62	HexNAc(1) 153.065057; HexNAc(1) 153.065057; HexNAc(1) 153.065057	11	915	S	xiongyingying-B.ScanId;v=1;d1=7452.7452.4	hcd
20 μL	0.5 μg/μL	P49790|NU153_HUMAN	P49790	NU153_HUMAN	K.FGVSSSSS[+203.07937][+153.06506]GPS[+203.07937][+153.06506]QTLTS[+203.07937][+153.06506]TGNFK.F	S8(OGlycan / 356.1444); S11(OGlycan / 356.1444); S16(OGlycan / 356.1444)	4	3144.41	3144.42	781.62	HexNAc(1) 153.065057; HexNAc(1) 153.065057; HexNAc(1) 153.065057	16	920	S	xiongyingying-B.ScanId;v=1;d1=7452.7452.4	hcd
20 μL	0.5 μg/μL	P49790|NU153_HUMAN	P49790	NU153_HUMAN	K.FGVSSSSSGPSQT[+203.07937][+153.06506]LTS[+203.07937][+153.06506]TGNFK.F	T13(OGlycan / 356.1444); S16(OGlycan / 356.1444)	4	2788.27	2788.28	755.16	HexNAc(1) 153.065057; HexNAc(1) 153.065057	13	917	T	xiongyingying-B.ScanId;v=1;d1=11479.11479.4	hcd
20 μL	0.5 μg/μL	P49790|NU153_HUMAN	P49790	NU153_HUMAN	K.FGVSSSSSGPSQT[+203.07937][+153.06506]LTS[+203.07937][+153.06506]TGNFK.F	T13(OGlycan / 356.1444); S16(OGlycan / 356.1444)	4	2788.27	2788.28	755.16	HexNAc(1) 153.065057; HexNAc(1) 153.065057	16	920	S	xiongyingying-B.ScanId;v=1;d1=11479.11479.4	hcd
20 μL	0.5 μg/μL	P49790|NU153_HUMAN	P49790	NU153_HUMAN	K.FGVSSS[+203.07937][+153.06506]SSGPSQTLT[+203.07937][+153.06506]STGNFK.F	S6(OGlycan / 356.1444); T15(OGlycan / 356.1444)	4	2788.27	2788.28	706.79	HexNAc(1) 153.065057; HexNAc(1) 153.065057	6	910	S	xiongyingying-B.ScanId;v=1;d1=11149.11149.4	hcd
20 μL	0.5 μg/μL	P49790|NU153_HUMAN	P49790	NU153_HUMAN	K.FGVSSS[+203.07937][+153.06506]SSGPSQTLT[+203.07937][+153.06506]STGNFK.F	S6(OGlycan / 356.1444); T15(OGlycan / 356.1444)	4	2788.27	2788.28	706.79	HexNAc(1) 153.065057; HexNAc(1) 153.065057	15	919	T	xiongyingying-B.ScanId;v=1;d1=11149.11149.4	hcd
20 μL	0.5 μg/μL	P49790|NU153_HUMAN	P49790	NU153_HUMAN	K.FGVSSSSSGPSQTLTS[+203.07937][+153.06506]TGNFK.F	S16(OGlycan / 356.1444)	3	2432.12	2432.13	1055.85	HexNAc(1) 153.065057	16	920	S	xiongyingying-B.ScanId;v=1;d1=11324.11324.3	hcd
20 μL	0.5 μg/μL	P49790|NU153_HUMAN	P49790	NU153_HUMAN	K.FGVSSSSSGPSQTLTST[+203.07937][+153.06506]GNFK.F	T17(OGlycan / 356.1444)	3	2432.12	2432.13	783.44	HexNAc(1) 153.065057	17	921	T	xiongyingying-B.ScanId;v=1;d1=17116.17116.2	hcd
20 μL	0.5 μg/μL	P49790|NU153_HUMAN	P49790	NU153_HUMAN	K.FGVSSSSSGPSQTLTS[+203.07937][+153.06506]TGNFK.F	S16(OGlycan / 356.1444)	3	2432.12	2432.13	775.16	HexNAc(1) 153.065057	16	920	S	xiongyingying-B.ScanId;v=1;d1=17146.17146.3	hcd
20 μL	0.5 μg/μL	P49790|NU153_HUMAN	P49790	NU153_HUMAN	K.FGVSSSSSGPSQTLTS[+203.07937][+153.06506]TGNFK.F	S16(OGlycan / 356.1444)	3	2432.1	2432.13	553.72	HexNAc(1) 153.065057	16	920	S	xiongyingying-B.ScanId;v=1;d1=17472.17472.3	hcd
20 μL	0.5 μg/μL	P49790|NU153_HUMAN	P49790	NU153_HUMAN	K.IGVSSDS[+203.07937][+153.06506]GSINPMS[+203.07937][+153.06506]EGFK.F	S7(OGlycan / 356.1444); S14(OGlycan / 356.1444)	3	2524.13	2524.14	548.57	HexNAc(1) 153.065057; HexNAc(1) 153.065057	7	940	S	xiongyingying-B.ScanId;v=1;d1=14536.14536.3	hcd
20 μL	0.5 μg/μL	P49790|NU153_HUMAN	P49790	NU153_HUMAN	K.IGVSSDS[+203.07937][+153.06506]GSINPMS[+203.07937][+153.06506]EGFK.F	S7(OGlycan / 356.1444); S14(OGlycan / 356.1444)	3	2524.13	2524.14	548.57	HexNAc(1) 153.065057; HexNAc(1) 153.065057	14	947	S	xiongyingying-B.ScanId;v=1;d1=14536.14536.3	hcd
20 μL	0.5 μg/μL	P49790|NU153_HUMAN	P49790	NU153_HUMAN	K.IGVSS[+203.07937][+153.06506]DSGSINPMSEGFK.F	S5(OGlycan / 356.1444)	3	2167.99	2167.99	705.77	HexNAc(1) 153.065057	5	938	S	xiongyingying-B.ScanId;v=1;d1=21471.21471.3	hcd
20 μL	0.5 μg/μL	P49790|NU153_HUMAN	P49790	NU153_HUMAN	K.IGVSS[+203.07937][+153.06506]DSGSINPMSEGFK.F	S5(OGlycan / 356.1444)	3	2167.99	2167.99	459.61	HexNAc(1) 153.065057	5	938	S	xiongyingying-B.ScanId;v=1;d1=21527.21527.3	hcd
20 μL	0.5 μg/μL	P49790|NU153_HUMAN	P49790	NU153_HUMAN	K.FGLSSGLS[+203.07937][+153.06506]NPVSLTPFQFGVSNLGQEEK.K	S8(OGlycan / 356.1444)	3	3295.61	3295.62	1023.8	HexNAc(1) 153.065057	8	990	S	xiongyingying-B.ScanId;v=1;d1=44483.44483.3	hcd
20 μL	0.5 μg/μL	P49790|NU153_HUMAN	P49790	NU153_HUMAN	K.S[+203.07937][+153.06506]SSAGFSFGTGVINSTPAPANT[+203.07937][+153.06506]IVTSENK.S	S1(OGlycan / 356.1444); T22(OGlycan / 356.1444)	4	3553.66	3553.68	925.32	HexNAc(1) 153.065057; HexNAc(1) 153.065057	1	1017	S	xiongyingying-B.ScanId;v=1;d1=27072.27072.4	hcd
20 μL	0.5 μg/μL	P49790|NU153_HUMAN	P49790	NU153_HUMAN	K.S[+203.07937][+153.06506]SSAGFSFGTGVINSTPAPANT[+203.07937][+153.06506]IVTSENK.S	S1(OGlycan / 356.1444); T22(OGlycan / 356.1444)	4	3553.66	3553.68	925.32	HexNAc(1) 153.065057; HexNAc(1) 153.065057	22	1038	T	xiongyingying-B.ScanId;v=1;d1=27072.27072.4	hcd
20 μL	0.5 μg/μL	P49790|NU153_HUMAN	P49790	NU153_HUMAN	K.S[+203.07937][+153.06506]SSAGFSFGTGVINSTPAPANTIVTS[+203.07937][+153.06506]ENK.S	S1(OGlycan / 356.1444); S26(OGlycan / 356.1444)	4	3553.67	3553.68	872.47	HexNAc(1) 153.065057; HexNAc(1) 153.065057	1	1017	S	xiongyingying-B.ScanId;v=1;d1=25346.25346.3	hcd
20 μL	0.5 μg/μL	P49790|NU153_HUMAN	P49790	NU153_HUMAN	K.S[+203.07937][+153.06506]SSAGFSFGTGVINSTPAPANTIVTS[+203.07937][+153.06506]ENK.S	S1(OGlycan / 356.1444); S26(OGlycan / 356.1444)	4	3553.67	3553.68	872.47	HexNAc(1) 153.065057; HexNAc(1) 153.065057	26	1042	S	xiongyingying-B.ScanId;v=1;d1=25346.25346.3	hcd
20 μL	0.5 μg/μL	P49790|NU153_HUMAN	P49790	NU153_HUMAN	K.S[+203.07937][+153.06506]SSAGFSFGTGVINSTPAPANTIVTSENK.S	S1(OGlycan / 356.1444)	3	3197.52	3197.53	1068.34	HexNAc(1) 153.065057	1	1017	S	xiongyingying-B.ScanId;v=1;d1=32748.32748.3	hcd
20 μL	0.5 μg/μL	P49790|NU153_HUMAN	P49790	NU153_HUMAN	K.GGFSFGNVEPASLPSAS[+203.07937][+153.06506]VFVLGR.T	S17(OGlycan / 356.1444)	3	2651.3	2651.32	796.86	HexNAc(1) 153.065057	17	1096	S	xiongyingying-B.ScanId;v=1;d1=42616.42616.3	hcd
20 μL	0.5 μg/μL	P49790|NU153_HUMAN	P49790	NU153_HUMAN	K.GGFSFGNVEPAS[+203.07937][+153.06506]LPSASVFVLGR.T	S12(OGlycan / 356.1444)	3	2651.31	2651.32	721.73	HexNAc(1) 153.065057	12	1091	S	xiongyingying-B.ScanId;v=1;d1=43786.43786.3	hcd
20 μL	0.5 μg/μL	P49790|NU153_HUMAN	P49790	NU153_HUMAN	K.GGFSFGNVEPAS[+203.07937][+153.06506]LPSASVFVLGR.T	S12(OGlycan / 356.1444)	3	2651.31	2651.32	575.82	HexNAc(1) 153.065057	12	1091	S	xiongyingying-B.ScanId;v=1;d1=43480.43480.3	hcd
20 μL	0.5 μg/μL	P49790|NU153_HUMAN	P49790	NU153_HUMAN	K.QQEPVTSTS[+203.07937][+153.06506]LVFGK.K	S9(OGlycan / 356.1444)	3	1876.93	1876.94	732.66	HexNAc(1) 153.065057	9	1115	S	xiongyingying-B.ScanId;v=1;d1=15992.15992.3	hcd
20 μL	0.5 μg/μL	P49790|NU153_HUMAN	P49790	NU153_HUMAN	K.QQEPVT[+203.07937][+153.06506]STSLVFGK.K	T6(OGlycan / 356.1444)	2	1876.93	1876.94	266.46	HexNAc(1) 153.065057	6	1112	T	xiongyingying-B.ScanId;v=1;d1=16100.16100.2	hcd
20 μL	0.5 μg/μL	P49790|NU153_HUMAN	P49790	NU153_HUMAN	K.S[+203.07937][+153.06506]TFSFSM[+15.99492]TKPSEK.E	S1(OGlycan / 356.1444); M7(Oxidation / 15.9949)	3	1848.83	1848.84	556.36	HexNAc(1) 153.065057	1	1149	S	xiongyingying-B.ScanId;v=1;d1=6812.6812.3	hcd
20 μL	0.5 μg/μL	P49790|NU153_HUMAN	P49790	NU153_HUMAN	K.S[+203.07937][+153.06506]TFSFSM[+15.99492]TKPSEK.E	S1(OGlycan / 356.1444); M7(Oxidation / 15.9949)	3	1848.84	1848.84	516.32	HexNAc(1) 153.065057	1	1149	S	xiongyingying-B.ScanId;v=1;d1=6854.6854.5	hcd
20 μL	0.5 μg/μL	P49790|NU153_HUMAN	P49790	NU153_HUMAN	K.S[+203.07937][+153.06506]TFSFSMTKPSEK.E	S1(OGlycan / 356.1444)	3	1832.84	1832.85	529.84	HexNAc(1) 153.065057	1	1149	S	xiongyingying-B.ScanId;v=1;d1=10749.10749.3	hcd
20 μL	0.5 μg/μL	P49790|NU153_HUMAN	P49790	NU153_HUMAN	K.ATFAFGAQT[+203.07937][+153.06506]S[+203.07937][+153.06506]TTADQGAAK.P	T9(OGlycan / 356.1444); S10(OGlycan / 356.1444)	4	2556.16	2556.17	435.05	HexNAc(1) 153.065057; HexNAc(1) 153.065057	9	1177	T	xiongyingying-B.ScanId;v=1;d1=7624.7624.4	hcd
20 μL	0.5 μg/μL	P49790|NU153_HUMAN	P49790	NU153_HUMAN	K.ATFAFGAQT[+203.07937][+153.06506]S[+203.07937][+153.06506]TTADQGAAK.P	T9(OGlycan / 356.1444); S10(OGlycan / 356.1444)	4	2556.16	2556.17	435.05	HexNAc(1) 153.065057; HexNAc(1) 153.065057	10	1178	S	xiongyingying-B.ScanId;v=1;d1=7624.7624.4	hcd
20 μL	0.5 μg/μL	P49790|NU153_HUMAN	P49790	NU153_HUMAN	K.ATFAFGAQT[+203.07937][+153.06506]STTADQGAAK.P	T9(OGlycan / 356.1444)	3	2200.02	2200.03	697.24	HexNAc(1) 153.065057	9	1177	T	xiongyingying-B.ScanId;v=1;d1=12849.12849.3	hcd
20 μL	0.5 μg/μL	P49790|NU153_HUMAN	P49790	NU153_HUMAN	K.NVFS[+203.07937][+153.06506]SSGTSFSGR.K	S4(OGlycan / 356.1444)	2	1688.76	1688.76	407.79	HexNAc(1) 153.065057	4	1456	S	xiongyingying-B.ScanId;v=1;d1=9431.9431.2	hcd
20 μL	0.5 μg/μL	P49792|RBP2_HUMAN	P49792	RBP2_HUMAN	R.WPTENYGPDSVPDGYQGS[+203.07937][+153.06506]QTFHGAPLTVATTGPS[+203.07937][+153.06506]VYYSQSPAYNSQYLLRPAANVTPTK.G	S18(OGlycan / 356.1444); S34(OGlycan / 356.1444)	6	7059.27	7059.32	775.04	HexNAc(1) 153.065057; HexNAc(1) 153.065057	18	858	S	xiongyingying-B.ScanId;v=1;d1=35836.35836.6	hcd
20 μL	0.5 μg/μL	P49792|RBP2_HUMAN	P49792	RBP2_HUMAN	R.WPTENYGPDSVPDGYQGS[+203.07937][+153.06506]QTFHGAPLTVATTGPS[+203.07937][+153.06506]VYYSQSPAYNSQYLLRPAANVTPTK.G	S18(OGlycan / 356.1444); S34(OGlycan / 356.1444)	6	7059.27	7059.32	775.04	HexNAc(1) 153.065057; HexNAc(1) 153.065057	34	874	S	xiongyingying-B.ScanId;v=1;d1=35836.35836.6	hcd
20 μL	0.5 μg/μL	P49792|RBP2_HUMAN	P49792	RBP2_HUMAN	R.WPTENYGPDSVPDGYQGS[+203.07937][+153.06506]QTFHGAPLTVAT[+203.07937][+153.06506]TGPSVYYSQSPAYNSQYLLR.P	S18(OGlycan / 356.1444); T30(OGlycan / 356.1444)	5	6179.81	6179.83	1061.66	HexNAc(1) 153.065057; HexNAc(1) 153.065057	18	858	S	xiongyingying-B.ScanId;v=1;d1=36515.36515.5	hcd
20 μL	0.5 μg/μL	P49792|RBP2_HUMAN	P49792	RBP2_HUMAN	R.WPTENYGPDSVPDGYQGS[+203.07937][+153.06506]QTFHGAPLTVAT[+203.07937][+153.06506]TGPSVYYSQSPAYNSQYLLR.P	S18(OGlycan / 356.1444); T30(OGlycan / 356.1444)	5	6179.81	6179.83	1061.66	HexNAc(1) 153.065057; HexNAc(1) 153.065057	30	870	T	xiongyingying-B.ScanId;v=1;d1=36515.36515.5	hcd
20 μL	0.5 μg/μL	P49792|RBP2_HUMAN	P49792	RBP2_HUMAN	R.WPTENYGPDSVPDGYQGSQTFHGAPLTVAT[+203.07937][+153.06506]TGPSVYYSQSPAYNSQYLLR.P	T30(OGlycan / 356.1444)	5	5823.67	5823.69	1096.18	HexNAc(1) 153.065057	30	870	T	xiongyingying-B.ScanId;v=1;d1=41285.41285.5	hcd
20 μL	0.5 μg/μL	P49792|RBP2_HUMAN	P49792	RBP2_HUMAN	R.GDDYFNYNVQQTSTNPPLPEPGYFTKPPIAAHAS[+203.07937][+153.06506]R.S	S34(OGlycan / 356.1444)	5	4248.99	4249	714.81	HexNAc(1) 153.065057	34	991	S	xiongyingying-B.ScanId;v=1;d1=33779.33779.5	hcd
20 μL	0.5 μg/μL	P49792|RBP2_HUMAN	P49792	RBP2_HUMAN	K.SNDGDFTFSSPQVVTQPPPAAYSNSESLLGLLT[+203.07937][+153.06506]SDKPLQGDGYSGAKPIPGGQTIGPR.N	T33(OGlycan / 356.1444)	6	6273.04	6273.06	1228.58	HexNAc(1) 153.065057	33	1071	T	xiongyingying-B.ScanId;v=1;d1=45170.45170.6	hcd
20 μL	0.5 μg/μL	P49792|RBP2_HUMAN	P49792	RBP2_HUMAN	K.SNDGDFTFSSPQVVT[+203.07937][+153.06506]QPPPAAYSNSESLLGLLTSDKPLQGDGYSGAKPIPGGQTIGPR.N	T15(OGlycan / 356.1444)	5	6273.04	6273.06	940.33	HexNAc(1) 153.065057	15	1053	T	xiongyingying-B.ScanId;v=1;d1=45130.45130.5	hcd
20 μL	0.5 μg/μL	P49792|RBP2_HUMAN	P49792	RBP2_HUMAN	K.SNDGDFTFSSPQVVTQPPPAAYSNSES[+203.07937][+153.06506]LLGLLTSDKPLQGDGYSGAKPIPGGQTIGPR.N	S27(OGlycan / 356.1444)	5	6274.03	6273.06	590.69	HexNAc(1) 153.065057	27	1065	S	xiongyingying-B.ScanId;v=1;d1=45633.45633.5	hcd
20 μL	0.5 μg/μL	P49792|RBP2_HUMAN	P49792	RBP2_HUMAN	K.SNDGDFTFSSPQVVTQPPPAAYS[+203.07937][+153.06506]NSESLLGLLTSDKPLQGDGYSGAKPIPGGQTIGPR.N	S23(OGlycan / 356.1444)	5	6273.02	6273.06	533.16	HexNAc(1) 153.065057	23	1061	S	xiongyingying-B.ScanId;v=1;d1=45942.45942.5	hcd
20 μL	0.5 μg/μL	P49792|RBP2_HUMAN	P49792	RBP2_HUMAN	K.SNDGDFTFSSPQVVTQPPPAAYSNSESLLGLLT[+203.07937][+153.06506]SDKPLQGDGYSGAKPIPGGQTIGPR.N	T33(OGlycan / 356.1444)	8	6273.04	6273.06	482.62	HexNAc(1) 153.065057	33	1071	T	xiongyingying-B.ScanId;v=1;d1=45145.45145.3	hcd
20 μL	0.5 μg/μL	P49792|RBP2_HUMAN	P49792	RBP2_HUMAN	K.SNDGDFTFSSPQVVTQPPPAAYS[+203.07937][+153.06506]NSESLLGLLTSDKPLQGDGYSGAK.P	S23(OGlycan / 356.1444)	4	5199.45	5199.47	1189.52	HexNAc(1) 153.065057	23	1061	S	xiongyingying-B.ScanId;v=1;d1=46448.46448.4	hcd
20 μL	0.5 μg/μL	P49792|RBP2_HUMAN	P49792	RBP2_HUMAN	R.KQS[+203.07937][+153.06506]LPATSIPTPASFK.F	S3(OGlycan / 356.1444)	3	2029.06	2029.07	490.02	HexNAc(1) 153.065057	3	1509	S	xiongyingying-B.ScanId;v=1;d1=16950.16950.3	hcd
20 μL	0.5 μg/μL	P49792|RBP2_HUMAN	P49792	RBP2_HUMAN	K.QSLPATSIPT[+203.07937][+153.06506]PASFK.F	T10(OGlycan / 356.1444)	3	1900.97	1900.98	352.88	HexNAc(1) 153.065057	10	1517	T	xiongyingying-B.ScanId;v=1;d1=22563.22563.3	hcd
20 μL	0.5 μg/μL	P49792|RBP2_HUMAN	P49792	RBP2_HUMAN	K.EGFSIPVS[+203.07937][+153.06506]ADGFK.F	S8(OGlycan / 356.1444)	2	1709.81	1709.81	642.32	HexNAc(1) 153.065057	8	1894	S	xiongyingying-B.ScanId;v=1;d1=25984.25984.2	hcd
20 μL	0.5 μg/μL	P49792|RBP2_HUMAN	P49792	RBP2_HUMAN	K.EGFSIPVS[+203.07937][+153.06506]ADGFK.F	S8(OGlycan / 356.1444)	3	1709.8	1709.81	309.84	HexNAc(1) 153.065057	8	1894	S	xiongyingying-B.ScanId;v=1;d1=25965.25965.2	hcd
20 μL	0.5 μg/μL	P49792|RBP2_HUMAN	P49792	RBP2_HUMAN	R.GVIFGQTSSTFT[+203.07937][+153.06506]FADLAK.S	T12(OGlycan / 356.1444)	3	2246.1	2246.11	450.59	HexNAc(1) 153.065057	12	1946	T	xiongyingying-B.ScanId;v=1;d1=36167.36167.3	hcd
20 μL	0.5 μg/μL	Q01082|SPTB2_HUMAN	Q01082	SPTB2_HUMAN	K.DDEEM[+15.99492]NTWIQAISSAISSDKHEVSASTQSTPAS[+203.07937][+153.06506]SR.A	M5(Oxidation / 15.9949); S33(OGlycan / 356.1444)	5	4137.86	4137.85	480.84	HexNAc(1) 153.065057	33	2323	S	xiongyingying-B.ScanId;v=1;d1=37880.37880.5	hcd
20 μL	0.5 μg/μL	Q01082|SPTB2_HUMAN	Q01082	SPTB2_HUMAN	K.DDEEMNTWIQAISSAISSDKHEVSASTQSTPAS[+203.07937][+153.06506]SR.A	S33(OGlycan / 356.1444)	5	4121.85	4121.86	976.67	HexNAc(1) 153.065057	33	2323	S	xiongyingying-B.ScanId;v=1;d1=43256.43256.5	hcd
20 μL	0.5 μg/μL	Q01082|SPTB2_HUMAN	Q01082	SPTB2_HUMAN	K.HEVSASTQSTPASS[+203.07937][+153.06506]R.A	S14(OGlycan / 356.1444)	3	1900.86	1900.87	365.08	HexNAc(1) 153.065057	14	2324	S	xiongyingying-B.ScanId;v=1;d1=4718.4718.3	hcd
20 μL	0.5 μg/μL	P52948|NUP98_HUMAN	P52948	NUP98_HUMAN	R.KGPQNQVGAGTTTGLFGS[+203.07937][+153.06506]SPAT[+203.07937][+153.06506]SSATGLFSSST[+203.07937][+153.06506]T[+203.07937][+153.06506]NSGFAYGQNK.T	S18(OGlycan / 356.1444); T22(OGlycan / 356.1444); T33(OGlycan / 356.1444); T34(OGlycan / 356.1444)	6	5693.57	5693.61	818.14	HexNAc(1) 153.065057; HexNAc(1) 153.065057; HexNAc(1) 153.065057; HexNAc(1) 153.065057	18	230	S	xiongyingying-B.ScanId;v=1;d1=17628.17628.6	hcd
20 μL	0.5 μg/μL	P52948|NUP98_HUMAN	P52948	NUP98_HUMAN	R.KGPQNQVGAGTTTGLFGS[+203.07937][+153.06506]SPAT[+203.07937][+153.06506]SSATGLFSSST[+203.07937][+153.06506]T[+203.07937][+153.06506]NSGFAYGQNK.T	S18(OGlycan / 356.1444); T22(OGlycan / 356.1444); T33(OGlycan / 356.1444); T34(OGlycan / 356.1444)	6	5693.57	5693.61	818.14	HexNAc(1) 153.065057; HexNAc(1) 153.065057; HexNAc(1) 153.065057; HexNAc(1) 153.065057	22	234	T	xiongyingying-B.ScanId;v=1;d1=17628.17628.6	hcd
20 μL	0.5 μg/μL	P52948|NUP98_HUMAN	P52948	NUP98_HUMAN	R.KGPQNQVGAGTTTGLFGS[+203.07937][+153.06506]SPAT[+203.07937][+153.06506]SSATGLFSSST[+203.07937][+153.06506]T[+203.07937][+153.06506]NSGFAYGQNK.T	S18(OGlycan / 356.1444); T22(OGlycan / 356.1444); T33(OGlycan / 356.1444); T34(OGlycan / 356.1444)	6	5693.57	5693.61	818.14	HexNAc(1) 153.065057; HexNAc(1) 153.065057; HexNAc(1) 153.065057; HexNAc(1) 153.065057	33	245	T	xiongyingying-B.ScanId;v=1;d1=17628.17628.6	hcd
20 μL	0.5 μg/μL	P52948|NUP98_HUMAN	P52948	NUP98_HUMAN	R.KGPQNQVGAGTTTGLFGS[+203.07937][+153.06506]SPAT[+203.07937][+153.06506]SSATGLFSSST[+203.07937][+153.06506]T[+203.07937][+153.06506]NSGFAYGQNK.T	S18(OGlycan / 356.1444); T22(OGlycan / 356.1444); T33(OGlycan / 356.1444); T34(OGlycan / 356.1444)	6	5693.57	5693.61	818.14	HexNAc(1) 153.065057; HexNAc(1) 153.065057; HexNAc(1) 153.065057; HexNAc(1) 153.065057	34	246	T	xiongyingying-B.ScanId;v=1;d1=17628.17628.6	hcd
20 μL	0.5 μg/μL	P52948|NUP98_HUMAN	P52948	NUP98_HUMAN	R.KGPQNQVGAGTTTGLFGS[+203.07937][+153.06506]S[+203.07937][+153.06506]PATSS[+203.07937][+153.06506]AT[+203.07937][+153.06506]GLFSSSTTNSGFAYGQNK.T	S18(OGlycan / 356.1444); S19(OGlycan / 356.1444); S24(OGlycan / 356.1444); T26(OGlycan / 356.1444)	5	5693.6	5693.61	669.3	HexNAc(1) 153.065057; HexNAc(1) 153.065057; HexNAc(1) 153.065057; HexNAc(1) 153.065057	18	230	S	xiongyingying-B.ScanId;v=1;d1=17591.17591.5	hcd
20 μL	0.5 μg/μL	P52948|NUP98_HUMAN	P52948	NUP98_HUMAN	R.KGPQNQVGAGTTTGLFGS[+203.07937][+153.06506]S[+203.07937][+153.06506]PATSS[+203.07937][+153.06506]AT[+203.07937][+153.06506]GLFSSSTTNSGFAYGQNK.T	S18(OGlycan / 356.1444); S19(OGlycan / 356.1444); S24(OGlycan / 356.1444); T26(OGlycan / 356.1444)	5	5693.6	5693.61	669.3	HexNAc(1) 153.065057; HexNAc(1) 153.065057; HexNAc(1) 153.065057; HexNAc(1) 153.065057	19	231	S	xiongyingying-B.ScanId;v=1;d1=17591.17591.5	hcd
20 μL	0.5 μg/μL	P52948|NUP98_HUMAN	P52948	NUP98_HUMAN	R.KGPQNQVGAGTTTGLFGS[+203.07937][+153.06506]S[+203.07937][+153.06506]PATSS[+203.07937][+153.06506]AT[+203.07937][+153.06506]GLFSSSTTNSGFAYGQNK.T	S18(OGlycan / 356.1444); S19(OGlycan / 356.1444); S24(OGlycan / 356.1444); T26(OGlycan / 356.1444)	5	5693.6	5693.61	669.3	HexNAc(1) 153.065057; HexNAc(1) 153.065057; HexNAc(1) 153.065057; HexNAc(1) 153.065057	24	236	S	xiongyingying-B.ScanId;v=1;d1=17591.17591.5	hcd
20 μL	0.5 μg/μL	P52948|NUP98_HUMAN	P52948	NUP98_HUMAN	R.KGPQNQVGAGTTTGLFGS[+203.07937][+153.06506]S[+203.07937][+153.06506]PATSS[+203.07937][+153.06506]AT[+203.07937][+153.06506]GLFSSSTTNSGFAYGQNK.T	S18(OGlycan / 356.1444); S19(OGlycan / 356.1444); S24(OGlycan / 356.1444); T26(OGlycan / 356.1444)	5	5693.6	5693.61	669.3	HexNAc(1) 153.065057; HexNAc(1) 153.065057; HexNAc(1) 153.065057; HexNAc(1) 153.065057	26	238	T	xiongyingying-B.ScanId;v=1;d1=17591.17591.5	hcd
20 μL	0.5 μg/μL	P52948|NUP98_HUMAN	P52948	NUP98_HUMAN	R.KGPQNQVGAGTTTGLFGS[+203.07937][+153.06506]S[+203.07937][+153.06506]PAT[+203.07937][+153.06506]SSAT[+203.07937][+153.06506]GLFSSSTTNSGFAYGQNK.T	S18(OGlycan / 356.1444); S19(OGlycan / 356.1444); T22(OGlycan / 356.1444); T26(OGlycan / 356.1444)	6	5693.59	5693.61	570	HexNAc(1) 153.065057; HexNAc(1) 153.065057; HexNAc(1) 153.065057; HexNAc(1) 153.065057	18	230	S	xiongyingying-B.ScanId;v=1;d1=17345.17345.3	hcd
20 μL	0.5 μg/μL	P52948|NUP98_HUMAN	P52948	NUP98_HUMAN	R.KGPQNQVGAGTTTGLFGS[+203.07937][+153.06506]S[+203.07937][+153.06506]PAT[+203.07937][+153.06506]SSAT[+203.07937][+153.06506]GLFSSSTTNSGFAYGQNK.T	S18(OGlycan / 356.1444); S19(OGlycan / 356.1444); T22(OGlycan / 356.1444); T26(OGlycan / 356.1444)	6	5693.59	5693.61	570	HexNAc(1) 153.065057; HexNAc(1) 153.065057; HexNAc(1) 153.065057; HexNAc(1) 153.065057	19	231	S	xiongyingying-B.ScanId;v=1;d1=17345.17345.3	hcd
20 μL	0.5 μg/μL	P52948|NUP98_HUMAN	P52948	NUP98_HUMAN	R.KGPQNQVGAGTTTGLFGS[+203.07937][+153.06506]S[+203.07937][+153.06506]PAT[+203.07937][+153.06506]SSAT[+203.07937][+153.06506]GLFSSSTTNSGFAYGQNK.T	S18(OGlycan / 356.1444); S19(OGlycan / 356.1444); T22(OGlycan / 356.1444); T26(OGlycan / 356.1444)	6	5693.59	5693.61	570	HexNAc(1) 153.065057; HexNAc(1) 153.065057; HexNAc(1) 153.065057; HexNAc(1) 153.065057	22	234	T	xiongyingying-B.ScanId;v=1;d1=17345.17345.3	hcd
20 μL	0.5 μg/μL	P52948|NUP98_HUMAN	P52948	NUP98_HUMAN	R.KGPQNQVGAGTTTGLFGS[+203.07937][+153.06506]S[+203.07937][+153.06506]PAT[+203.07937][+153.06506]SSAT[+203.07937][+153.06506]GLFSSSTTNSGFAYGQNK.T	S18(OGlycan / 356.1444); S19(OGlycan / 356.1444); T22(OGlycan / 356.1444); T26(OGlycan / 356.1444)	6	5693.59	5693.61	570	HexNAc(1) 153.065057; HexNAc(1) 153.065057; HexNAc(1) 153.065057; HexNAc(1) 153.065057	26	238	T	xiongyingying-B.ScanId;v=1;d1=17345.17345.3	hcd
20 μL	0.5 μg/μL	P52948|NUP98_HUMAN	P52948	NUP98_HUMAN	R.KGPQNQVGAGT[+203.07937][+153.06506]T[+203.07937][+153.06506]T[+203.07937][+153.06506]GLFGS[+203.07937][+153.06506]SPATSSATGLFSSSTTNSGFAYGQNK.T	T11(OGlycan / 356.1444); T12(OGlycan / 356.1444); T13(OGlycan / 356.1444); S18(OGlycan / 356.1444)	5	5692.58	5693.61	430.48	HexNAc(1) 153.065057; HexNAc(1) 153.065057; HexNAc(1) 153.065057; HexNAc(1) 153.065057	11	223	T	xiongyingying-B.ScanId;v=1;d1=17265.17265.5	hcd
20 μL	0.5 μg/μL	P52948|NUP98_HUMAN	P52948	NUP98_HUMAN	R.KGPQNQVGAGT[+203.07937][+153.06506]T[+203.07937][+153.06506]T[+203.07937][+153.06506]GLFGS[+203.07937][+153.06506]SPATSSATGLFSSSTTNSGFAYGQNK.T	T11(OGlycan / 356.1444); T12(OGlycan / 356.1444); T13(OGlycan / 356.1444); S18(OGlycan / 356.1444)	5	5692.58	5693.61	430.48	HexNAc(1) 153.065057; HexNAc(1) 153.065057; HexNAc(1) 153.065057; HexNAc(1) 153.065057	12	224	T	xiongyingying-B.ScanId;v=1;d1=17265.17265.5	hcd
20 μL	0.5 μg/μL	P52948|NUP98_HUMAN	P52948	NUP98_HUMAN	R.KGPQNQVGAGT[+203.07937][+153.06506]T[+203.07937][+153.06506]T[+203.07937][+153.06506]GLFGS[+203.07937][+153.06506]SPATSSATGLFSSSTTNSGFAYGQNK.T	T11(OGlycan / 356.1444); T12(OGlycan / 356.1444); T13(OGlycan / 356.1444); S18(OGlycan / 356.1444)	5	5692.58	5693.61	430.48	HexNAc(1) 153.065057; HexNAc(1) 153.065057; HexNAc(1) 153.065057; HexNAc(1) 153.065057	13	225	T	xiongyingying-B.ScanId;v=1;d1=17265.17265.5	hcd
20 μL	0.5 μg/μL	P52948|NUP98_HUMAN	P52948	NUP98_HUMAN	R.KGPQNQVGAGT[+203.07937][+153.06506]T[+203.07937][+153.06506]T[+203.07937][+153.06506]GLFGS[+203.07937][+153.06506]SPATSSATGLFSSSTTNSGFAYGQNK.T	T11(OGlycan / 356.1444); T12(OGlycan / 356.1444); T13(OGlycan / 356.1444); S18(OGlycan / 356.1444)	5	5692.58	5693.61	430.48	HexNAc(1) 153.065057; HexNAc(1) 153.065057; HexNAc(1) 153.065057; HexNAc(1) 153.065057	18	230	S	xiongyingying-B.ScanId;v=1;d1=17265.17265.5	hcd
20 μL	0.5 μg/μL	P52948|NUP98_HUMAN	P52948	NUP98_HUMAN	R.KGPQNQVGAGTTTGLFGS[+203.07937][+153.06506]S[+203.07937][+153.06506]PAT[+203.07937][+153.06506]S[+203.07937][+153.06506]SATGLFSSSTTNSGFAYGQNK.T	S18(OGlycan / 356.1444); S19(OGlycan / 356.1444); T22(OGlycan / 356.1444); S23(OGlycan / 356.1444)	6	5693.59	5693.61	367.64	HexNAc(1) 153.065057; HexNAc(1) 153.065057; HexNAc(1) 153.065057; HexNAc(1) 153.065057	18	230	S	xiongyingying-B.ScanId;v=1;d1=18270.18270.6	hcd
20 μL	0.5 μg/μL	P52948|NUP98_HUMAN	P52948	NUP98_HUMAN	R.KGPQNQVGAGTTTGLFGS[+203.07937][+153.06506]S[+203.07937][+153.06506]PAT[+203.07937][+153.06506]S[+203.07937][+153.06506]SATGLFSSSTTNSGFAYGQNK.T	S18(OGlycan / 356.1444); S19(OGlycan / 356.1444); T22(OGlycan / 356.1444); S23(OGlycan / 356.1444)	6	5693.59	5693.61	367.64	HexNAc(1) 153.065057; HexNAc(1) 153.065057; HexNAc(1) 153.065057; HexNAc(1) 153.065057	19	231	S	xiongyingying-B.ScanId;v=1;d1=18270.18270.6	hcd
20 μL	0.5 μg/μL	P52948|NUP98_HUMAN	P52948	NUP98_HUMAN	R.KGPQNQVGAGTTTGLFGS[+203.07937][+153.06506]S[+203.07937][+153.06506]PAT[+203.07937][+153.06506]S[+203.07937][+153.06506]SATGLFSSSTTNSGFAYGQNK.T	S18(OGlycan / 356.1444); S19(OGlycan / 356.1444); T22(OGlycan / 356.1444); S23(OGlycan / 356.1444)	6	5693.59	5693.61	367.64	HexNAc(1) 153.065057; HexNAc(1) 153.065057; HexNAc(1) 153.065057; HexNAc(1) 153.065057	22	234	T	xiongyingying-B.ScanId;v=1;d1=18270.18270.6	hcd
20 μL	0.5 μg/μL	P52948|NUP98_HUMAN	P52948	NUP98_HUMAN	R.KGPQNQVGAGTTTGLFGS[+203.07937][+153.06506]S[+203.07937][+153.06506]PAT[+203.07937][+153.06506]S[+203.07937][+153.06506]SATGLFSSSTTNSGFAYGQNK.T	S18(OGlycan / 356.1444); S19(OGlycan / 356.1444); T22(OGlycan / 356.1444); S23(OGlycan / 356.1444)	6	5693.59	5693.61	367.64	HexNAc(1) 153.065057; HexNAc(1) 153.065057; HexNAc(1) 153.065057; HexNAc(1) 153.065057	23	235	S	xiongyingying-B.ScanId;v=1;d1=18270.18270.6	hcd
20 μL	0.5 μg/μL	P52948|NUP98_HUMAN	P52948	NUP98_HUMAN	R.KGPQNQVGAGTTTGLFGS[+203.07937][+153.06506]S[+203.07937][+153.06506]PAT[+203.07937][+153.06506]SSAT[+203.07937][+153.06506]GLFSSSTTNSGFAYGQNK.T	S18(OGlycan / 356.1444); S19(OGlycan / 356.1444); T22(OGlycan / 356.1444); T26(OGlycan / 356.1444)	6	5693.59	5693.61	366.28	HexNAc(1) 153.065057; HexNAc(1) 153.065057; HexNAc(1) 153.065057; HexNAc(1) 153.065057	18	230	S	xiongyingying-B.ScanId;v=1;d1=17174.17174.4	hcd
20 μL	0.5 μg/μL	P52948|NUP98_HUMAN	P52948	NUP98_HUMAN	R.KGPQNQVGAGTTTGLFGS[+203.07937][+153.06506]S[+203.07937][+153.06506]PAT[+203.07937][+153.06506]SSAT[+203.07937][+153.06506]GLFSSSTTNSGFAYGQNK.T	S18(OGlycan / 356.1444); S19(OGlycan / 356.1444); T22(OGlycan / 356.1444); T26(OGlycan / 356.1444)	6	5693.59	5693.61	366.28	HexNAc(1) 153.065057; HexNAc(1) 153.065057; HexNAc(1) 153.065057; HexNAc(1) 153.065057	19	231	S	xiongyingying-B.ScanId;v=1;d1=17174.17174.4	hcd
20 μL	0.5 μg/μL	P52948|NUP98_HUMAN	P52948	NUP98_HUMAN	R.KGPQNQVGAGTTTGLFGS[+203.07937][+153.06506]S[+203.07937][+153.06506]PAT[+203.07937][+153.06506]SSAT[+203.07937][+153.06506]GLFSSSTTNSGFAYGQNK.T	S18(OGlycan / 356.1444); S19(OGlycan / 356.1444); T22(OGlycan / 356.1444); T26(OGlycan / 356.1444)	6	5693.59	5693.61	366.28	HexNAc(1) 153.065057; HexNAc(1) 153.065057; HexNAc(1) 153.065057; HexNAc(1) 153.065057	22	234	T	xiongyingying-B.ScanId;v=1;d1=17174.17174.4	hcd
20 μL	0.5 μg/μL	P52948|NUP98_HUMAN	P52948	NUP98_HUMAN	R.KGPQNQVGAGTTTGLFGS[+203.07937][+153.06506]S[+203.07937][+153.06506]PAT[+203.07937][+153.06506]SSAT[+203.07937][+153.06506]GLFSSSTTNSGFAYGQNK.T	S18(OGlycan / 356.1444); S19(OGlycan / 356.1444); T22(OGlycan / 356.1444); T26(OGlycan / 356.1444)	6	5693.59	5693.61	366.28	HexNAc(1) 153.065057; HexNAc(1) 153.065057; HexNAc(1) 153.065057; HexNAc(1) 153.065057	26	238	T	xiongyingying-B.ScanId;v=1;d1=17174.17174.4	hcd
20 μL	0.5 μg/μL	P52948|NUP98_HUMAN	P52948	NUP98_HUMAN	R.KGPQNQVGAGTTTGLFGS[+203.07937][+153.06506]S[+203.07937][+153.06506]PAT[+203.07937][+153.06506]SS[+203.07937][+153.06506]ATGLFSSSTTNSGFAYGQNK.T	S18(OGlycan / 356.1444); S19(OGlycan / 356.1444); T22(OGlycan / 356.1444); S24(OGlycan / 356.1444)	5	5693.59	5693.61	340.99	HexNAc(1) 153.065057; HexNAc(1) 153.065057; HexNAc(1) 153.065057; HexNAc(1) 153.065057	18	230	S	xiongyingying-B.ScanId;v=1;d1=17924.17924.5	hcd
20 μL	0.5 μg/μL	P52948|NUP98_HUMAN	P52948	NUP98_HUMAN	R.KGPQNQVGAGTTTGLFGS[+203.07937][+153.06506]S[+203.07937][+153.06506]PAT[+203.07937][+153.06506]SS[+203.07937][+153.06506]ATGLFSSSTTNSGFAYGQNK.T	S18(OGlycan / 356.1444); S19(OGlycan / 356.1444); T22(OGlycan / 356.1444); S24(OGlycan / 356.1444)	5	5693.59	5693.61	340.99	HexNAc(1) 153.065057; HexNAc(1) 153.065057; HexNAc(1) 153.065057; HexNAc(1) 153.065057	19	231	S	xiongyingying-B.ScanId;v=1;d1=17924.17924.5	hcd
20 μL	0.5 μg/μL	P52948|NUP98_HUMAN	P52948	NUP98_HUMAN	R.KGPQNQVGAGTTTGLFGS[+203.07937][+153.06506]S[+203.07937][+153.06506]PAT[+203.07937][+153.06506]SS[+203.07937][+153.06506]ATGLFSSSTTNSGFAYGQNK.T	S18(OGlycan / 356.1444); S19(OGlycan / 356.1444); T22(OGlycan / 356.1444); S24(OGlycan / 356.1444)	5	5693.59	5693.61	340.99	HexNAc(1) 153.065057; HexNAc(1) 153.065057; HexNAc(1) 153.065057; HexNAc(1) 153.065057	22	234	T	xiongyingying-B.ScanId;v=1;d1=17924.17924.5	hcd
20 μL	0.5 μg/μL	P52948|NUP98_HUMAN	P52948	NUP98_HUMAN	R.KGPQNQVGAGTTTGLFGS[+203.07937][+153.06506]S[+203.07937][+153.06506]PAT[+203.07937][+153.06506]SS[+203.07937][+153.06506]ATGLFSSSTTNSGFAYGQNK.T	S18(OGlycan / 356.1444); S19(OGlycan / 356.1444); T22(OGlycan / 356.1444); S24(OGlycan / 356.1444)	5	5693.59	5693.61	340.99	HexNAc(1) 153.065057; HexNAc(1) 153.065057; HexNAc(1) 153.065057; HexNAc(1) 153.065057	24	236	S	xiongyingying-B.ScanId;v=1;d1=17924.17924.5	hcd
20 μL	0.5 μg/μL	P52948|NUP98_HUMAN	P52948	NUP98_HUMAN	R.KGPQNQVGAGTTTGLFGS[+203.07937][+153.06506]SPAT[+203.07937][+153.06506]SSATGLFSS[+203.07937][+153.06506]STTNSGFAYGQNK.T	S18(OGlycan / 356.1444); T22(OGlycan / 356.1444); S31(OGlycan / 356.1444)	5	5337.45	5337.47	934.65	HexNAc(1) 153.065057; HexNAc(1) 153.065057; HexNAc(1) 153.065057	18	230	S	xiongyingying-B.ScanId;v=1;d1=21618.21618.5	hcd
20 μL	0.5 μg/μL	P52948|NUP98_HUMAN	P52948	NUP98_HUMAN	R.KGPQNQVGAGTTTGLFGS[+203.07937][+153.06506]SPAT[+203.07937][+153.06506]SSATGLFSS[+203.07937][+153.06506]STTNSGFAYGQNK.T	S18(OGlycan / 356.1444); T22(OGlycan / 356.1444); S31(OGlycan / 356.1444)	5	5337.45	5337.47	934.65	HexNAc(1) 153.065057; HexNAc(1) 153.065057; HexNAc(1) 153.065057	22	234	T	xiongyingying-B.ScanId;v=1;d1=21618.21618.5	hcd
20 μL	0.5 μg/μL	P52948|NUP98_HUMAN	P52948	NUP98_HUMAN	R.KGPQNQVGAGTTTGLFGS[+203.07937][+153.06506]SPAT[+203.07937][+153.06506]SSATGLFSS[+203.07937][+153.06506]STTNSGFAYGQNK.T	S18(OGlycan / 356.1444); T22(OGlycan / 356.1444); S31(OGlycan / 356.1444)	5	5337.45	5337.47	934.65	HexNAc(1) 153.065057; HexNAc(1) 153.065057; HexNAc(1) 153.065057	31	243	S	xiongyingying-B.ScanId;v=1;d1=21618.21618.5	hcd
20 μL	0.5 μg/μL	P52948|NUP98_HUMAN	P52948	NUP98_HUMAN	R.KGPQNQVGAGTTTGLFGS[+203.07937][+153.06506]SPATSSATGLFSSST[+203.07937][+153.06506]T[+203.07937][+153.06506]NSGFAYGQNK.T	S18(OGlycan / 356.1444); T33(OGlycan / 356.1444); T34(OGlycan / 356.1444)	5	5336.45	5337.47	858.04	HexNAc(1) 153.065057; HexNAc(1) 153.065057; HexNAc(1) 153.065057	18	230	S	xiongyingying-B.ScanId;v=1;d1=20913.20913.5	hcd
20 μL	0.5 μg/μL	P52948|NUP98_HUMAN	P52948	NUP98_HUMAN	R.KGPQNQVGAGTTTGLFGS[+203.07937][+153.06506]SPATSSATGLFSSST[+203.07937][+153.06506]T[+203.07937][+153.06506]NSGFAYGQNK.T	S18(OGlycan / 356.1444); T33(OGlycan / 356.1444); T34(OGlycan / 356.1444)	5	5336.45	5337.47	858.04	HexNAc(1) 153.065057; HexNAc(1) 153.065057; HexNAc(1) 153.065057	33	245	T	xiongyingying-B.ScanId;v=1;d1=20913.20913.5	hcd
20 μL	0.5 μg/μL	P52948|NUP98_HUMAN	P52948	NUP98_HUMAN	R.KGPQNQVGAGTTTGLFGS[+203.07937][+153.06506]SPATSSATGLFSSST[+203.07937][+153.06506]T[+203.07937][+153.06506]NSGFAYGQNK.T	S18(OGlycan / 356.1444); T33(OGlycan / 356.1444); T34(OGlycan / 356.1444)	5	5336.45	5337.47	858.04	HexNAc(1) 153.065057; HexNAc(1) 153.065057; HexNAc(1) 153.065057	34	246	T	xiongyingying-B.ScanId;v=1;d1=20913.20913.5	hcd
20 μL	0.5 μg/μL	P52948|NUP98_HUMAN	P52948	NUP98_HUMAN	R.KGPQNQVGAGTTTGLFGS[+203.07937][+153.06506]SPATSSATGLFSSST[+203.07937][+153.06506]T[+203.07937][+153.06506]NSGFAYGQNK.T	S18(OGlycan / 356.1444); T33(OGlycan / 356.1444); T34(OGlycan / 356.1444)	5	5338.45	5337.47	741.68	HexNAc(1) 153.065057; HexNAc(1) 153.065057; HexNAc(1) 153.065057	18	230	S	xiongyingying-B.ScanId;v=1;d1=21286.21286.5	hcd
20 μL	0.5 μg/μL	P52948|NUP98_HUMAN	P52948	NUP98_HUMAN	R.KGPQNQVGAGTTTGLFGS[+203.07937][+153.06506]SPATSSATGLFSSST[+203.07937][+153.06506]T[+203.07937][+153.06506]NSGFAYGQNK.T	S18(OGlycan / 356.1444); T33(OGlycan / 356.1444); T34(OGlycan / 356.1444)	5	5338.45	5337.47	741.68	HexNAc(1) 153.065057; HexNAc(1) 153.065057; HexNAc(1) 153.065057	33	245	T	xiongyingying-B.ScanId;v=1;d1=21286.21286.5	hcd
20 μL	0.5 μg/μL	P52948|NUP98_HUMAN	P52948	NUP98_HUMAN	R.KGPQNQVGAGTTTGLFGS[+203.07937][+153.06506]SPATSSATGLFSSST[+203.07937][+153.06506]T[+203.07937][+153.06506]NSGFAYGQNK.T	S18(OGlycan / 356.1444); T33(OGlycan / 356.1444); T34(OGlycan / 356.1444)	5	5338.45	5337.47	741.68	HexNAc(1) 153.065057; HexNAc(1) 153.065057; HexNAc(1) 153.065057	34	246	T	xiongyingying-B.ScanId;v=1;d1=21286.21286.5	hcd
20 μL	0.5 μg/μL	P52948|NUP98_HUMAN	P52948	NUP98_HUMAN	R.KGPQNQVGAGTTTGLFGS[+203.07937][+153.06506]SPATS[+203.07937][+153.06506]S[+203.07937][+153.06506]ATGLFSSSTTNSGFAYGQNK.T	S18(OGlycan / 356.1444); S23(OGlycan / 356.1444); S24(OGlycan / 356.1444)	6	5337.46	5337.47	736.53	HexNAc(1) 153.065057; HexNAc(1) 153.065057; HexNAc(1) 153.065057	18	230	S	xiongyingying-B.ScanId;v=1;d1=21402.21402.3	hcd
20 μL	0.5 μg/μL	P52948|NUP98_HUMAN	P52948	NUP98_HUMAN	R.KGPQNQVGAGTTTGLFGS[+203.07937][+153.06506]SPATS[+203.07937][+153.06506]S[+203.07937][+153.06506]ATGLFSSSTTNSGFAYGQNK.T	S18(OGlycan / 356.1444); S23(OGlycan / 356.1444); S24(OGlycan / 356.1444)	6	5337.46	5337.47	736.53	HexNAc(1) 153.065057; HexNAc(1) 153.065057; HexNAc(1) 153.065057	23	235	S	xiongyingying-B.ScanId;v=1;d1=21402.21402.3	hcd
20 μL	0.5 μg/μL	P52948|NUP98_HUMAN	P52948	NUP98_HUMAN	R.KGPQNQVGAGTTTGLFGS[+203.07937][+153.06506]SPATS[+203.07937][+153.06506]S[+203.07937][+153.06506]ATGLFSSSTTNSGFAYGQNK.T	S18(OGlycan / 356.1444); S23(OGlycan / 356.1444); S24(OGlycan / 356.1444)	6	5337.46	5337.47	736.53	HexNAc(1) 153.065057; HexNAc(1) 153.065057; HexNAc(1) 153.065057	24	236	S	xiongyingying-B.ScanId;v=1;d1=21402.21402.3	hcd
20 μL	0.5 μg/μL	P52948|NUP98_HUMAN	P52948	NUP98_HUMAN	R.KGPQNQVGAGTTTGLFGS[+203.07937][+153.06506]S[+203.07937][+153.06506]PATSSAT[+203.07937][+153.06506]GLFSSSTTNSGFAYGQNK.T	S18(OGlycan / 356.1444); S19(OGlycan / 356.1444); T26(OGlycan / 356.1444)	6	5337.45	5337.47	389.55	HexNAc(1) 153.065057; HexNAc(1) 153.065057; HexNAc(1) 153.065057	18	230	S	xiongyingying-B.ScanId;v=1;d1=21904.21904.3	hcd
20 μL	0.5 μg/μL	P52948|NUP98_HUMAN	P52948	NUP98_HUMAN	R.KGPQNQVGAGTTTGLFGS[+203.07937][+153.06506]S[+203.07937][+153.06506]PATSSAT[+203.07937][+153.06506]GLFSSSTTNSGFAYGQNK.T	S18(OGlycan / 356.1444); S19(OGlycan / 356.1444); T26(OGlycan / 356.1444)	6	5337.45	5337.47	389.55	HexNAc(1) 153.065057; HexNAc(1) 153.065057; HexNAc(1) 153.065057	19	231	S	xiongyingying-B.ScanId;v=1;d1=21904.21904.3	hcd
20 μL	0.5 μg/μL	P52948|NUP98_HUMAN	P52948	NUP98_HUMAN	R.KGPQNQVGAGTTTGLFGS[+203.07937][+153.06506]S[+203.07937][+153.06506]PATSSAT[+203.07937][+153.06506]GLFSSSTTNSGFAYGQNK.T	S18(OGlycan / 356.1444); S19(OGlycan / 356.1444); T26(OGlycan / 356.1444)	6	5337.45	5337.47	389.55	HexNAc(1) 153.065057; HexNAc(1) 153.065057; HexNAc(1) 153.065057	26	238	T	xiongyingying-B.ScanId;v=1;d1=21904.21904.3	hcd
20 μL	0.5 μg/μL	P52948|NUP98_HUMAN	P52948	NUP98_HUMAN	R.KGPQNQVGAGT[+203.07937][+153.06506]T[+203.07937][+153.06506]T[+203.07937][+153.06506]GLFGSSPATSSATGLFSSSTTNSGFAYGQNK.T	T11(OGlycan / 356.1444); T12(OGlycan / 356.1444); T13(OGlycan / 356.1444)	5	5337.43	5337.47	227.56	HexNAc(1) 153.065057; HexNAc(1) 153.065057; HexNAc(1) 153.065057	11	223	T	xiongyingying-B.ScanId;v=1;d1=22247.22247.5	hcd
20 μL	0.5 μg/μL	P52948|NUP98_HUMAN	P52948	NUP98_HUMAN	R.KGPQNQVGAGT[+203.07937][+153.06506]T[+203.07937][+153.06506]T[+203.07937][+153.06506]GLFGSSPATSSATGLFSSSTTNSGFAYGQNK.T	T11(OGlycan / 356.1444); T12(OGlycan / 356.1444); T13(OGlycan / 356.1444)	5	5337.43	5337.47	227.56	HexNAc(1) 153.065057; HexNAc(1) 153.065057; HexNAc(1) 153.065057	12	224	T	xiongyingying-B.ScanId;v=1;d1=22247.22247.5	hcd
20 μL	0.5 μg/μL	P52948|NUP98_HUMAN	P52948	NUP98_HUMAN	R.KGPQNQVGAGT[+203.07937][+153.06506]T[+203.07937][+153.06506]T[+203.07937][+153.06506]GLFGSSPATSSATGLFSSSTTNSGFAYGQNK.T	T11(OGlycan / 356.1444); T12(OGlycan / 356.1444); T13(OGlycan / 356.1444)	5	5337.43	5337.47	227.56	HexNAc(1) 153.065057; HexNAc(1) 153.065057; HexNAc(1) 153.065057	13	225	T	xiongyingying-B.ScanId;v=1;d1=22247.22247.5	hcd
20 μL	0.5 μg/μL	P52948|NUP98_HUMAN	P52948	NUP98_HUMAN	R.KGPQNQVGAGTTTGLFGSS[+203.07937][+153.06506]PATSSAT[+203.07937][+153.06506]GLFSSSTTNSGFAYGQNK.T	S19(OGlycan / 356.1444); T26(OGlycan / 356.1444)	5	4982.31	4981.32	923.92	HexNAc(1) 153.065057; HexNAc(1) 153.065057	19	231	S	xiongyingying-B.ScanId;v=1;d1=25592.25592.5	hcd
20 μL	0.5 μg/μL	P52948|NUP98_HUMAN	P52948	NUP98_HUMAN	R.KGPQNQVGAGTTTGLFGSS[+203.07937][+153.06506]PATSSAT[+203.07937][+153.06506]GLFSSSTTNSGFAYGQNK.T	S19(OGlycan / 356.1444); T26(OGlycan / 356.1444)	5	4982.31	4981.32	923.92	HexNAc(1) 153.065057; HexNAc(1) 153.065057	26	238	T	xiongyingying-B.ScanId;v=1;d1=25592.25592.5	hcd
20 μL	0.5 μg/μL	P52948|NUP98_HUMAN	P52948	NUP98_HUMAN	R.KGPQNQVGAGTTTGLFGSSPATSSATGLFSSST[+203.07937][+153.06506]T[+203.07937][+153.06506]NSGFAYGQNK.T	T33(OGlycan / 356.1444); T34(OGlycan / 356.1444)	4	4981.32	4981.32	800.1	HexNAc(1) 153.065057; HexNAc(1) 153.065057	33	245	T	xiongyingying-B.ScanId;v=1;d1=25002.25002.4	hcd
20 μL	0.5 μg/μL	P52948|NUP98_HUMAN	P52948	NUP98_HUMAN	R.KGPQNQVGAGTTTGLFGSSPATSSATGLFSSST[+203.07937][+153.06506]T[+203.07937][+153.06506]NSGFAYGQNK.T	T33(OGlycan / 356.1444); T34(OGlycan / 356.1444)	4	4981.32	4981.32	800.1	HexNAc(1) 153.065057; HexNAc(1) 153.065057	34	246	T	xiongyingying-B.ScanId;v=1;d1=25002.25002.4	hcd
20 μL	0.5 μg/μL	P52948|NUP98_HUMAN	P52948	NUP98_HUMAN	R.KGPQNQVGAGTTTGLFGSSPAT[+203.07937][+153.06506]SSATGLFSSSTTNSGFAYGQNK.T	T22(OGlycan / 356.1444)	4	4625.17	4625.18	1331.51	HexNAc(1) 153.065057	22	234	T	xiongyingying-B.ScanId;v=1;d1=31510.31510.4	hcd
20 μL	0.5 μg/μL	P52948|NUP98_HUMAN	P52948	NUP98_HUMAN	K.GPQNQVGAGTTTGLFGSS[+203.07937][+153.06506]PATSSATGLFSSS[+203.07937][+153.06506]T[+203.07937][+153.06506]TNSGFAYGQNK.T	S18(OGlycan / 356.1444); S31(OGlycan / 356.1444); T32(OGlycan / 356.1444)	5	5209.35	5209.37	812.72	HexNAc(1) 153.065057; HexNAc(1) 153.065057; HexNAc(1) 153.065057	18	231	S	xiongyingying-B.ScanId;v=1;d1=24450.24450.5	hcd
20 μL	0.5 μg/μL	P52948|NUP98_HUMAN	P52948	NUP98_HUMAN	K.GPQNQVGAGTTTGLFGSS[+203.07937][+153.06506]PATSSATGLFSSS[+203.07937][+153.06506]T[+203.07937][+153.06506]TNSGFAYGQNK.T	S18(OGlycan / 356.1444); S31(OGlycan / 356.1444); T32(OGlycan / 356.1444)	5	5209.35	5209.37	812.72	HexNAc(1) 153.065057; HexNAc(1) 153.065057; HexNAc(1) 153.065057	31	244	S	xiongyingying-B.ScanId;v=1;d1=24450.24450.5	hcd
20 μL	0.5 μg/μL	P52948|NUP98_HUMAN	P52948	NUP98_HUMAN	K.GPQNQVGAGTTTGLFGSS[+203.07937][+153.06506]PATSSATGLFSSS[+203.07937][+153.06506]T[+203.07937][+153.06506]TNSGFAYGQNK.T	S18(OGlycan / 356.1444); S31(OGlycan / 356.1444); T32(OGlycan / 356.1444)	5	5209.35	5209.37	812.72	HexNAc(1) 153.065057; HexNAc(1) 153.065057; HexNAc(1) 153.065057	32	245	T	xiongyingying-B.ScanId;v=1;d1=24450.24450.5	hcd
20 μL	0.5 μg/μL	P52948|NUP98_HUMAN	P52948	NUP98_HUMAN	K.GPQNQVGAGT[+203.07937][+153.06506]T[+203.07937][+153.06506]TGLFGSS[+203.07937][+153.06506]PATSSATGLFSSSTTNSGFAYGQNK.T	T10(OGlycan / 356.1444); T11(OGlycan / 356.1444); S18(OGlycan / 356.1444)	5	5209.35	5209.37	496.08	HexNAc(1) 153.065057; HexNAc(1) 153.065057; HexNAc(1) 153.065057	10	223	T	xiongyingying-B.ScanId;v=1;d1=25011.25011.5	hcd
20 μL	0.5 μg/μL	P52948|NUP98_HUMAN	P52948	NUP98_HUMAN	K.GPQNQVGAGT[+203.07937][+153.06506]T[+203.07937][+153.06506]TGLFGSS[+203.07937][+153.06506]PATSSATGLFSSSTTNSGFAYGQNK.T	T10(OGlycan / 356.1444); T11(OGlycan / 356.1444); S18(OGlycan / 356.1444)	5	5209.35	5209.37	496.08	HexNAc(1) 153.065057; HexNAc(1) 153.065057; HexNAc(1) 153.065057	11	224	T	xiongyingying-B.ScanId;v=1;d1=25011.25011.5	hcd
20 μL	0.5 μg/μL	P52948|NUP98_HUMAN	P52948	NUP98_HUMAN	K.GPQNQVGAGT[+203.07937][+153.06506]T[+203.07937][+153.06506]TGLFGSS[+203.07937][+153.06506]PATSSATGLFSSSTTNSGFAYGQNK.T	T10(OGlycan / 356.1444); T11(OGlycan / 356.1444); S18(OGlycan / 356.1444)	5	5209.35	5209.37	496.08	HexNAc(1) 153.065057; HexNAc(1) 153.065057; HexNAc(1) 153.065057	18	231	S	xiongyingying-B.ScanId;v=1;d1=25011.25011.5	hcd
20 μL	0.5 μg/μL	P52948|NUP98_HUMAN	P52948	NUP98_HUMAN	K.GPQNQVGAGTTTGLFGSS[+203.07937][+153.06506]PAT[+203.07937][+153.06506]SSATGLFSSSTTNSGFAYGQNK.T	S18(OGlycan / 356.1444); T21(OGlycan / 356.1444)	4	4853.22	4853.23	616.24	HexNAc(1) 153.065057; HexNAc(1) 153.065057	18	231	S	xiongyingying-B.ScanId;v=1;d1=30271.30271.4	hcd
20 μL	0.5 μg/μL	P52948|NUP98_HUMAN	P52948	NUP98_HUMAN	K.GPQNQVGAGTTTGLFGSS[+203.07937][+153.06506]PAT[+203.07937][+153.06506]SSATGLFSSSTTNSGFAYGQNK.T	S18(OGlycan / 356.1444); T21(OGlycan / 356.1444)	4	4853.22	4853.23	616.24	HexNAc(1) 153.065057; HexNAc(1) 153.065057	21	234	T	xiongyingying-B.ScanId;v=1;d1=30271.30271.4	hcd
20 μL	0.5 μg/μL	P52948|NUP98_HUMAN	P52948	NUP98_HUMAN	K.TAFGTSTTGFGT[+203.07937][+153.06506]NPGGLFGQQNQQT[+203.07937][+153.06506]T[+203.07937][+153.06506]S[+203.07937][+153.06506]LFSK.P	T12(OGlycan / 356.1444); T25(OGlycan / 356.1444); T26(OGlycan / 356.1444); S27(OGlycan / 356.1444)	5	4605.07	4605.1	343.36	HexNAc(1) 153.065057; HexNAc(1) 153.065057; HexNAc(1) 153.065057; HexNAc(1) 153.065057	12	268	T	xiongyingying-B.ScanId;v=1;d1=18528.18528.5	hcd
20 μL	0.5 μg/μL	P52948|NUP98_HUMAN	P52948	NUP98_HUMAN	K.TAFGTSTTGFGT[+203.07937][+153.06506]NPGGLFGQQNQQT[+203.07937][+153.06506]T[+203.07937][+153.06506]S[+203.07937][+153.06506]LFSK.P	T12(OGlycan / 356.1444); T25(OGlycan / 356.1444); T26(OGlycan / 356.1444); S27(OGlycan / 356.1444)	5	4605.07	4605.1	343.36	HexNAc(1) 153.065057; HexNAc(1) 153.065057; HexNAc(1) 153.065057; HexNAc(1) 153.065057	25	281	T	xiongyingying-B.ScanId;v=1;d1=18528.18528.5	hcd
20 μL	0.5 μg/μL	P52948|NUP98_HUMAN	P52948	NUP98_HUMAN	K.TAFGTSTTGFGT[+203.07937][+153.06506]NPGGLFGQQNQQT[+203.07937][+153.06506]T[+203.07937][+153.06506]S[+203.07937][+153.06506]LFSK.P	T12(OGlycan / 356.1444); T25(OGlycan / 356.1444); T26(OGlycan / 356.1444); S27(OGlycan / 356.1444)	5	4605.07	4605.1	343.36	HexNAc(1) 153.065057; HexNAc(1) 153.065057; HexNAc(1) 153.065057; HexNAc(1) 153.065057	26	282	T	xiongyingying-B.ScanId;v=1;d1=18528.18528.5	hcd
20 μL	0.5 μg/μL	P52948|NUP98_HUMAN	P52948	NUP98_HUMAN	K.TAFGTSTTGFGT[+203.07937][+153.06506]NPGGLFGQQNQQT[+203.07937][+153.06506]T[+203.07937][+153.06506]S[+203.07937][+153.06506]LFSK.P	T12(OGlycan / 356.1444); T25(OGlycan / 356.1444); T26(OGlycan / 356.1444); S27(OGlycan / 356.1444)	5	4605.07	4605.1	343.36	HexNAc(1) 153.065057; HexNAc(1) 153.065057; HexNAc(1) 153.065057; HexNAc(1) 153.065057	27	283	S	xiongyingying-B.ScanId;v=1;d1=18528.18528.5	hcd
20 μL	0.5 μg/μL	P52948|NUP98_HUMAN	P52948	NUP98_HUMAN	K.T[+203.07937][+153.06506]AFGTSTTGFGTNPGGLFGQQNQQTT[+203.07937][+153.06506]SLFSK.P	T1(OGlycan / 356.1444); T26(OGlycan / 356.1444)	4	3892.79	3892.81	1169.46	HexNAc(1) 153.065057; HexNAc(1) 153.065057	1	257	T	xiongyingying-B.ScanId;v=1;d1=29272.29272.4	hcd
20 μL	0.5 μg/μL	P52948|NUP98_HUMAN	P52948	NUP98_HUMAN	K.T[+203.07937][+153.06506]AFGTSTTGFGTNPGGLFGQQNQQTT[+203.07937][+153.06506]SLFSK.P	T1(OGlycan / 356.1444); T26(OGlycan / 356.1444)	4	3892.79	3892.81	1169.46	HexNAc(1) 153.065057; HexNAc(1) 153.065057	26	282	T	xiongyingying-B.ScanId;v=1;d1=29272.29272.4	hcd
20 μL	0.5 μg/μL	P52948|NUP98_HUMAN	P52948	NUP98_HUMAN	K.TAFGT[+203.07937][+153.06506]STTGFGTNPGGLFGQQNQQTT[+203.07937][+153.06506]SLFSK.P	T5(OGlycan / 356.1444); T26(OGlycan / 356.1444)	4	3892.8	3892.81	1066.5	HexNAc(1) 153.065057; HexNAc(1) 153.065057	5	261	T	xiongyingying-B.ScanId;v=1;d1=29598.29598.4	hcd
20 μL	0.5 μg/μL	P52948|NUP98_HUMAN	P52948	NUP98_HUMAN	K.TAFGT[+203.07937][+153.06506]STTGFGTNPGGLFGQQNQQTT[+203.07937][+153.06506]SLFSK.P	T5(OGlycan / 356.1444); T26(OGlycan / 356.1444)	4	3892.8	3892.81	1066.5	HexNAc(1) 153.065057; HexNAc(1) 153.065057	26	282	T	xiongyingying-B.ScanId;v=1;d1=29598.29598.4	hcd
20 μL	0.5 μg/μL	P52948|NUP98_HUMAN	P52948	NUP98_HUMAN	K.TAFGT[+203.07937][+153.06506]STTGFGTNPGGLFGQQNQQTTSLFSK.P	T5(OGlycan / 356.1444)	3	3536.66	3536.67	1180.11	HexNAc(1) 153.065057	5	261	T	xiongyingying-B.ScanId;v=1;d1=37000.37000.3	hcd
20 μL	0.5 μg/μL	P52948|NUP98_HUMAN	P52948	NUP98_HUMAN	K.TAFGTSTTGFGT[+203.07937][+153.06506]NPGGLFGQQNQQTTSLFSK.P	T12(OGlycan / 356.1444)	3	3536.67	3536.67	808.67	HexNAc(1) 153.065057	12	268	T	xiongyingying-B.ScanId;v=1;d1=37117.37117.3	hcd
20 μL	0.5 μg/μL	P52948|NUP98_HUMAN	P52948	NUP98_HUMAN	K.PAPGTLGTGLGAGFGT[+203.07937][+153.06506]ALGAGQAS[+203.07937][+153.06506]LFGNNQPK.I	T16(OGlycan / 356.1444); S24(OGlycan / 356.1444)	4	3639.77	3639.79	1132.81	HexNAc(1) 153.065057; HexNAc(1) 153.065057	16	439	T	xiongyingying-B.ScanId;v=1;d1=30290.30290.4	hcd
20 μL	0.5 μg/μL	P52948|NUP98_HUMAN	P52948	NUP98_HUMAN	K.PAPGTLGTGLGAGFGT[+203.07937][+153.06506]ALGAGQAS[+203.07937][+153.06506]LFGNNQPK.I	T16(OGlycan / 356.1444); S24(OGlycan / 356.1444)	4	3639.77	3639.79	1132.81	HexNAc(1) 153.065057; HexNAc(1) 153.065057	24	447	S	xiongyingying-B.ScanId;v=1;d1=30290.30290.4	hcd
20 μL	0.5 μg/μL	P52948|NUP98_HUMAN	P52948	NUP98_HUMAN	K.PAPGTLGT[+203.07937][+153.06506]GLGAGFGTALGAGQASLFGNNQPK.I	T8(OGlycan / 356.1444)	3	3283.63	3283.65	1293.87	HexNAc(1) 153.065057	8	431	T	xiongyingying-B.ScanId;v=1;d1=38393.38393.3	hcd
20 μL	0.5 μg/μL	P52948|NUP98_HUMAN	P52948	NUP98_HUMAN	K.PAPGTLGTGLGAGFGTALGAGQAS[+203.07937][+153.06506]LFGNNQPK.I	S24(OGlycan / 356.1444)	4	3283.64	3283.65	808.59	HexNAc(1) 153.065057	24	447	S	xiongyingying-B.ScanId;v=1;d1=37980.37980.4	hcd
20 μL	0.5 μg/μL	P52948|NUP98_HUMAN	P52948	NUP98_HUMAN	K.IGGPLGTGAFGAPGFNTT[+203.07937][+153.06506]T[+203.07937][+153.06506]ATLGFGAPQAPVALT[+203.07937][+153.06506]DPNASAAQQAVLQQHINSLTYSPFGDSPLFR.N	T18(OGlycan / 356.1444); T19(OGlycan / 356.1444); T34(OGlycan / 356.1444)	6	7553.68	7552.7	884.2	HexNAc(1) 153.065057; HexNAc(1) 153.065057; HexNAc(1) 153.065057	18	473	T	xiongyingying-B.ScanId;v=1;d1=46177.46177.2	hcd
20 μL	0.5 μg/μL	P52948|NUP98_HUMAN	P52948	NUP98_HUMAN	K.IGGPLGTGAFGAPGFNTT[+203.07937][+153.06506]T[+203.07937][+153.06506]ATLGFGAPQAPVALT[+203.07937][+153.06506]DPNASAAQQAVLQQHINSLTYSPFGDSPLFR.N	T18(OGlycan / 356.1444); T19(OGlycan / 356.1444); T34(OGlycan / 356.1444)	6	7553.68	7552.7	884.2	HexNAc(1) 153.065057; HexNAc(1) 153.065057; HexNAc(1) 153.065057	19	474	T	xiongyingying-B.ScanId;v=1;d1=46177.46177.2	hcd
20 μL	0.5 μg/μL	P52948|NUP98_HUMAN	P52948	NUP98_HUMAN	K.IGGPLGTGAFGAPGFNTT[+203.07937][+153.06506]T[+203.07937][+153.06506]ATLGFGAPQAPVALT[+203.07937][+153.06506]DPNASAAQQAVLQQHINSLTYSPFGDSPLFR.N	T18(OGlycan / 356.1444); T19(OGlycan / 356.1444); T34(OGlycan / 356.1444)	6	7553.68	7552.7	884.2	HexNAc(1) 153.065057; HexNAc(1) 153.065057; HexNAc(1) 153.065057	34	489	T	xiongyingying-B.ScanId;v=1;d1=46177.46177.2	hcd
20 μL	0.5 μg/μL	P52948|NUP98_HUMAN	P52948	NUP98_HUMAN	K.IGGPLGTGAFGAPGFNTTTATLGFGAPQAPVALTDPNASAAQQAVLQQHINSLT[+203.07937][+153.06506]YS[+203.07937][+153.06506]PFGDSPLFR.N	T54(OGlycan / 356.1444); S56(OGlycan / 356.1444)	5	7196.49	7196.55	1146.12	HexNAc(1) 153.065057; HexNAc(1) 153.065057	54	509	T	xiongyingying-B.ScanId;v=1;d1=48128.48128.5	hcd
20 μL	0.5 μg/μL	P52948|NUP98_HUMAN	P52948	NUP98_HUMAN	K.IGGPLGTGAFGAPGFNTTTATLGFGAPQAPVALTDPNASAAQQAVLQQHINSLT[+203.07937][+153.06506]YS[+203.07937][+153.06506]PFGDSPLFR.N	T54(OGlycan / 356.1444); S56(OGlycan / 356.1444)	5	7196.49	7196.55	1146.12	HexNAc(1) 153.065057; HexNAc(1) 153.065057	56	511	S	xiongyingying-B.ScanId;v=1;d1=48128.48128.5	hcd
20 μL	0.5 μg/μL	P52948|NUP98_HUMAN	P52948	NUP98_HUMAN	R.AASLMNIPSTSSWS[+203.07937][+153.06506]VPPPLT[+203.07937][+153.06506]SVFTMPSPAPEVPLK.T	S14(OGlycan / 356.1444); T20(OGlycan / 356.1444)	4	4349.14	4349.16	453.53	HexNAc(1) 153.065057; HexNAc(1) 153.065057	14	1086	S	xiongyingying-B.ScanId;v=1;d1=46267.46267.4	hcd
20 μL	0.5 μg/μL	P52948|NUP98_HUMAN	P52948	NUP98_HUMAN	R.AASLMNIPSTSSWS[+203.07937][+153.06506]VPPPLT[+203.07937][+153.06506]SVFTMPSPAPEVPLK.T	S14(OGlycan / 356.1444); T20(OGlycan / 356.1444)	4	4349.14	4349.16	453.53	HexNAc(1) 153.065057; HexNAc(1) 153.065057	20	1092	T	xiongyingying-B.ScanId;v=1;d1=46267.46267.4	hcd
20 μL	0.5 μg/μL	P05787|K2C8_HUMAN	P05787	K2C8_HUMAN	K.TTSGYAGGLSSAYGGLTS[+203.07937][+153.06506]PGLSYSLGSSFGSGAGSSSFSR.T	S18(OGlycan / 356.1444)	3	4081.85	4081.86	1323.8	HexNAc(1) 153.065057	18	432	S	xiongyingying-B.ScanId;v=1;d1=38925.38925.3	hcd
20 μL	0.5 μg/μL	P05787|K2C8_HUMAN	P05787	K2C8_HUMAN	K.TT[+203.07937][+153.06506]SGYAGGLSSAYGGLTSPGLSYSLGSSFGSGAGSSSFSR.T	T2(OGlycan / 356.1444)	3	4081.84	4081.86	1283.12	HexNAc(1) 153.065057	2	416	T	xiongyingying-B.ScanId;v=1;d1=40489.40489.3	hcd
20 μL	0.5 μg/μL	P05787|K2C8_HUMAN	P05787	K2C8_HUMAN	K.TTSGYAGGLSSAYGGLTSPGLS[+203.07937][+153.06506]YSLGSSFGSGAGSSSFSR.T	S22(OGlycan / 356.1444)	3	4081.85	4081.86	507.5	HexNAc(1) 153.065057	22	436	S	xiongyingying-B.ScanId;v=1;d1=39304.39304.3	hcd
20 μL	0.5 μg/μL	P05787|K2C8_HUMAN	P05787	K2C8_HUMAN	K.LVSESS[+203.07937][+153.06506]DVLPK.-	S6(OGlycan / 356.1444)	3	1529.77	1529.78	275.82	HexNAc(1) 153.065057	6	478	S	xiongyingying-B.ScanId;v=1;d1=9974.9974.3	hcd
20 μL	0.5 μg/μL	P43243|MATR3_HUMAN	P43243	MATR3_HUMAN	R.DLSAAGIGLLAAAT[+203.07937][+153.06506]QSLSM[+15.99492]PASLGR.M	T14(OGlycan / 356.1444); M19(Oxidation / 15.9949)	3	2743.4	2743.4	856	HexNAc(1) 153.065057	14	33	T	xiongyingying-B.ScanId;v=1;d1=41600.41600.3	hcd
20 μL	0.5 μg/μL	P43243|MATR3_HUMAN	P43243	MATR3_HUMAN	R.DLSAAGIGLLAAATQS[+203.07937][+153.06506]LSM[+15.99492]PASLGR.M	S16(OGlycan / 356.1444); M19(Oxidation / 15.9949)	4	2743.4	2743.4	546.59	HexNAc(1) 153.065057	16	35	S	xiongyingying-B.ScanId;v=1;d1=41597.41597.3	hcd
20 μL	0.5 μg/μL	P43243|MATR3_HUMAN	P43243	MATR3_HUMAN	R.DLSAAGIGLLAAATQS[+203.07937][+153.06506]LSMPASLGR.M	S16(OGlycan / 356.1444)	3	2727.4	2727.41	364.39	HexNAc(1) 153.065057	16	35	S	xiongyingying-B.ScanId;v=1;d1=45356.45356.3	hcd
20 μL	0.5 μg/μL	P43243|MATR3_HUMAN	P43243	MATR3_HUMAN	R.LASLM[+15.99492]NLGM[+15.99492]SSSLNQQGAHS[+203.07937][+153.06506]ALSSASTSSHNLQSIFNIGSR.G	M5(Oxidation / 15.9949); M9(Oxidation / 15.9949); S20(OGlycan / 356.1444)	5	4592.16	4592.19	1353.49	HexNAc(1) 153.065057	20	71	S	xiongyingying-B.ScanId;v=1;d1=31869.31869.5	hcd
20 μL	0.5 μg/μL	P43243|MATR3_HUMAN	P43243	MATR3_HUMAN	R.LASLMNLGM[+15.99492]SSSLNQQGAHSALSSAST[+203.07937][+153.06506]SSHNLQSIFNIGSR.G	M9(Oxidation / 15.9949); T27(OGlycan / 356.1444)	5	4576.17	4576.19	1459.22	HexNAc(1) 153.065057	27	78	T	xiongyingying-B.ScanId;v=1;d1=34943.34943.5	hcd
20 μL	0.5 μg/μL	P43243|MATR3_HUMAN	P43243	MATR3_HUMAN	R.LASLMNLGM[+15.99492]SSSLNQQGAHSALSSAS[+203.07937][+153.06506]TSSHNLQSIFNIGSR.G	M9(Oxidation / 15.9949); S26(OGlycan / 356.1444)	5	4577.17	4576.19	497.25	HexNAc(1) 153.065057	26	77	S	xiongyingying-B.ScanId;v=1;d1=35236.35236.2	hcd
20 μL	0.5 μg/μL	P43243|MATR3_HUMAN	P43243	MATR3_HUMAN	R.LASLMNLGM[+15.99492]SSSLNQQGAHS[+203.07937][+153.06506]ALSSASTSSHNLQSIFNIGSR.G	M9(Oxidation / 15.9949); S20(OGlycan / 356.1444)	5	4577.2	4576.19	269.82	HexNAc(1) 153.065057	20	71	S	xiongyingying-B.ScanId;v=1;d1=35805.35805.5	hcd
20 μL	0.5 μg/μL	P43243|MATR3_HUMAN	P43243	MATR3_HUMAN	R.LASLMNLGMSSSLNQQGAHS[+203.07937][+153.06506]ALSSASTSSHNLQSIFNIGSR.G	S20(OGlycan / 356.1444)	5	4560.18	4560.2	1412.97	HexNAc(1) 153.065057	20	71	S	xiongyingying-B.ScanId;v=1;d1=37508.37508.5	hcd
20 μL	0.5 μg/μL	P43243|MATR3_HUMAN	P43243	MATR3_HUMAN	R.LASLMNLGMSSSLNQQGAHSALSSAST[+203.07937][+153.06506]SSHNLQSIFNIGSR.G	T27(OGlycan / 356.1444)	5	4560.19	4560.2	381.69	HexNAc(1) 153.065057	27	78	T	xiongyingying-B.ScanId;v=1;d1=37877.37877.5	hcd
20 μL	0.5 μg/μL	Q96KR1|ZFR_HUMAN	Q96KR1	ZFR_HUMAN	K.MAT[+203.07937][+153.06506]GNYFGFT[+203.07937][+153.06506]HS[+203.07937][+153.06506]GAAAAAAAAQYSQQPASGVAYSHPTTVASYT[+203.07937][+153.06506]VHQAPVAAHTVTAAYAPAAATVAVAR.P	T3(OGlycan / 356.1444); T10(OGlycan / 356.1444); S12(OGlycan / 356.1444); T43(OGlycan / 356.1444)	9	8202.85	8201.87	343.92	HexNAc(1) 153.065057; HexNAc(1) 153.065057; HexNAc(1) 153.065057; HexNAc(1) 153.065057	3	25	T	xiongyingying-B.ScanId;v=1;d1=26079.26079.3	hcd
20 μL	0.5 μg/μL	Q96KR1|ZFR_HUMAN	Q96KR1	ZFR_HUMAN	K.MAT[+203.07937][+153.06506]GNYFGFT[+203.07937][+153.06506]HS[+203.07937][+153.06506]GAAAAAAAAQYSQQPASGVAYSHPTTVASYT[+203.07937][+153.06506]VHQAPVAAHTVTAAYAPAAATVAVAR.P	T3(OGlycan / 356.1444); T10(OGlycan / 356.1444); S12(OGlycan / 356.1444); T43(OGlycan / 356.1444)	9	8202.85	8201.87	343.92	HexNAc(1) 153.065057; HexNAc(1) 153.065057; HexNAc(1) 153.065057; HexNAc(1) 153.065057	10	32	T	xiongyingying-B.ScanId;v=1;d1=26079.26079.3	hcd
20 μL	0.5 μg/μL	Q96KR1|ZFR_HUMAN	Q96KR1	ZFR_HUMAN	K.MAT[+203.07937][+153.06506]GNYFGFT[+203.07937][+153.06506]HS[+203.07937][+153.06506]GAAAAAAAAQYSQQPASGVAYSHPTTVASYT[+203.07937][+153.06506]VHQAPVAAHTVTAAYAPAAATVAVAR.P	T3(OGlycan / 356.1444); T10(OGlycan / 356.1444); S12(OGlycan / 356.1444); T43(OGlycan / 356.1444)	9	8202.85	8201.87	343.92	HexNAc(1) 153.065057; HexNAc(1) 153.065057; HexNAc(1) 153.065057; HexNAc(1) 153.065057	12	34	S	xiongyingying-B.ScanId;v=1;d1=26079.26079.3	hcd
20 μL	0.5 μg/μL	Q96KR1|ZFR_HUMAN	Q96KR1	ZFR_HUMAN	K.MAT[+203.07937][+153.06506]GNYFGFT[+203.07937][+153.06506]HS[+203.07937][+153.06506]GAAAAAAAAQYSQQPASGVAYSHPTTVASYT[+203.07937][+153.06506]VHQAPVAAHTVTAAYAPAAATVAVAR.P	T3(OGlycan / 356.1444); T10(OGlycan / 356.1444); S12(OGlycan / 356.1444); T43(OGlycan / 356.1444)	9	8202.85	8201.87	343.92	HexNAc(1) 153.065057; HexNAc(1) 153.065057; HexNAc(1) 153.065057; HexNAc(1) 153.065057	43	65	T	xiongyingying-B.ScanId;v=1;d1=26079.26079.3	hcd
20 μL	0.5 μg/μL	Q96KR1|ZFR_HUMAN	Q96KR1	ZFR_HUMAN	K.MAT[+203.07937][+153.06506]GNYFGFT[+203.07937][+153.06506]HS[+203.07937][+153.06506]GAAAAAAAAQYSQQPASGVAYSHPTTVASYTVHQAPVAAHTVTAAYAPAAATVAVAR.P	T3(OGlycan / 356.1444); T10(OGlycan / 356.1444); S12(OGlycan / 356.1444)	9	7845.68	7845.73	430.23	HexNAc(1) 153.065057; HexNAc(1) 153.065057; HexNAc(1) 153.065057	3	25	T	xiongyingying-B.ScanId;v=1;d1=28223.28223.3	hcd
20 μL	0.5 μg/μL	Q96KR1|ZFR_HUMAN	Q96KR1	ZFR_HUMAN	K.MAT[+203.07937][+153.06506]GNYFGFT[+203.07937][+153.06506]HS[+203.07937][+153.06506]GAAAAAAAAQYSQQPASGVAYSHPTTVASYTVHQAPVAAHTVTAAYAPAAATVAVAR.P	T3(OGlycan / 356.1444); T10(OGlycan / 356.1444); S12(OGlycan / 356.1444)	9	7845.68	7845.73	430.23	HexNAc(1) 153.065057; HexNAc(1) 153.065057; HexNAc(1) 153.065057	10	32	T	xiongyingying-B.ScanId;v=1;d1=28223.28223.3	hcd
20 μL	0.5 μg/μL	Q96KR1|ZFR_HUMAN	Q96KR1	ZFR_HUMAN	K.MAT[+203.07937][+153.06506]GNYFGFT[+203.07937][+153.06506]HS[+203.07937][+153.06506]GAAAAAAAAQYSQQPASGVAYSHPTTVASYTVHQAPVAAHTVTAAYAPAAATVAVAR.P	T3(OGlycan / 356.1444); T10(OGlycan / 356.1444); S12(OGlycan / 356.1444)	9	7845.68	7845.73	430.23	HexNAc(1) 153.065057; HexNAc(1) 153.065057; HexNAc(1) 153.065057	12	34	S	xiongyingying-B.ScanId;v=1;d1=28223.28223.3	hcd
20 μL	0.5 μg/μL	Q96KR1|ZFR_HUMAN	Q96KR1	ZFR_HUMAN	R.PAPVAVAAAATAAAYGGYPTAHT[+203.07937][+153.06506]ATDYGYTQR.Q	T23(OGlycan / 356.1444)	4	3510.66	3510.67	1248.21	HexNAc(1) 153.065057	23	114	T	xiongyingying-B.ScanId;v=1;d1=29414.29414.4	hcd
20 μL	0.5 μg/μL	Q96KR1|ZFR_HUMAN	Q96KR1	ZFR_HUMAN	R.PAPVAVAAAATAAAYGGYPT[+203.07937][+153.06506]AHTATDYGYTQR.Q	T20(OGlycan / 356.1444)	4	3510.66	3510.67	1213.37	HexNAc(1) 153.065057	20	111	T	xiongyingying-B.ScanId;v=1;d1=23825.23825.4	hcd
20 μL	0.5 μg/μL	Q96KR1|ZFR_HUMAN	Q96KR1	ZFR_HUMAN	R.PAPVAVAAAATAAAYGGYPTAHT[+203.07937][+153.06506]ATDYGYTQR.Q	T23(OGlycan / 356.1444)	4	3510.64	3510.67	1084.69	HexNAc(1) 153.065057	23	114	T	xiongyingying-B.ScanId;v=1;d1=29749.29749.4	hcd
20 μL	0.5 μg/μL	Q96KR1|ZFR_HUMAN	Q96KR1	ZFR_HUMAN	R.PAPVAVAAAATAAAYGGYPT[+203.07937][+153.06506]AHTATDYGYTQR.Q	T20(OGlycan / 356.1444)	4	3510.65	3510.67	993.16	HexNAc(1) 153.065057	20	111	T	xiongyingying-B.ScanId;v=1;d1=30071.30071.4	hcd
20 μL	0.5 μg/μL	Q96KR1|ZFR_HUMAN	Q96KR1	ZFR_HUMAN	R.PAPVAVAAAATAAAYGGYPTAHT[+203.07937][+153.06506]ATDYGYTQR.Q	T23(OGlycan / 356.1444)	4	3510.66	3510.67	901.49	HexNAc(1) 153.065057	23	114	T	xiongyingying-B.ScanId;v=1;d1=29821.29821.2	hcd
20 μL	0.5 μg/μL	Q96KR1|ZFR_HUMAN	Q96KR1	ZFR_HUMAN	R.PAPVAVAAAATAAAYGGYPTAHT[+203.07937][+153.06506]ATDYGYTQR.Q	T23(OGlycan / 356.1444)	5	3510.65	3510.67	875.71	HexNAc(1) 153.065057	23	114	T	xiongyingying-B.ScanId;v=1;d1=29472.29472.5	hcd
20 μL	0.5 μg/μL	Q96KR1|ZFR_HUMAN	Q96KR1	ZFR_HUMAN	R.PAPVAVAAAAT[+203.07937][+153.06506]AAAYGGYPTAHTATDYGYTQR.Q	T11(OGlycan / 356.1444)	5	3510.65	3510.67	515.22	HexNAc(1) 153.065057	11	102	T	xiongyingying-B.ScanId;v=1;d1=23790.23790.2	hcd
20 μL	0.5 μg/μL	Q96KR1|ZFR_HUMAN	Q96KR1	ZFR_HUMAN	R.QQEAPPPPPPATTQNYQDS[+203.07937][+153.06506]YS[+203.07937][+153.06506]YVR.S	S19(OGlycan / 356.1444); S21(OGlycan / 356.1444)	4	3446.55	3446.56	707.78	HexNAc(1) 153.065057; HexNAc(1) 153.065057	19	142	S	xiongyingying-B.ScanId;v=1;d1=12209.12209.4	hcd
20 μL	0.5 μg/μL	Q96KR1|ZFR_HUMAN	Q96KR1	ZFR_HUMAN	R.QQEAPPPPPPATTQNYQDS[+203.07937][+153.06506]YS[+203.07937][+153.06506]YVR.S	S19(OGlycan / 356.1444); S21(OGlycan / 356.1444)	4	3446.55	3446.56	707.78	HexNAc(1) 153.065057; HexNAc(1) 153.065057	21	144	S	xiongyingying-B.ScanId;v=1;d1=12209.12209.4	hcd
20 μL	0.5 μg/μL	Q96KR1|ZFR_HUMAN	Q96KR1	ZFR_HUMAN	R.QQEAPPPPPPATTQNYQDS[+203.07937][+153.06506]YSYVR.S	S19(OGlycan / 356.1444)	3	3090.41	3090.42	883.03	HexNAc(1) 153.065057	19	142	S	xiongyingying-B.ScanId;v=1;d1=18949.18949.3	hcd
20 μL	0.5 μg/μL	Q96KR1|ZFR_HUMAN	Q96KR1	ZFR_HUMAN	R.S[+203.07937][+153.06506]TAPAVAYDSK.Q	S1(OGlycan / 356.1444)	2	1465.69	1465.69	317.52	HexNAc(1) 153.065057	1	148	S	xiongyingying-B.ScanId;v=1;d1=5020.5020.2	hcd
20 μL	0.5 μg/μL	Q96KR1|ZFR_HUMAN	Q96KR1	ZFR_HUMAN	K.QYYQQPTAT[+203.07937][+153.06506]AAAVAAAAQPQPS[+203.07937][+153.06506]VAETYYQTAPK.A	T9(OGlycan / 356.1444); S22(OGlycan / 356.1444)	4	4196.98	4196.99	864.44	HexNAc(1) 153.065057; HexNAc(1) 153.065057	9	167	T	xiongyingying-B.ScanId;v=1;d1=22640.22640.4	hcd
20 μL	0.5 μg/μL	Q96KR1|ZFR_HUMAN	Q96KR1	ZFR_HUMAN	K.QYYQQPTAT[+203.07937][+153.06506]AAAVAAAAQPQPS[+203.07937][+153.06506]VAETYYQTAPK.A	T9(OGlycan / 356.1444); S22(OGlycan / 356.1444)	4	4196.98	4196.99	864.44	HexNAc(1) 153.065057; HexNAc(1) 153.065057	22	180	S	xiongyingying-B.ScanId;v=1;d1=22640.22640.4	hcd
20 μL	0.5 μg/μL	Q96KR1|ZFR_HUMAN	Q96KR1	ZFR_HUMAN	K.QYYQQPTATAAAVAAAAQPQPS[+203.07937][+153.06506]VAETYYQTAPK.A	S22(OGlycan / 356.1444)	4	3840.83	3840.85	1031.17	HexNAc(1) 153.065057	22	180	S	xiongyingying-B.ScanId;v=1;d1=31308.31308.4	hcd
20 μL	0.5 μg/μL	Q96KR1|ZFR_HUMAN	Q96KR1	ZFR_HUMAN	K.AGYSQGAT[+203.07937][+153.06506]QYT[+203.07937][+153.06506]QAQQTR.Q	T8(OGlycan / 356.1444); T11(OGlycan / 356.1444)	4	2571.14	2571.16	755.13	HexNAc(1) 153.065057; HexNAc(1) 153.065057	8	199	T	xiongyingying-B.ScanId;v=1;d1=4781.4781.4	hcd
20 μL	0.5 μg/μL	Q96KR1|ZFR_HUMAN	Q96KR1	ZFR_HUMAN	K.AGYSQGAT[+203.07937][+153.06506]QYT[+203.07937][+153.06506]QAQQTR.Q	T8(OGlycan / 356.1444); T11(OGlycan / 356.1444)	4	2571.14	2571.16	755.13	HexNAc(1) 153.065057; HexNAc(1) 153.065057	11	202	T	xiongyingying-B.ScanId;v=1;d1=4781.4781.4	hcd
20 μL	0.5 μg/μL	Q96KR1|ZFR_HUMAN	Q96KR1	ZFR_HUMAN	K.AGYSQGAT[+203.07937][+153.06506]QYTQAQQTR.Q	T8(OGlycan / 356.1444)	3	2215	2215.01	723.05	HexNAc(1) 153.065057	8	199	T	xiongyingying-B.ScanId;v=1;d1=6347.6347.3	hcd
20 μL	0.5 μg/μL	Q96KR1|ZFR_HUMAN	Q96KR1	ZFR_HUMAN	K.AGYSQGATQYT[+203.07937][+153.06506]QAQQTR.Q	T11(OGlycan / 356.1444)	3	2215	2215.01	677.24	HexNAc(1) 153.065057	11	202	T	xiongyingying-B.ScanId;v=1;d1=5607.5607.3	hcd
20 μL	0.5 μg/μL	Q96KR1|ZFR_HUMAN	Q96KR1	ZFR_HUMAN	K.AGYSQGAT[+203.07937][+153.06506]QYTQAQQTR.Q	T8(OGlycan / 356.1444)	3	2215	2215.01	594.03	HexNAc(1) 153.065057	8	199	T	xiongyingying-B.ScanId;v=1;d1=4787.4787.3	hcd
20 μL	0.5 μg/μL	Q96KR1|ZFR_HUMAN	Q96KR1	ZFR_HUMAN	K.AGYSQGATQYT[+203.07937][+153.06506]QAQQTR.Q	T11(OGlycan / 356.1444)	3	2215	2215.01	591.67	HexNAc(1) 153.065057	11	202	T	xiongyingying-B.ScanId;v=1;d1=5339.5339.3	hcd
20 μL	0.5 μg/μL	Q96KR1|ZFR_HUMAN	Q96KR1	ZFR_HUMAN	K.LGKPIPSTEPNVVSQAT[+203.07937][+153.06506]S[+203.07937][+153.06506]STAVSASK.P	T17(OGlycan / 356.1444); S18(OGlycan / 356.1444)	4	3268.63	3268.64	868.42	HexNAc(1) 153.065057; HexNAc(1) 153.065057	17	432	T	xiongyingying-B.ScanId;v=1;d1=11186.11186.4	hcd
20 μL	0.5 μg/μL	Q96KR1|ZFR_HUMAN	Q96KR1	ZFR_HUMAN	K.LGKPIPSTEPNVVSQAT[+203.07937][+153.06506]S[+203.07937][+153.06506]STAVSASK.P	T17(OGlycan / 356.1444); S18(OGlycan / 356.1444)	4	3268.63	3268.64	868.42	HexNAc(1) 153.065057; HexNAc(1) 153.065057	18	433	S	xiongyingying-B.ScanId;v=1;d1=11186.11186.4	hcd
20 μL	0.5 μg/μL	Q96KR1|ZFR_HUMAN	Q96KR1	ZFR_HUMAN	K.LGKPIPST[+203.07937][+153.06506]EPNVVSQATSSTAVSASK.P	T8(OGlycan / 356.1444)	3	2912.44	2912.5	707.36	HexNAc(1) 153.065057	8	423	T	xiongyingying-B.ScanId;v=1;d1=15643.15643.3	hcd
20 μL	0.5 μg/μL	Q96KR1|ZFR_HUMAN	Q96KR1	ZFR_HUMAN	K.LGKPIPSTEPNVVS[+203.07937][+153.06506]QATSSTAVSASK.P	S14(OGlycan / 356.1444)	4	2912.49	2912.5	682.71	HexNAc(1) 153.065057	14	429	S	xiongyingying-B.ScanId;v=1;d1=15662.15662.3	hcd
20 μL	0.5 μg/μL	Q96KR1|ZFR_HUMAN	Q96KR1	ZFR_HUMAN	K.LGKPIPSTEPNVVSQATSSTAVS[+203.07937][+153.06506]ASK.P	S23(OGlycan / 356.1444)	4	2912.49	2912.5	603.85	HexNAc(1) 153.065057	23	438	S	xiongyingying-B.ScanId;v=1;d1=16271.16271.4	hcd
20 μL	0.5 μg/μL	Q96KR1|ZFR_HUMAN	Q96KR1	ZFR_HUMAN	K.LGKPIPST[+203.07937][+153.06506]EPNVVSQATSSTAVSASK.P	T8(OGlycan / 356.1444)	3	2912.49	2912.5	388.92	HexNAc(1) 153.065057	8	423	T	xiongyingying-B.ScanId;v=1;d1=15769.15769.3	hcd
20 μL	0.5 μg/μL	Q96KR1|ZFR_HUMAN	Q96KR1	ZFR_HUMAN	K.S[+203.07937][+153.06506]TPVTSAVQIPEVK.Q	S1(OGlycan / 356.1444)	3	1811.94	1811.95	505.89	HexNAc(1) 153.065057	1	528	S	xiongyingying-B.ScanId;v=1;d1=17192.17192.3	hcd
20 μL	0.5 μg/μL	Q14157|UBP2L_HUMAN	Q14157	UBP2L_HUMAN	K.IFTASNVSS[+203.07937][+153.06506]VPLPAENVTITAGQR.I	S9(OGlycan / 356.1444)	3	2828.44	2828.45	837.68	HexNAc(1) 153.065057	9	266	S	xiongyingying-B.ScanId;v=1;d1=31790.31790.3	hcd
20 μL	0.5 μg/μL	Q14157|UBP2L_HUMAN	Q14157	UBP2L_HUMAN	K.IFTASNVSSVPLPAENVTIT[+203.07937][+153.06506]AGQR.I	T20(OGlycan / 356.1444)	3	2828.44	2828.45	289.7	HexNAc(1) 153.065057	20	277	T	xiongyingying-B.ScanId;v=1;d1=32108.32108.3	hcd
20 μL	0.5 μg/μL	Q14157|UBP2L_HUMAN	Q14157	UBP2L_HUMAN	K.QTAISQPASGNTFS[+203.07937][+153.06506]HHSM[+15.99492]VSMLGK.G	S14(OGlycan / 356.1444); M18(Oxidation / 15.9949)	4	2888.33	2888.34	1049.71	HexNAc(1) 153.065057	14	334	S	xiongyingying-B.ScanId;v=1;d1=11146.11146.4	hcd
20 μL	0.5 μg/μL	Q14157|UBP2L_HUMAN	Q14157	UBP2L_HUMAN	K.QTAISQPASGNTFS[+203.07937][+153.06506]HHSM[+15.99492]VSMLGK.G	S14(OGlycan / 356.1444); M18(Oxidation / 15.9949)	5	2888.33	2888.34	732.63	HexNAc(1) 153.065057	14	334	S	xiongyingying-B.ScanId;v=1;d1=11167.11167.5	hcd
20 μL	0.5 μg/μL	Q14157|UBP2L_HUMAN	Q14157	UBP2L_HUMAN	K.QTAISQPASGNT[+203.07937][+153.06506]FSHHSM[+15.99492]VSMLGK.G	T12(OGlycan / 356.1444); M18(Oxidation / 15.9949)	5	2888.32	2888.34	543.82	HexNAc(1) 153.065057	12	332	T	xiongyingying-B.ScanId;v=1;d1=11223.11223.2	hcd
20 μL	0.5 μg/μL	Q14157|UBP2L_HUMAN	Q14157	UBP2L_HUMAN	K.QTAISQPASGNTFS[+203.07937][+153.06506]HHSMVSM[+15.99492]LGK.G	S14(OGlycan / 356.1444); M21(Oxidation / 15.9949)	4	2888.32	2888.34	446.01	HexNAc(1) 153.065057	14	334	S	xiongyingying-B.ScanId;v=1;d1=12585.12585.2	hcd
20 μL	0.5 μg/μL	Q14157|UBP2L_HUMAN	Q14157	UBP2L_HUMAN	K.QTAISQPASGNTFS[+203.07937][+153.06506]HHSMVSMLGK.G	S14(OGlycan / 356.1444)	4	2872.34	2872.35	1215.08	HexNAc(1) 153.065057	14	334	S	xiongyingying-B.ScanId;v=1;d1=15134.15134.4	hcd
20 μL	0.5 μg/μL	Q14157|UBP2L_HUMAN	Q14157	UBP2L_HUMAN	K.TAQALAQLAAQHSQSGSTTT[+203.07937][+153.06506]SSWDM[+15.99492]GSTTQSPSLVQYDLK.N	T20(OGlycan / 356.1444); M25(Oxidation / 15.9949)	4	4555.11	4555.13	1221.32	HexNAc(1) 153.065057	20	387	T	xiongyingying-B.ScanId;v=1;d1=30776.30776.4	hcd
20 μL	0.5 μg/μL	Q14157|UBP2L_HUMAN	Q14157	UBP2L_HUMAN	K.TAQALAQLAAQHSQSGS[+203.07937][+153.06506]TTTSSWDM[+15.99492]GSTTQSPSLVQYDLK.N	S17(OGlycan / 356.1444); M25(Oxidation / 15.9949)	4	4555.11	4555.13	1119.26	HexNAc(1) 153.065057	17	384	S	xiongyingying-B.ScanId;v=1;d1=31091.31091.4	hcd
20 μL	0.5 μg/μL	Q14157|UBP2L_HUMAN	Q14157	UBP2L_HUMAN	K.TAQALAQLAAQHSQSGS[+203.07937][+153.06506]TTTSSWDM[+15.99492]GSTTQSPSLVQYDLK.N	S17(OGlycan / 356.1444); M25(Oxidation / 15.9949)	4	4555.11	4555.13	958.46	HexNAc(1) 153.065057	17	384	S	xiongyingying-B.ScanId;v=1;d1=31426.31426.4	hcd
20 μL	0.5 μg/μL	Q14157|UBP2L_HUMAN	Q14157	UBP2L_HUMAN	K.TAQALAQLAAQHSQSGS[+203.07937][+153.06506]TTTSSWDM[+15.99492]GSTTQSPSLVQYDLK.N	S17(OGlycan / 356.1444); M25(Oxidation / 15.9949)	4	4555.12	4555.13	749.24	HexNAc(1) 153.065057	17	384	S	xiongyingying-B.ScanId;v=1;d1=32414.32414.2	hcd
20 μL	0.5 μg/μL	Q14157|UBP2L_HUMAN	Q14157	UBP2L_HUMAN	K.TAQALAQLAAQHSQSGSTTTSS[+203.07937][+153.06506]WDM[+15.99492]GSTTQSPSLVQYDLK.N	S22(OGlycan / 356.1444); M25(Oxidation / 15.9949)	5	4555.11	4555.13	637.03	HexNAc(1) 153.065057	22	389	S	xiongyingying-B.ScanId;v=1;d1=31018.31018.5	hcd
20 μL	0.5 μg/μL	Q14157|UBP2L_HUMAN	Q14157	UBP2L_HUMAN	K.TAQALAQLAAQHSQSGSTTTSSWDMGST[+203.07937][+153.06506]TQSPSLVQYDLK.N	T28(OGlycan / 356.1444)	4	4539.12	4539.13	1331.44	HexNAc(1) 153.065057	28	395	T	xiongyingying-B.ScanId;v=1;d1=33657.33657.4	hcd
20 μL	0.5 μg/μL	Q14157|UBP2L_HUMAN	Q14157	UBP2L_HUMAN	K.TAQALAQLAAQHSQSGSTTTSSWDMGSTT[+203.07937][+153.06506]QSPSLVQYDLK.N	T29(OGlycan / 356.1444)	4	4539.11	4539.13	1199.81	HexNAc(1) 153.065057	29	396	T	xiongyingying-B.ScanId;v=1;d1=34296.34296.4	hcd
20 μL	0.5 μg/μL	Q14157|UBP2L_HUMAN	Q14157	UBP2L_HUMAN	K.TAQALAQLAAQHSQSGSTTTSSWDMGSTT[+203.07937][+153.06506]QSPSLVQYDLK.N	T29(OGlycan / 356.1444)	4	4539.12	4539.13	1171.91	HexNAc(1) 153.065057	29	396	T	xiongyingying-B.ScanId;v=1;d1=33974.33974.4	hcd
20 μL	0.5 μg/μL	Q14157|UBP2L_HUMAN	Q14157	UBP2L_HUMAN	K.TAQALAQLAAQHSQSGSTTT[+203.07937][+153.06506]SSWDMGSTTQSPSLVQYDLK.N	T20(OGlycan / 356.1444)	4	4539.12	4539.13	1000.17	HexNAc(1) 153.065057	20	387	T	xiongyingying-B.ScanId;v=1;d1=33904.33904.3	hcd
20 μL	0.5 μg/μL	Q14157|UBP2L_HUMAN	Q14157	UBP2L_HUMAN	K.TAQALAQLAAQHSQSGST[+203.07937][+153.06506]TTSSWDMGSTTQSPSLVQYDLK.N	T18(OGlycan / 356.1444)	4	4539.08	4539.13	656.09	HexNAc(1) 153.065057	18	385	T	xiongyingying-B.ScanId;v=1;d1=34795.34795.2	hcd
20 μL	0.5 μg/μL	Q14157|UBP2L_HUMAN	Q14157	UBP2L_HUMAN	K.TAQALAQLAAQHSQSGST[+203.07937][+153.06506]TTSSWDMGSTTQSPSLVQYDLK.N	T18(OGlycan / 356.1444)	5	4539.12	4539.13	600.87	HexNAc(1) 153.065057	18	385	T	xiongyingying-B.ScanId;v=1;d1=34386.34386.2	hcd
20 μL	0.5 μg/μL	Q14157|UBP2L_HUMAN	Q14157	UBP2L_HUMAN	K.TAQALAQLAAQHSQSGST[+203.07937][+153.06506]TTSSWDMGSTTQSPSLVQYDLK.N	T18(OGlycan / 356.1444)	5	4539.12	4539.13	432.15	HexNAc(1) 153.065057	18	385	T	xiongyingying-B.ScanId;v=1;d1=33743.33743.2	hcd
20 μL	0.5 μg/μL	Q14157|UBP2L_HUMAN	Q14157	UBP2L_HUMAN	R.QAFT[+203.07937][+153.06506]PSSTM[+15.99492]MEVFLQEK.S	T4(OGlycan / 356.1444); M9(Oxidation / 15.9949)	3	2346.07	2346.07	405.69	HexNAc(1) 153.065057	4	425	T	xiongyingying-B.ScanId;v=1;d1=27804.27804.3	hcd
20 μL	0.5 μg/μL	Q14157|UBP2L_HUMAN	Q14157	UBP2L_HUMAN	R.QAFTPSS[+203.07937][+153.06506]TMMEVFLQEK.S	S7(OGlycan / 356.1444)	3	2330.07	2330.08	680.32	HexNAc(1) 153.065057	7	428	S	xiongyingying-B.ScanId;v=1;d1=34927.34927.3	hcd
20 μL	0.5 μg/μL	Q14157|UBP2L_HUMAN	Q14157	UBP2L_HUMAN	K.S[+203.07937][+153.06506]PAVAT[+203.07937][+153.06506]STAAPPPPSSPLPSK.S	S1(OGlycan / 356.1444); T6(OGlycan / 356.1444)	3	2672.31	2672.33	447.98	HexNAc(1) 153.065057; HexNAc(1) 153.065057	1	439	S	xiongyingying-B.ScanId;v=1;d1=9731.9731.3	hcd
20 μL	0.5 μg/μL	Q14157|UBP2L_HUMAN	Q14157	UBP2L_HUMAN	K.S[+203.07937][+153.06506]PAVAT[+203.07937][+153.06506]STAAPPPPSSPLPSK.S	S1(OGlycan / 356.1444); T6(OGlycan / 356.1444)	3	2672.31	2672.33	447.98	HexNAc(1) 153.065057; HexNAc(1) 153.065057	6	444	T	xiongyingying-B.ScanId;v=1;d1=9731.9731.3	hcd
20 μL	0.5 μg/μL	Q14157|UBP2L_HUMAN	Q14157	UBP2L_HUMAN	K.SPAVATS[+203.07937][+153.06506]TAAPPPPSSPLPSK.S	S7(OGlycan / 356.1444)	3	2316.17	2316.18	760.72	HexNAc(1) 153.065057	7	445	S	xiongyingying-B.ScanId;v=1;d1=15618.15618.3	hcd
20 μL	0.5 μg/μL	Q14157|UBP2L_HUMAN	Q14157	UBP2L_HUMAN	R.FPLDYYSIPFPT[+203.07937][+153.06506]PTTPLTGR.D	T12(OGlycan / 356.1444)	3	2639.31	2639.31	872.44	HexNAc(1) 153.065057	12	841	T	xiongyingying-B.ScanId;v=1;d1=45802.45802.3	hcd
20 μL	0.5 μg/μL	Q14157|UBP2L_HUMAN	Q14157	UBP2L_HUMAN	R.FPLDYYSIPFPT[+203.07937][+153.06506]PTTPLTGR.D	T12(OGlycan / 356.1444)	3	2639.3	2639.31	565.26	HexNAc(1) 153.065057	12	841	T	xiongyingying-B.ScanId;v=1;d1=45698.45698.3	hcd
20 μL	0.5 μg/μL	Q14157|UBP2L_HUMAN	Q14157	UBP2L_HUMAN	R.FPLDYYSIPFPTPT[+203.07937][+153.06506]TPLTGR.D	T14(OGlycan / 356.1444)	3	2639.3	2639.31	446.66	HexNAc(1) 153.065057	14	843	T	xiongyingying-B.ScanId;v=1;d1=44144.44144.3	hcd
20 μL	0.5 μg/μL	Q14157|UBP2L_HUMAN	Q14157	UBP2L_HUMAN	R.FPLDYYSIPFPTPTTPLT[+203.07937][+153.06506]GR.D	T18(OGlycan / 356.1444)	3	2639.31	2639.31	411.38	HexNAc(1) 153.065057	18	847	T	xiongyingying-B.ScanId;v=1;d1=44499.44499.3	hcd
20 μL	0.5 μg/μL	Q14157|UBP2L_HUMAN	Q14157	UBP2L_HUMAN	R.GDASSPAPAT[+203.07937][+153.06506]TLAQPQQNQTQTHHTTQQTFLNPALPPGYSYTSLPYYTGVPGLPSTFQYGPAVFPVAPT[+203.07937][+153.06506]SSK.Q	T10(OGlycan / 356.1444); T69(OGlycan / 356.1444)	6	8287.94	8288	859.67	HexNAc(1) 153.065057; HexNAc(1) 153.065057	10	877	T	xiongyingying-B.ScanId;v=1;d1=46096.46096.3	hcd
20 μL	0.5 μg/μL	Q14157|UBP2L_HUMAN	Q14157	UBP2L_HUMAN	R.GDASSPAPAT[+203.07937][+153.06506]TLAQPQQNQTQTHHTTQQTFLNPALPPGYSYTSLPYYTGVPGLPSTFQYGPAVFPVAPT[+203.07937][+153.06506]SSK.Q	T10(OGlycan / 356.1444); T69(OGlycan / 356.1444)	6	8287.94	8288	859.67	HexNAc(1) 153.065057; HexNAc(1) 153.065057	69	936	T	xiongyingying-B.ScanId;v=1;d1=46096.46096.3	hcd
20 μL	0.5 μg/μL	Q14157|UBP2L_HUMAN	Q14157	UBP2L_HUMAN	R.GDASSPAPATTLAQPQQNQTQT[+203.07937][+153.06506]HHTTQQTFLNPALPPGYSYTSLPYYT[+203.07937][+153.06506]GVPGLPSTFQYGPAVFPVAPTSSK.Q	T22(OGlycan / 356.1444); T48(OGlycan / 356.1444)	6	8287.94	8288	270.87	HexNAc(1) 153.065057; HexNAc(1) 153.065057	22	889	T	xiongyingying-B.ScanId;v=1;d1=46094.46094.2	hcd
20 μL	0.5 μg/μL	Q14157|UBP2L_HUMAN	Q14157	UBP2L_HUMAN	R.GDASSPAPATTLAQPQQNQTQT[+203.07937][+153.06506]HHTTQQTFLNPALPPGYSYTSLPYYT[+203.07937][+153.06506]GVPGLPSTFQYGPAVFPVAPTSSK.Q	T22(OGlycan / 356.1444); T48(OGlycan / 356.1444)	6	8287.94	8288	270.87	HexNAc(1) 153.065057; HexNAc(1) 153.065057	48	915	T	xiongyingying-B.ScanId;v=1;d1=46094.46094.2	hcd
20 μL	0.5 μg/μL	Q14157|UBP2L_HUMAN	Q14157	UBP2L_HUMAN	R.GDASSPAPATTLAQPQQNQTQTHHTTQQTFLNPALPPGYSYTSLPYYTGVPGLPST[+203.07937][+153.06506]FQYGPAVFPVAPTSSK.Q	T56(OGlycan / 356.1444)	5	7931.8	7931.85	1024.97	HexNAc(1) 153.065057	56	923	T	xiongyingying-B.ScanId;v=1;d1=47964.47964.5	hcd
20 μL	0.5 μg/μL	Q14157|UBP2L_HUMAN	Q14157	UBP2L_HUMAN	K.QHGVNVSVNASATPFQQPS[+203.07937][+153.06506]GYGS[+203.07937][+153.06506]HGYNTGVSVT[+203.07937][+153.06506]SSNTGVPDISGSVYSK.T	S19(OGlycan / 356.1444); S23(OGlycan / 356.1444); T33(OGlycan / 356.1444)	6	5994.7	5994.75	814.77	HexNAc(1) 153.065057; HexNAc(1) 153.065057; HexNAc(1) 153.065057	19	958	S	xiongyingying-B.ScanId;v=1;d1=21945.21945.3	hcd
20 μL	0.5 μg/μL	Q14157|UBP2L_HUMAN	Q14157	UBP2L_HUMAN	K.QHGVNVSVNASATPFQQPS[+203.07937][+153.06506]GYGS[+203.07937][+153.06506]HGYNTGVSVT[+203.07937][+153.06506]SSNTGVPDISGSVYSK.T	S19(OGlycan / 356.1444); S23(OGlycan / 356.1444); T33(OGlycan / 356.1444)	6	5994.7	5994.75	814.77	HexNAc(1) 153.065057; HexNAc(1) 153.065057; HexNAc(1) 153.065057	23	962	S	xiongyingying-B.ScanId;v=1;d1=21945.21945.3	hcd
20 μL	0.5 μg/μL	Q14157|UBP2L_HUMAN	Q14157	UBP2L_HUMAN	K.QHGVNVSVNASATPFQQPS[+203.07937][+153.06506]GYGS[+203.07937][+153.06506]HGYNTGVSVT[+203.07937][+153.06506]SSNTGVPDISGSVYSK.T	S19(OGlycan / 356.1444); S23(OGlycan / 356.1444); T33(OGlycan / 356.1444)	6	5994.7	5994.75	814.77	HexNAc(1) 153.065057; HexNAc(1) 153.065057; HexNAc(1) 153.065057	33	972	T	xiongyingying-B.ScanId;v=1;d1=21945.21945.3	hcd
20 μL	0.5 μg/μL	Q14157|UBP2L_HUMAN	Q14157	UBP2L_HUMAN	K.SAYNSYS[+203.07937][+153.06506]WGAN.-	S7(OGlycan / 356.1444)	2	1575.64	1575.65	489.12	HexNAc(1) 153.065057	7	1083	S	xiongyingying-B.ScanId;v=1;d1=14797.14797.2	hcd
20 μL	0.5 μg/μL	Q5VT52|RPRD2_HUMAN	Q5VT52	RPRD2_HUMAN	K.SAVS[+203.07937][+153.06506]T[+203.07937][+153.06506]SVPTKPTENISK.A	S4(OGlycan / 356.1444); T5(OGlycan / 356.1444)	4	2458.2	2458.22	836.76	HexNAc(1) 153.065057; HexNAc(1) 153.065057	4	399	S	xiongyingying-B.ScanId;v=1;d1=5019.5019.4	hcd
20 μL	0.5 μg/μL	Q5VT52|RPRD2_HUMAN	Q5VT52	RPRD2_HUMAN	K.SAVS[+203.07937][+153.06506]T[+203.07937][+153.06506]SVPTKPTENISK.A	S4(OGlycan / 356.1444); T5(OGlycan / 356.1444)	4	2458.2	2458.22	836.76	HexNAc(1) 153.065057; HexNAc(1) 153.065057	5	400	T	xiongyingying-B.ScanId;v=1;d1=5019.5019.4	hcd
20 μL	0.5 μg/μL	Q5VT52|RPRD2_HUMAN	Q5VT52	RPRD2_HUMAN	K.PVNTS[+203.07937][+153.06506]LSPSPALALPNLANVDLAK.I	S5(OGlycan / 356.1444)	3	2758.47	2758.47	916.93	HexNAc(1) 153.065057	5	436	S	xiongyingying-B.ScanId;v=1;d1=40160.40160.3	hcd
20 μL	0.5 μg/μL	Q5VT52|RPRD2_HUMAN	Q5VT52	RPRD2_HUMAN	K.NTGVSPASRPSPGTPT[+203.07937][+153.06506]SPSNLTSGLK.T	T16(OGlycan / 356.1444)	4	2866.42	2866.43	1044.65	HexNAc(1) 153.065057	16	484	T	xiongyingying-B.ScanId;v=1;d1=14464.14464.4	hcd
20 μL	0.5 μg/μL	Q5VT52|RPRD2_HUMAN	Q5VT52	RPRD2_HUMAN	K.TPAPATTTSHNPLANILS[+203.07937][+153.06506]K.V	S18(OGlycan / 356.1444)	3	2290.17	2290.18	496.4	HexNAc(1) 153.065057	18	512	S	xiongyingying-B.ScanId;v=1;d1=18123.18123.3	hcd
20 μL	0.5 μg/μL	Q5VT52|RPRD2_HUMAN	Q5VT52	RPRD2_HUMAN	K.TPAPATTTSHNPLANILS[+203.07937][+153.06506]K.V	S18(OGlycan / 356.1444)	4	2290.17	2290.18	363.23	HexNAc(1) 153.065057	18	512	S	xiongyingying-B.ScanId;v=1;d1=17795.17795.2	hcd
20 μL	0.5 μg/μL	Q5VT52|RPRD2_HUMAN	Q5VT52	RPRD2_HUMAN	K.TQTQSAPALQGLS[+203.07937][+153.06506]SLLQSVTGNPVPASEAASQS[+203.07937][+153.06506]TSASPANTTVSTIK.G	S13(OGlycan / 356.1444); S33(OGlycan / 356.1444)	4	5296.6	5296.62	1312.14	HexNAc(1) 153.065057; HexNAc(1) 153.065057	13	540	S	xiongyingying-B.ScanId;v=1;d1=41244.41244.4	hcd
20 μL	0.5 μg/μL	Q5VT52|RPRD2_HUMAN	Q5VT52	RPRD2_HUMAN	K.TQTQSAPALQGLS[+203.07937][+153.06506]SLLQSVTGNPVPASEAASQS[+203.07937][+153.06506]TSASPANTTVSTIK.G	S13(OGlycan / 356.1444); S33(OGlycan / 356.1444)	4	5296.6	5296.62	1312.14	HexNAc(1) 153.065057; HexNAc(1) 153.065057	33	560	S	xiongyingying-B.ScanId;v=1;d1=41244.41244.4	hcd
20 μL	0.5 μg/μL	Q5VT52|RPRD2_HUMAN	Q5VT52	RPRD2_HUMAN	K.TQTQSAPALQGLSSLLQS[+203.07937][+153.06506]VTGNPVPASEAASQSTSASPANTTVSTIK.G	S18(OGlycan / 356.1444)	4	4939.46	4940.47	1355.52	HexNAc(1) 153.065057	18	545	S	xiongyingying-B.ScanId;v=1;d1=46208.46208.4	hcd
20 μL	0.5 μg/μL	Q5VT52|RPRD2_HUMAN	Q5VT52	RPRD2_HUMAN	K.TQTQS[+203.07937][+153.06506]APALQGLSSLLQSVTGNPVPASEAASQSTSASPANTTVSTIK.G	S5(OGlycan / 356.1444)	5	4940.46	4940.47	652.37	HexNAc(1) 153.065057	5	532	S	xiongyingying-B.ScanId;v=1;d1=46257.46257.2	hcd
20 μL	0.5 μg/μL	Q5VT52|RPRD2_HUMAN	Q5VT52	RPRD2_HUMAN	K.S[+203.07937][+153.06506]FNYSPNSSTSEVSSTSASK.A	S1(OGlycan / 356.1444)	3	2423.05	2423.06	757.25	HexNAc(1) 153.065057	1	589	S	xiongyingying-B.ScanId;v=1;d1=9779.9779.3	hcd
20 μL	0.5 μg/μL	Q5VT52|RPRD2_HUMAN	Q5VT52	RPRD2_HUMAN	K.GNPGFS[+203.07937][+153.06506]GLNLNIPILSSLGSSAPSESHPSDFQR.G	S6(OGlycan / 356.1444)	4	3738.8	3738.81	475.2	HexNAc(1) 153.065057	6	683	S	xiongyingying-B.ScanId;v=1;d1=43388.43388.4	hcd
20 μL	0.5 μg/μL	Q5VT52|RPRD2_HUMAN	Q5VT52	RPRD2_HUMAN	K.LSDTTEYQPILSS[+203.07937][+153.06506]YSHR.A	S13(OGlycan / 356.1444)	4	2353.1	2353.11	439.08	HexNAc(1) 153.065057	13	875	S	xiongyingying-B.ScanId;v=1;d1=16667.16667.4	hcd
20 μL	0.5 μg/μL	Q5VT52|RPRD2_HUMAN	Q5VT52	RPRD2_HUMAN	R.SLFSPQNTLAAPTGHPPT[+203.07937][+153.06506]SGVEK.V	T18(OGlycan / 356.1444)	4	2692.32	2692.33	775.46	HexNAc(1) 153.065057	18	990	T	xiongyingying-B.ScanId;v=1;d1=19834.19834.4	hcd
20 μL	0.5 μg/μL	P05783|K1C18_HUMAN	P05783	K1C18_HUMAN	R.S[+203.07937][+153.06506]LGSVQAPSYGAR.P	S1(OGlycan / 356.1444)	2	1648.8	1648.8	447.43	HexNAc(1) 153.065057	1	15	S	xiongyingying-B.ScanId;v=1;d1=9800.9800.2	hcd
20 μL	0.5 μg/μL	P05783|K1C18_HUMAN	P05783	K1C18_HUMAN	R.PVSS[+203.07937][+153.06506]AAS[+203.07937][+153.06506]VYAGAGGSGSR.I	S4(OGlycan / 356.1444); S7(OGlycan / 356.1444)	3	2293.04	2293.06	391.9	HexNAc(1) 153.065057; HexNAc(1) 153.065057	4	31	S	xiongyingying-B.ScanId;v=1;d1=4829.4829.3	hcd
20 μL	0.5 μg/μL	P05783|K1C18_HUMAN	P05783	K1C18_HUMAN	R.PVSS[+203.07937][+153.06506]AAS[+203.07937][+153.06506]VYAGAGGSGSR.I	S4(OGlycan / 356.1444); S7(OGlycan / 356.1444)	3	2293.04	2293.06	391.9	HexNAc(1) 153.065057; HexNAc(1) 153.065057	7	34	S	xiongyingying-B.ScanId;v=1;d1=4829.4829.3	hcd
20 μL	0.5 μg/μL	P05783|K1C18_HUMAN	P05783	K1C18_HUMAN	R.PVS[+203.07937][+153.06506]SAASVYAGAGGSGSR.I	S3(OGlycan / 356.1444)	2	1936.9	1936.91	374.58	HexNAc(1) 153.065057	3	30	S	xiongyingying-B.ScanId;v=1;d1=6864.6864.2	hcd
20 μL	0.5 μg/μL	P05783|K1C18_HUMAN	P05783	K1C18_HUMAN	R.PVS[+203.07937][+153.06506]SAASVYAGAGGSGSR.I	S3(OGlycan / 356.1444)	3	1936.9	1936.91	308.36	HexNAc(1) 153.065057	3	30	S	xiongyingying-B.ScanId;v=1;d1=7216.7216.3	hcd
20 μL	0.5 μg/μL	Q96HA1|P121A_HUMAN	Q96HA1	P121A_HUMAN	K.TPSLLPPLGLSQSGPPGLLPSPS[+203.07937][+153.06506]FDSKPPTTLLGLIPAPSMVPAT[+203.07937][+153.06506]DTK.A	S23(OGlycan / 356.1444); T45(OGlycan / 356.1444)	5	5503.82	5502.88	499.98	HexNAc(1) 153.065057; HexNAc(1) 153.065057	23	652	S	xiongyingying-B.ScanId;v=1;d1=48006.48006.5	hcd
20 μL	0.5 μg/μL	Q96HA1|P121A_HUMAN	Q96HA1	P121A_HUMAN	K.TPSLLPPLGLSQSGPPGLLPSPS[+203.07937][+153.06506]FDSKPPTTLLGLIPAPSMVPAT[+203.07937][+153.06506]DTK.A	S23(OGlycan / 356.1444); T45(OGlycan / 356.1444)	5	5503.82	5502.88	499.98	HexNAc(1) 153.065057; HexNAc(1) 153.065057	45	674	T	xiongyingying-B.ScanId;v=1;d1=48006.48006.5	hcd
20 μL	0.5 μg/μL	Q96HA1|P121A_HUMAN	Q96HA1	P121A_HUMAN	K.TPSLLPPLGLSQS[+203.07937][+153.06506]GPPGLLPSPSFDSKPPTTLLGLIPAPSM[+15.99492]VPATDTK.A	S13(OGlycan / 356.1444); M41(Oxidation / 15.9949)	4	5162.7	5162.73	1045.89	HexNAc(1) 153.065057	13	642	S	xiongyingying-B.ScanId;v=1;d1=48620.48620.4	hcd
20 μL	0.5 μg/μL	Q96HA1|P121A_HUMAN	Q96HA1	P121A_HUMAN	K.TPSLLPPLGLSQS[+203.07937][+153.06506]GPPGLLPSPSFDSKPPTTLLGLIPAPSMVPATDTK.A	S13(OGlycan / 356.1444)	4	5146.71	5146.74	1370.88	HexNAc(1) 153.065057	13	642	S	xiongyingying-B.ScanId;v=1;d1=48891.48891.4	hcd
20 μL	0.5 μg/μL	Q96HA1|P121A_HUMAN	Q96HA1	P121A_HUMAN	K.TPSLLPPLGLSQS[+203.07937][+153.06506]GPPGLLPSPSFDSK.P	S13(OGlycan / 356.1444)	3	3045.56	3045.59	472.8	HexNAc(1) 153.065057	13	642	S	xiongyingying-B.ScanId;v=1;d1=44754.44754.3	hcd
20 μL	0.5 μg/μL	Q96HA1|P121A_HUMAN	Q96HA1	P121A_HUMAN	K.APPTLQAETAT[+203.07937][+153.06506]KPQAT[+203.07937][+153.06506]SAPSPAPK.Q	T11(OGlycan / 356.1444); T16(OGlycan / 356.1444)	5	3072.53	3072.53	533.9	HexNAc(1) 153.065057; HexNAc(1) 153.065057	11	688	T	xiongyingying-B.ScanId;v=1;d1=7196.7196.5	hcd
20 μL	0.5 μg/μL	Q96HA1|P121A_HUMAN	Q96HA1	P121A_HUMAN	K.APPTLQAETAT[+203.07937][+153.06506]KPQAT[+203.07937][+153.06506]SAPSPAPK.Q	T11(OGlycan / 356.1444); T16(OGlycan / 356.1444)	5	3072.53	3072.53	533.9	HexNAc(1) 153.065057; HexNAc(1) 153.065057	16	693	T	xiongyingying-B.ScanId;v=1;d1=7196.7196.5	hcd
20 μL	0.5 μg/μL	Q96HA1|P121A_HUMAN	Q96HA1	P121A_HUMAN	K.APPTLQAETATKPQAT[+203.07937][+153.06506]SAPSPAPK.Q	T16(OGlycan / 356.1444)	4	2716.38	2716.39	1013.36	HexNAc(1) 153.065057	16	693	T	xiongyingying-B.ScanId;v=1;d1=10441.10441.4	hcd
20 μL	0.5 μg/μL	Q96HA1|P121A_HUMAN	Q96HA1	P121A_HUMAN	K.QSFLFGTQNTSPSSPAAPAASS[+203.07937][+153.06506]APPMFKPIFTAPPKS[+203.07937][+153.06506]EK.E	S22(OGlycan / 356.1444); S37(OGlycan / 356.1444)	5	4732.3	4732.31	724.63	HexNAc(1) 153.065057; HexNAc(1) 153.065057	22	723	S	xiongyingying-B.ScanId;v=1;d1=29330.29330.5	hcd
20 μL	0.5 μg/μL	Q96HA1|P121A_HUMAN	Q96HA1	P121A_HUMAN	K.QSFLFGTQNTSPSSPAAPAASS[+203.07937][+153.06506]APPMFKPIFTAPPKS[+203.07937][+153.06506]EK.E	S22(OGlycan / 356.1444); S37(OGlycan / 356.1444)	5	4732.3	4732.31	724.63	HexNAc(1) 153.065057; HexNAc(1) 153.065057	37	738	S	xiongyingying-B.ScanId;v=1;d1=29330.29330.5	hcd
20 μL	0.5 μg/μL	Q96HA1|P121A_HUMAN	Q96HA1	P121A_HUMAN	K.QSFLFGTQNTSPSSPAAPAAS[+203.07937][+153.06506]SAPPMFKPIFTAPPK.S	S21(OGlycan / 356.1444)	4	4031.99	4032	1334.66	HexNAc(1) 153.065057	21	722	S	xiongyingying-B.ScanId;v=1;d1=38222.38222.4	hcd
20 μL	0.5 μg/μL	Q96HA1|P121A_HUMAN	Q96HA1	P121A_HUMAN	K.QSFLFGTQNTSPSSPAAPAAS[+203.07937][+153.06506]SAPPMFK.P	S21(OGlycan / 356.1444)	3	3180.49	3180.51	1099.73	HexNAc(1) 153.065057	21	722	S	xiongyingying-B.ScanId;v=1;d1=32491.32491.3	hcd
20 μL	0.5 μg/μL	Q96HA1|P121A_HUMAN	Q96HA1	P121A_HUMAN	K.PIFTAPPKS[+203.07937][+153.06506]EK.E	S9(OGlycan / 356.1444)	4	1570.82	1570.82	529.5	HexNAc(1) 153.065057	9	738	S	xiongyingying-B.ScanId;v=1;d1=5524.5524.3	hcd
20 μL	0.5 μg/μL	Q96HA1|P121A_HUMAN	Q96HA1	P121A_HUMAN	K.PIFTAPPKS[+203.07937][+153.06506]EK.E	S9(OGlycan / 356.1444)	4	1570.82	1570.82	426.31	HexNAc(1) 153.065057	9	738	S	xiongyingying-B.ScanId;v=1;d1=5501.5501.4	hcd
20 μL	0.5 μg/μL	Q96HA1|P121A_HUMAN	Q96HA1	P121A_HUMAN	K.PIFTAPPKS[+203.07937][+153.06506]EK.E	S9(OGlycan / 356.1444)	3	1570.81	1570.82	411.59	HexNAc(1) 153.065057	9	738	S	xiongyingying-B.ScanId;v=1;d1=5360.5360.3	hcd
20 μL	0.5 μg/μL	Q96HA1|P121A_HUMAN	Q96HA1	P121A_HUMAN	K.PIFTAPPKS[+203.07937][+153.06506]EK.E	S9(OGlycan / 356.1444)	3	1570.82	1570.82	359.9	HexNAc(1) 153.065057	9	738	S	xiongyingying-B.ScanId;v=1;d1=5629.5629.3	hcd
20 μL	0.5 μg/μL	Q96HA1|P121A_HUMAN	Q96HA1	P121A_HUMAN	K.PIFTAPPKS[+203.07937][+153.06506]EK.E	S9(OGlycan / 356.1444)	3	1570.82	1570.82	312.24	HexNAc(1) 153.065057	9	738	S	xiongyingying-B.ScanId;v=1;d1=5342.5342.3	hcd
20 μL	0.5 μg/μL	Q96HA1|P121A_HUMAN	Q96HA1	P121A_HUMAN	K.PIFTAPPKS[+203.07937][+153.06506]EK.E	S9(OGlycan / 356.1444)	3	1570.81	1570.82	301.82	HexNAc(1) 153.065057	9	738	S	xiongyingying-B.ScanId;v=1;d1=5707.5707.4	hcd
20 μL	0.5 μg/μL	Q96ST3|SIN3A_HUMAN	Q96ST3	SIN3A_HUMAN	K.IEVQTNDMVNVTTPGQVHQIPTHGIQPQPQPPPQHPS[+203.07937][+153.06506]QPSAQSAPAPAQPAPQPPPAK.V	S37(OGlycan / 356.1444)	6	6419.19	6420.2	947.46	HexNAc(1) 153.065057	37	228	S	xiongyingying-B.ScanId;v=1;d1=24750.24750.3	hcd
20 μL	0.5 μg/μL	Q96ST3|SIN3A_HUMAN	Q96ST3	SIN3A_HUMAN	K.VSKPSQLQAHTPAS[+203.07937][+153.06506]QQTPPLPPYASPR.S	S14(OGlycan / 356.1444)	5	3239.65	3239.66	319.11	HexNAc(1) 153.065057	14	263	S	xiongyingying-B.ScanId;v=1;d1=16225.16225.5	hcd
20 μL	0.5 μg/μL	Q96ST3|SIN3A_HUMAN	Q96ST3	SIN3A_HUMAN	R.SPPVQPHTPVTIS[+203.07937][+153.06506]LGTAPSLQNNQPVEFNHAINYVNK.I	S13(OGlycan / 356.1444)	5	4365.19	4365.2	1592.59	HexNAc(1) 153.065057	13	289	S	xiongyingying-B.ScanId;v=1;d1=31217.31217.5	hcd
20 μL	0.5 μg/μL	P49750|YLPM1_HUMAN	P49750	YLPM1_HUMAN	R.YGGSSHYPPPPVPPPPPVALPEASPGPGYSS[+203.07937][+153.06506]STTPAAPSSSGFM[+15.99492]SFR.E	S31(OGlycan / 356.1444); M44(Oxidation / 15.9949)	4	5039.35	5039.36	742.87	HexNAc(1) 153.065057	31	38	S	xiongyingying-B.ScanId;v=1;d1=37279.37279.4	hcd
20 μL	0.5 μg/μL	P49750|YLPM1_HUMAN	P49750	YLPM1_HUMAN	R.YGGSSHYPPPPVPPPPPVALPEAS[+203.07937][+153.06506]PGPGYSSSTTPAAPSSSGFMSFR.E	S24(OGlycan / 356.1444)	4	5023.35	5023.36	931.19	HexNAc(1) 153.065057	24	31	S	xiongyingying-B.ScanId;v=1;d1=39971.39971.4	hcd
20 μL	0.5 μg/μL	P49750|YLPM1_HUMAN	P49750	YLPM1_HUMAN	K.PRPALLPTPVSFGSAPPTT[+203.07937][+153.06506]YHPPLQSAGPSEQVNSK.A	T19(OGlycan / 356.1444)	5	4082.07	4082.07	1117	HexNAc(1) 153.065057	19	684	T	xiongyingying-B.ScanId;v=1;d1=28654.28654.5	hcd
20 μL	0.5 μg/μL	P49750|YLPM1_HUMAN	P49750	YLPM1_HUMAN	R.PALLPTPVSFGSAPPTT[+203.07937][+153.06506]YHPPLQSAGPSEQVNSK.A	T17(OGlycan / 356.1444)	4	3828.9	3828.92	1466.49	HexNAc(1) 153.065057	17	684	T	xiongyingying-B.ScanId;v=1;d1=32765.32765.4	hcd
20 μL	0.5 μg/μL	P49750|YLPM1_HUMAN	P49750	YLPM1_HUMAN	R.PALLPTPVSFGSAPPTT[+203.07937][+153.06506]YHPPLQSAGPSEQVNSK.A	T17(OGlycan / 356.1444)	4	3828.89	3828.92	824.94	HexNAc(1) 153.065057	17	684	T	xiongyingying-B.ScanId;v=1;d1=33703.33703.4	hcd
20 μL	0.5 μg/μL	P49750|YLPM1_HUMAN	P49750	YLPM1_HUMAN	R.GPASQFYITPSTS[+203.07937][+153.06506]LSPR.Q	S13(OGlycan / 356.1444)	3	2165.06	2165.06	546.2	HexNAc(1) 153.065057	13	827	S	xiongyingying-B.ScanId;v=1;d1=23434.23434.3	hcd
20 μL	0.5 μg/μL	Q9UMS4|PRP19_HUMAN	Q9UMS4	PRP19_HUMAN	R.EALATLKPQAGLIVPQAVPS[+203.07937][+153.06506]SQPSVVGAGEPM[+15.99492]DLGELVGM[+15.99492]TPEIIQK.L	S20(OGlycan / 356.1444); M32(Oxidation / 15.9949); M40(Oxidation / 15.9949)	4	5154.65	5154.67	618.07	HexNAc(1) 153.065057	20	148	S	xiongyingying-B.ScanId;v=1;d1=45019.45019.4	hcd
20 μL	0.5 μg/μL	Q9UMS4|PRP19_HUMAN	Q9UMS4	PRP19_HUMAN	R.EALATLKPQAGLIVPQAVPSSQPS[+203.07937][+153.06506]VVGAGEPM[+15.99492]DLGELVGMTPEIIQK.L	S24(OGlycan / 356.1444); M32(Oxidation / 15.9949)	4	5138.66	5138.68	912.21	HexNAc(1) 153.065057	24	152	S	xiongyingying-B.ScanId;v=1;d1=47772.47772.4	hcd
20 μL	0.5 μg/μL	Q9UMS4|PRP19_HUMAN	Q9UMS4	PRP19_HUMAN	R.EALATLKPQAGLIVPQAVPS[+203.07937][+153.06506]SQPSVVGAGEPM[+15.99492]DLGELVGMTPEIIQK.L	S20(OGlycan / 356.1444); M32(Oxidation / 15.9949)	4	5138.65	5138.68	893.78	HexNAc(1) 153.065057	20	148	S	xiongyingying-B.ScanId;v=1;d1=47466.47466.4	hcd
20 μL	0.5 μg/μL	Q9UMS4|PRP19_HUMAN	Q9UMS4	PRP19_HUMAN	R.EALATLKPQAGLIVPQAVPS[+203.07937][+153.06506]SQPSVVGAGEPMDLGELVGM[+15.99492]TPEIIQK.L	S20(OGlycan / 356.1444); M40(Oxidation / 15.9949)	6	5138.66	5138.68	632.56	HexNAc(1) 153.065057	20	148	S	xiongyingying-B.ScanId;v=1;d1=47695.47695.6	hcd
20 μL	0.5 μg/μL	Q9UMS4|PRP19_HUMAN	Q9UMS4	PRP19_HUMAN	R.EALATLKPQAGLIVPQAVPSS[+203.07937][+153.06506]QPSVVGAGEPMDLGELVGM[+15.99492]TPEIIQK.L	S21(OGlycan / 356.1444); M40(Oxidation / 15.9949)	6	5138.66	5138.68	369.05	HexNAc(1) 153.065057	21	149	S	xiongyingying-B.ScanId;v=1;d1=47667.47667.2	hcd
20 μL	0.5 μg/μL	Q9UMS4|PRP19_HUMAN	Q9UMS4	PRP19_HUMAN	R.EALATLKPQAGLIVPQAVPS[+203.07937][+153.06506]SQPSVVGAGEPMDLGELVGMTPEIIQK.L	S20(OGlycan / 356.1444)	4	5122.65	5122.68	738.13	HexNAc(1) 153.065057	20	148	S	xiongyingying-B.ScanId;v=1;d1=48195.48195.4	hcd
20 μL	0.5 μg/μL	P08729|K2C7_HUMAN	P08729	K2C7_HUMAN	M.[+42.01056].SIHFSSPVFTS[+203.07937][+153.06506]R.S	NTerm(Acetyl / 42.0106); S11(OGlycan / 356.1444)	2	1762.85	1762.85	784.9	HexNAc(1) 153.065057	11	12	S	xiongyingying-B.ScanId;v=1;d1=23829.23829.2	hcd
20 μL	0.5 μg/μL	P06748|NPM_HUMAN	P06748	NPM_HUMAN	K.M[+15.99492]SVQPTVS[+203.07937][+153.06506]LGGFEITPPVVLR.L	M1(Oxidation / 15.9949); S8(OGlycan / 356.1444)	3	2599.35	2599.35	327.74	HexNAc(1) 153.065057	8	88	S	xiongyingying-B.ScanId;v=1;d1=41351.41351.3	hcd
20 μL	0.5 μg/μL	P06748|NPM_HUMAN	P06748	NPM_HUMAN	K.MSVQPTVS[+203.07937][+153.06506]LGGFEITPPVVLR.L	S8(OGlycan / 356.1444)	3	2583.35	2583.36	801.81	HexNAc(1) 153.065057	8	88	S	xiongyingying-B.ScanId;v=1;d1=42935.42935.3	hcd
20 μL	0.5 μg/μL	P02545|LMNA_HUMAN	P02545	LMNA_HUMAN	K.ASASGS[+203.07937][+153.06506]GAQVGGPIS[+203.07937][+153.06506]SGSSASSVTVTR.S	S6(OGlycan / 356.1444); S15(OGlycan / 356.1444)	4	3077.43	3077.45	1127.84	HexNAc(1) 153.065057; HexNAc(1) 153.065057	6	603	S	xiongyingying-B.ScanId;v=1;d1=7457.7457.4	hcd
20 μL	0.5 μg/μL	P02545|LMNA_HUMAN	P02545	LMNA_HUMAN	K.ASASGS[+203.07937][+153.06506]GAQVGGPIS[+203.07937][+153.06506]SGSSASSVTVTR.S	S6(OGlycan / 356.1444); S15(OGlycan / 356.1444)	4	3077.43	3077.45	1127.84	HexNAc(1) 153.065057; HexNAc(1) 153.065057	15	612	S	xiongyingying-B.ScanId;v=1;d1=7457.7457.4	hcd
20 μL	0.5 μg/μL	P02545|LMNA_HUMAN	P02545	LMNA_HUMAN	K.ASASGSGAQVGGPISSGS[+203.07937][+153.06506]SASSVTVTR.S	S18(OGlycan / 356.1444)	3	2721.29	2721.3	1189.47	HexNAc(1) 153.065057	18	615	S	xiongyingying-B.ScanId;v=1;d1=11994.11994.3	hcd
20 μL	0.5 μg/μL	P02545|LMNA_HUMAN	P02545	LMNA_HUMAN	K.ASASGSGAQVGGPISSGS[+203.07937][+153.06506]SASSVTVTR.S	S18(OGlycan / 356.1444)	3	2721.29	2721.3	987.86	HexNAc(1) 153.065057	18	615	S	xiongyingying-B.ScanId;v=1;d1=12058.12058.2	hcd
20 μL	0.5 μg/μL	P02545|LMNA_HUMAN	P02545	LMNA_HUMAN	R.SVGGSGGGSFGDNLVT[+203.07937][+153.06506]R.S	T16(OGlycan / 356.1444)	3	1922.89	1922.9	529.16	HexNAc(1) 153.065057	16	643	T	xiongyingying-B.ScanId;v=1;d1=12150.12150.3	hcd
20 μL	0.5 μg/μL	Q9Y618|NCOR2_HUMAN	Q9Y618	NCOR2_HUMAN	R.YPPHSLS[+203.07937][+153.06506]YPVQIAR.T	S7(OGlycan / 356.1444)	4	1984	1984	535.66	HexNAc(1) 153.065057	7	25	S	xiongyingying-B.ScanId;v=1;d1=15073.15073.4	hcd
20 μL	0.5 μg/μL	Q9Y618|NCOR2_HUMAN	Q9Y618	NCOR2_HUMAN	R.YPPHSLS[+203.07937][+153.06506]YPVQIAR.T	S7(OGlycan / 356.1444)	4	1984	1984	443.36	HexNAc(1) 153.065057	7	25	S	xiongyingying-B.ScanId;v=1;d1=15390.15390.4	hcd
20 μL	0.5 μg/μL	Q9Y618|NCOR2_HUMAN	Q9Y618	NCOR2_HUMAN	R.QIGAISQGMS[+203.07937][+153.06506]VQLHVPYS[+203.07937][+153.06506]EHAK.A	S10(OGlycan / 356.1444); S18(OGlycan / 356.1444)	5	3092.48	3092.5	707.32	HexNAc(1) 153.065057; HexNAc(1) 153.065057	10	1130	S	xiongyingying-B.ScanId;v=1;d1=14658.14658.5	hcd
20 μL	0.5 μg/μL	Q9Y618|NCOR2_HUMAN	Q9Y618	NCOR2_HUMAN	R.QIGAISQGMS[+203.07937][+153.06506]VQLHVPYS[+203.07937][+153.06506]EHAK.A	S10(OGlycan / 356.1444); S18(OGlycan / 356.1444)	5	3092.48	3092.5	707.32	HexNAc(1) 153.065057; HexNAc(1) 153.065057	18	1138	S	xiongyingying-B.ScanId;v=1;d1=14658.14658.5	hcd
20 μL	0.5 μg/μL	Q9Y618|NCOR2_HUMAN	Q9Y618	NCOR2_HUMAN	R.QIGAISQGMS[+203.07937][+153.06506]VQLHVPYS[+203.07937][+153.06506]EHAK.A	S10(OGlycan / 356.1444); S18(OGlycan / 356.1444)	5	3092.49	3092.5	605.09	HexNAc(1) 153.065057; HexNAc(1) 153.065057	10	1130	S	xiongyingying-B.ScanId;v=1;d1=14700.14700.5	hcd
20 μL	0.5 μg/μL	Q9Y618|NCOR2_HUMAN	Q9Y618	NCOR2_HUMAN	R.QIGAISQGMS[+203.07937][+153.06506]VQLHVPYS[+203.07937][+153.06506]EHAK.A	S10(OGlycan / 356.1444); S18(OGlycan / 356.1444)	5	3092.49	3092.5	605.09	HexNAc(1) 153.065057; HexNAc(1) 153.065057	18	1138	S	xiongyingying-B.ScanId;v=1;d1=14700.14700.5	hcd
20 μL	0.5 μg/μL	Q9Y618|NCOR2_HUMAN	Q9Y618	NCOR2_HUMAN	R.QIGAISQGM[+15.99492]SVQLHVPYS[+203.07937][+153.06506]EHAK.A	M9(Oxidation / 15.9949); S18(OGlycan / 356.1444)	4	2752.34	2752.35	577.31	HexNAc(1) 153.065057	18	1138	S	xiongyingying-B.ScanId;v=1;d1=15758.15758.4	hcd
20 μL	0.5 μg/μL	Q9Y618|NCOR2_HUMAN	Q9Y618	NCOR2_HUMAN	R.QIGAISQGMSVQLHVPYS[+203.07937][+153.06506]EHAK.A	S18(OGlycan / 356.1444)	3	2736.35	2736.35	790.63	HexNAc(1) 153.065057	18	1138	S	xiongyingying-B.ScanId;v=1;d1=20153.20153.3	hcd
20 μL	0.5 μg/μL	Q9Y618|NCOR2_HUMAN	Q9Y618	NCOR2_HUMAN	R.HSSSPLSPGGPTHLT[+203.07937][+153.06506]KPTTTSSSER.E	T15(OGlycan / 356.1444)	4	2905.39	2905.4	754.58	HexNAc(1) 153.065057	15	1786	T	xiongyingying-B.ScanId;v=1;d1=6494.6494.4	hcd
20 μL	0.5 μg/μL	Q9Y618|NCOR2_HUMAN	Q9Y618	NCOR2_HUMAN	K.SILT[+203.07937][+153.06506]STTTVEHAPIWR.P	T4(OGlycan / 356.1444)	3	2168.1	2168.11	1017.82	HexNAc(1) 153.065057	4	1816	T	xiongyingying-B.ScanId;v=1;d1=19899.19899.3	hcd
20 μL	0.5 μg/μL	Q9Y618|NCOR2_HUMAN	Q9Y618	NCOR2_HUMAN	K.GSEPRPLVPPVS[+203.07937][+153.06506]GHATIAR.T	S12(OGlycan / 356.1444)	5	2297.2	2297.21	630.21	HexNAc(1) 153.065057	12	1986	S	xiongyingying-B.ScanId;v=1;d1=10503.10503.5	hcd
20 μL	0.5 μg/μL	Q9Y618|NCOR2_HUMAN	Q9Y618	NCOR2_HUMAN	K.GSEPRPLVPPVS[+203.07937][+153.06506]GHATIAR.T	S12(OGlycan / 356.1444)	4	2297.19	2297.21	529.85	HexNAc(1) 153.065057	12	1986	S	xiongyingying-B.ScanId;v=1;d1=10494.10494.5	hcd
20 μL	0.5 μg/μL	Q9Y618|NCOR2_HUMAN	Q9Y618	NCOR2_HUMAN	R.PLVPPVS[+203.07937][+153.06506]GHATIAR.T	S7(OGlycan / 356.1444)	4	1770.95	1770.96	610.6	HexNAc(1) 153.065057	7	1986	S	xiongyingying-B.ScanId;v=1;d1=10460.10460.4	hcd
20 μL	0.5 μg/μL	Q9Y618|NCOR2_HUMAN	Q9Y618	NCOR2_HUMAN	R.PLVPPVS[+203.07937][+153.06506]GHATIAR.T	S7(OGlycan / 356.1444)	4	1770.95	1770.96	573.52	HexNAc(1) 153.065057	7	1986	S	xiongyingying-B.ScanId;v=1;d1=10732.10732.5	hcd
20 μL	0.5 μg/μL	Q9Y618|NCOR2_HUMAN	Q9Y618	NCOR2_HUMAN	R.PLVPPVS[+203.07937][+153.06506]GHATIAR.T	S7(OGlycan / 356.1444)	4	1770.95	1770.96	437.51	HexNAc(1) 153.065057	7	1986	S	xiongyingying-B.ScanId;v=1;d1=11043.11043.5	hcd
20 μL	0.5 μg/μL	Q9Y618|NCOR2_HUMAN	Q9Y618	NCOR2_HUMAN	K.LGGEAAHLPHLRPLPES[+203.07937][+153.06506]QPSSSPLLQTAPGVK.G	S17(OGlycan / 356.1444)	5	3640.91	3640.92	964.74	HexNAc(1) 153.065057	17	2109	S	xiongyingying-B.ScanId;v=1;d1=24307.24307.5	hcd
20 μL	0.5 μg/μL	Q9Y618|NCOR2_HUMAN	Q9Y618	NCOR2_HUMAN	R.VVTLAQHIS[+203.07937][+153.06506]EVITQDYT[+203.07937][+153.06506]R.H	S9(OGlycan / 356.1444); T17(OGlycan / 356.1444)	4	2785.38	2785.39	578.2	HexNAc(1) 153.065057; HexNAc(1) 153.065057	9	2137	S	xiongyingying-B.ScanId;v=1;d1=19869.19869.4	hcd
20 μL	0.5 μg/μL	Q9Y618|NCOR2_HUMAN	Q9Y618	NCOR2_HUMAN	R.VVTLAQHIS[+203.07937][+153.06506]EVITQDYT[+203.07937][+153.06506]R.H	S9(OGlycan / 356.1444); T17(OGlycan / 356.1444)	4	2785.38	2785.39	578.2	HexNAc(1) 153.065057; HexNAc(1) 153.065057	17	2145	T	xiongyingying-B.ScanId;v=1;d1=19869.19869.4	hcd
20 μL	0.5 μg/μL	Q9Y618|NCOR2_HUMAN	Q9Y618	NCOR2_HUMAN	R.VVTLAQHISEVIT[+203.07937][+153.06506]QDYTR.H	T13(OGlycan / 356.1444)	3	2429.23	2429.24	1011.92	HexNAc(1) 153.065057	13	2141	T	xiongyingying-B.ScanId;v=1;d1=26369.26369.3	hcd
20 μL	0.5 μg/μL	Q9Y618|NCOR2_HUMAN	Q9Y618	NCOR2_HUMAN	R.VVTLAQHIS[+203.07937][+153.06506]EVITQDYTR.H	S9(OGlycan / 356.1444)	3	2429.23	2429.24	619.71	HexNAc(1) 153.065057	9	2137	S	xiongyingying-B.ScanId;v=1;d1=26508.26508.6	hcd
20 μL	0.5 μg/μL	Q9Y618|NCOR2_HUMAN	Q9Y618	NCOR2_HUMAN	R.VVTLAQHISEVITQDYT[+203.07937][+153.06506]R.H	T17(OGlycan / 356.1444)	4	2429.24	2429.24	454.76	HexNAc(1) 153.065057	17	2145	T	xiongyingying-B.ScanId;v=1;d1=28068.28068.4	hcd
20 μL	0.5 μg/μL	Q9H0E3|SP130_HUMAN	Q9H0E3	SP130_HUMAN	R.S[+203.07937][+153.06506]NAPGPPLHIGASHLPR.G	S1(OGlycan / 356.1444)	5	2077.06	2077.07	641.12	HexNAc(1) 153.065057	1	216	S	xiongyingying-B.ScanId;v=1;d1=11089.11089.5	hcd
20 μL	0.5 μg/μL	Q9H0E3|SP130_HUMAN	Q9H0E3	SP130_HUMAN	R.AQSPVITTTAAHATDSALS[+203.07937][+153.06506]RPT[+203.07937][+153.06506]LS[+203.07937][+153.06506]IQHPPSAAISIQR.P	S19(OGlycan / 356.1444); T22(OGlycan / 356.1444); S24(OGlycan / 356.1444)	6	4863.44	4863.45	1119.26	HexNAc(1) 153.065057; HexNAc(1) 153.065057; HexNAc(1) 153.065057	19	316	S	xiongyingying-B.ScanId;v=1;d1=17530.17530.3	hcd
20 μL	0.5 μg/μL	Q9H0E3|SP130_HUMAN	Q9H0E3	SP130_HUMAN	R.AQSPVITTTAAHATDSALS[+203.07937][+153.06506]RPT[+203.07937][+153.06506]LS[+203.07937][+153.06506]IQHPPSAAISIQR.P	S19(OGlycan / 356.1444); T22(OGlycan / 356.1444); S24(OGlycan / 356.1444)	6	4863.44	4863.45	1119.26	HexNAc(1) 153.065057; HexNAc(1) 153.065057; HexNAc(1) 153.065057	22	319	T	xiongyingying-B.ScanId;v=1;d1=17530.17530.3	hcd
20 μL	0.5 μg/μL	Q9H0E3|SP130_HUMAN	Q9H0E3	SP130_HUMAN	R.AQSPVITTTAAHATDSALS[+203.07937][+153.06506]RPT[+203.07937][+153.06506]LS[+203.07937][+153.06506]IQHPPSAAISIQR.P	S19(OGlycan / 356.1444); T22(OGlycan / 356.1444); S24(OGlycan / 356.1444)	6	4863.44	4863.45	1119.26	HexNAc(1) 153.065057; HexNAc(1) 153.065057; HexNAc(1) 153.065057	24	321	S	xiongyingying-B.ScanId;v=1;d1=17530.17530.3	hcd
20 μL	0.5 μg/μL	Q9H0E3|SP130_HUMAN	Q9H0E3	SP130_HUMAN	R.AQSPVITTTAAHATDSALSRPTLS[+203.07937][+153.06506]IQHPPS[+203.07937][+153.06506]AAIS[+203.07937][+153.06506]IQR.P	S24(OGlycan / 356.1444); S30(OGlycan / 356.1444); S34(OGlycan / 356.1444)	6	4863.47	4863.45	799.47	HexNAc(1) 153.065057; HexNAc(1) 153.065057; HexNAc(1) 153.065057	24	321	S	xiongyingying-B.ScanId;v=1;d1=17574.17574.6	hcd
20 μL	0.5 μg/μL	Q9H0E3|SP130_HUMAN	Q9H0E3	SP130_HUMAN	R.AQSPVITTTAAHATDSALSRPTLS[+203.07937][+153.06506]IQHPPS[+203.07937][+153.06506]AAIS[+203.07937][+153.06506]IQR.P	S24(OGlycan / 356.1444); S30(OGlycan / 356.1444); S34(OGlycan / 356.1444)	6	4863.47	4863.45	799.47	HexNAc(1) 153.065057; HexNAc(1) 153.065057; HexNAc(1) 153.065057	30	327	S	xiongyingying-B.ScanId;v=1;d1=17574.17574.6	hcd
20 μL	0.5 μg/μL	Q9H0E3|SP130_HUMAN	Q9H0E3	SP130_HUMAN	R.AQSPVITTTAAHATDSALSRPTLS[+203.07937][+153.06506]IQHPPS[+203.07937][+153.06506]AAIS[+203.07937][+153.06506]IQR.P	S24(OGlycan / 356.1444); S30(OGlycan / 356.1444); S34(OGlycan / 356.1444)	6	4863.47	4863.45	799.47	HexNAc(1) 153.065057; HexNAc(1) 153.065057; HexNAc(1) 153.065057	34	331	S	xiongyingying-B.ScanId;v=1;d1=17574.17574.6	hcd
20 μL	0.5 μg/μL	Q9H0E3|SP130_HUMAN	Q9H0E3	SP130_HUMAN	R.AQSPVIT[+203.07937][+153.06506]T[+203.07937][+153.06506]T[+203.07937][+153.06506]AAHATDSALSRPTLSIQHPPSAAISIQR.P	T7(OGlycan / 356.1444); T8(OGlycan / 356.1444); T9(OGlycan / 356.1444)	8	4863.42	4863.45	361.37	HexNAc(1) 153.065057; HexNAc(1) 153.065057; HexNAc(1) 153.065057	7	304	T	xiongyingying-B.ScanId;v=1;d1=17509.17509.4	hcd
20 μL	0.5 μg/μL	Q9H0E3|SP130_HUMAN	Q9H0E3	SP130_HUMAN	R.AQSPVIT[+203.07937][+153.06506]T[+203.07937][+153.06506]T[+203.07937][+153.06506]AAHATDSALSRPTLSIQHPPSAAISIQR.P	T7(OGlycan / 356.1444); T8(OGlycan / 356.1444); T9(OGlycan / 356.1444)	8	4863.42	4863.45	361.37	HexNAc(1) 153.065057; HexNAc(1) 153.065057; HexNAc(1) 153.065057	8	305	T	xiongyingying-B.ScanId;v=1;d1=17509.17509.4	hcd
20 μL	0.5 μg/μL	Q9H0E3|SP130_HUMAN	Q9H0E3	SP130_HUMAN	R.AQSPVIT[+203.07937][+153.06506]T[+203.07937][+153.06506]T[+203.07937][+153.06506]AAHATDSALSRPTLSIQHPPSAAISIQR.P	T7(OGlycan / 356.1444); T8(OGlycan / 356.1444); T9(OGlycan / 356.1444)	8	4863.42	4863.45	361.37	HexNAc(1) 153.065057; HexNAc(1) 153.065057; HexNAc(1) 153.065057	9	306	T	xiongyingying-B.ScanId;v=1;d1=17509.17509.4	hcd
20 μL	0.5 μg/μL	Q9H0E3|SP130_HUMAN	Q9H0E3	SP130_HUMAN	R.AQSPVITTTAAHATDSALS[+203.07937][+153.06506]RPTLSIQHPPSAAISIQR.P	S19(OGlycan / 356.1444)	6	4151.14	4151.16	448.46	HexNAc(1) 153.065057	19	316	S	xiongyingying-B.ScanId;v=1;d1=25870.25870.6	hcd
20 μL	0.5 μg/μL	Q9H0E3|SP130_HUMAN	Q9H0E3	SP130_HUMAN	R.AQS[+203.07937][+153.06506]PVIT[+203.07937][+153.06506]TTAAHATDSALSR.P	S3(OGlycan / 356.1444); T7(OGlycan / 356.1444)	5	2710.3	2710.31	552.52	HexNAc(1) 153.065057; HexNAc(1) 153.065057	3	300	S	xiongyingying-B.ScanId;v=1;d1=6968.6968.5	hcd
20 μL	0.5 μg/μL	Q9H0E3|SP130_HUMAN	Q9H0E3	SP130_HUMAN	R.AQS[+203.07937][+153.06506]PVIT[+203.07937][+153.06506]TTAAHATDSALSR.P	S3(OGlycan / 356.1444); T7(OGlycan / 356.1444)	5	2710.3	2710.31	552.52	HexNAc(1) 153.065057; HexNAc(1) 153.065057	7	304	T	xiongyingying-B.ScanId;v=1;d1=6968.6968.5	hcd
20 μL	0.5 μg/μL	Q9H0E3|SP130_HUMAN	Q9H0E3	SP130_HUMAN	R.PTLSIQHPPSAAIS[+203.07937][+153.06506]IQRPAQSR.D	S14(OGlycan / 356.1444)	5	2711.43	2711.43	773.9	HexNAc(1) 153.065057	14	331	S	xiongyingying-B.ScanId;v=1;d1=16058.16058.5	hcd
20 μL	0.5 μg/μL	Q9H0E3|SP130_HUMAN	Q9H0E3	SP130_HUMAN	R.PTLSIQHPPS[+203.07937][+153.06506]AAISIQR.P	S10(OGlycan / 356.1444)	4	2172.14	2172.15	964.2	HexNAc(1) 153.065057	10	327	S	xiongyingying-B.ScanId;v=1;d1=18064.18064.4	hcd
20 μL	0.5 μg/μL	Q9H0E3|SP130_HUMAN	Q9H0E3	SP130_HUMAN	R.PTLSIQHPPS[+203.07937][+153.06506]AAISIQR.P	S10(OGlycan / 356.1444)	4	2172.15	2172.15	865.53	HexNAc(1) 153.065057	10	327	S	xiongyingying-B.ScanId;v=1;d1=18028.18028.4	hcd
20 μL	0.5 μg/μL	Q9H0E3|SP130_HUMAN	Q9H0E3	SP130_HUMAN	R.PTLSIQHPPSAAIS[+203.07937][+153.06506]IQR.P	S14(OGlycan / 356.1444)	4	2172.14	2172.15	611.82	HexNAc(1) 153.065057	14	331	S	xiongyingying-B.ScanId;v=1;d1=18198.18198.2	hcd
20 μL	0.5 μg/μL	Q9H0E3|SP130_HUMAN	Q9H0E3	SP130_HUMAN	R.PTLSIQHPPS[+203.07937][+153.06506]AAISIQR.P	S10(OGlycan / 356.1444)	4	2172.14	2172.15	507.92	HexNAc(1) 153.065057	10	327	S	xiongyingying-B.ScanId;v=1;d1=18483.18483.4	hcd
20 μL	0.5 μg/μL	Q9H0E3|SP130_HUMAN	Q9H0E3	SP130_HUMAN	R.ITLPS[+203.07937][+153.06506]HPALGTPK.Q	S5(OGlycan / 356.1444)	4	1687.91	1687.91	584.57	HexNAc(1) 153.065057	5	349	S	xiongyingying-B.ScanId;v=1;d1=12519.12519.3	hcd
20 μL	0.5 μg/μL	Q9H0E3|SP130_HUMAN	Q9H0E3	SP130_HUMAN	R.ITLPS[+203.07937][+153.06506]HPALGTPK.Q	S5(OGlycan / 356.1444)	4	1687.91	1687.91	565.59	HexNAc(1) 153.065057	5	349	S	xiongyingying-B.ScanId;v=1;d1=12473.12473.3	hcd
20 μL	0.5 μg/μL	Q9H0E3|SP130_HUMAN	Q9H0E3	SP130_HUMAN	R.ITLPS[+203.07937][+153.06506]HPALGTPK.Q	S5(OGlycan / 356.1444)	4	1687.91	1687.91	547.46	HexNAc(1) 153.065057	5	349	S	xiongyingying-B.ScanId;v=1;d1=12751.12751.4	hcd
20 μL	0.5 μg/μL	Q9H0E3|SP130_HUMAN	Q9H0E3	SP130_HUMAN	R.ITLPSHPALGT[+203.07937][+153.06506]PK.Q	T11(OGlycan / 356.1444)	4	1687.91	1687.91	481.08	HexNAc(1) 153.065057	11	355	T	xiongyingying-B.ScanId;v=1;d1=12683.12683.2	hcd
20 μL	0.5 μg/μL	Q9H0E3|SP130_HUMAN	Q9H0E3	SP130_HUMAN	R.SSLIPIS[+203.07937][+153.06506]GHR.A	S7(OGlycan / 356.1444)	2	1422.74	1422.74	353.9	HexNAc(1) 153.065057	7	460	S	xiongyingying-B.ScanId;v=1;d1=6905.6905.2	hcd
20 μL	0.5 μg/μL	Q9H0E3|SP130_HUMAN	Q9H0E3	SP130_HUMAN	R.SDNRPSVPVQFQYFLPTYPPS[+203.07937][+153.06506]AYPLAAHTYTPITS[+203.07937][+153.06506]SVSTIR.Q	S21(OGlycan / 356.1444); S35(OGlycan / 356.1444)	6	5281.58	5281.6	554.73	HexNAc(1) 153.065057; HexNAc(1) 153.065057	21	495	S	xiongyingying-B.ScanId;v=1;d1=39087.39087.6	hcd
20 μL	0.5 μg/μL	Q9H0E3|SP130_HUMAN	Q9H0E3	SP130_HUMAN	R.SDNRPSVPVQFQYFLPTYPPS[+203.07937][+153.06506]AYPLAAHTYTPITS[+203.07937][+153.06506]SVSTIR.Q	S21(OGlycan / 356.1444); S35(OGlycan / 356.1444)	6	5281.58	5281.6	554.73	HexNAc(1) 153.065057; HexNAc(1) 153.065057	35	509	S	xiongyingying-B.ScanId;v=1;d1=39087.39087.6	hcd
20 μL	0.5 μg/μL	Q9H0E3|SP130_HUMAN	Q9H0E3	SP130_HUMAN	R.QYPVSAQAPNSAITAQTGVGVASTVHLNPMQLMTVDAS[+203.07937][+153.06506]HAR.H	S38(OGlycan / 356.1444)	5	4576.19	4575.25	912.7	HexNAc(1) 153.065057	38	553	S	xiongyingying-B.ScanId;v=1;d1=36236.36236.5	hcd
20 μL	0.5 μg/μL	Q9H0E3|SP130_HUMAN	Q9H0E3	SP130_HUMAN	R.HIQGIQPAPISTQGIQPAPIGT[+203.07937][+153.06506]PGIQPAPLGTQGIHSATPINTQGLQPAPMGTQQPQPEGK.T	T22(OGlycan / 356.1444)	5	6504.34	6504.35	599.53	HexNAc(1) 153.065057	22	578	T	xiongyingying-B.ScanId;v=1;d1=37596.37596.5	hcd
20 μL	0.5 μg/μL	Q12830|BPTF_HUMAN	Q12830	BPTF_HUMAN	K.TVIT[+203.07937][+153.06506]EVTTMTSTVATESK.T	T4(OGlycan / 356.1444)	3	2255.1	2255.11	663.3	HexNAc(1) 153.065057	4	1712	T	xiongyingying-B.ScanId;v=1;d1=20878.20878.3	hcd
20 μL	0.5 μg/μL	Q12830|BPTF_HUMAN	Q12830	BPTF_HUMAN	K.VM[+15.99492]VAPIS[+203.07937][+153.06506]GSVTTGTK.M	M2(Oxidation / 15.9949); S7(OGlycan / 356.1444)	3	1819.91	1819.92	561.22	HexNAc(1) 153.065057	7	2081	S	xiongyingying-B.ScanId;v=1;d1=10825.10825.3	hcd
20 μL	0.5 μg/μL	Q12830|BPTF_HUMAN	Q12830	BPTF_HUMAN	K.VMVAPIS[+203.07937][+153.06506]GSVTTGTK.M	S7(OGlycan / 356.1444)	3	1803.92	1803.93	481.95	HexNAc(1) 153.065057	7	2081	S	xiongyingying-B.ScanId;v=1;d1=13126.13126.3	hcd
20 μL	0.5 μg/μL	Q12830|BPTF_HUMAN	Q12830	BPTF_HUMAN	K.VLGIIPSSTGT[+203.07937][+153.06506]SQQTFTSFQPR.T	T11(OGlycan / 356.1444)	3	2708.36	2708.36	534.34	HexNAc(1) 153.065057	11	2144	T	xiongyingying-B.ScanId;v=1;d1=31166.31166.3	hcd
20 μL	0.5 μg/μL	Q12830|BPTF_HUMAN	Q12830	BPTF_HUMAN	R.GQPVST[+203.07937][+153.06506]AVSAPNT[+203.07937][+153.06506]VSSTPGQK.S	T6(OGlycan / 356.1444); T13(OGlycan / 356.1444)	4	2725.3	2725.31	720.42	HexNAc(1) 153.065057; HexNAc(1) 153.065057	6	2230	T	xiongyingying-B.ScanId;v=1;d1=6995.6995.4	hcd
20 μL	0.5 μg/μL	Q12830|BPTF_HUMAN	Q12830	BPTF_HUMAN	R.GQPVST[+203.07937][+153.06506]AVSAPNT[+203.07937][+153.06506]VSSTPGQK.S	T6(OGlycan / 356.1444); T13(OGlycan / 356.1444)	4	2725.3	2725.31	720.42	HexNAc(1) 153.065057; HexNAc(1) 153.065057	13	2237	T	xiongyingying-B.ScanId;v=1;d1=6995.6995.4	hcd
20 μL	0.5 μg/μL	Q12830|BPTF_HUMAN	Q12830	BPTF_HUMAN	R.GQPVSTAVS[+203.07937][+153.06506]APNTVSSTPGQK.S	S9(OGlycan / 356.1444)	3	2369.16	2369.17	800.14	HexNAc(1) 153.065057	9	2233	S	xiongyingying-B.ScanId;v=1;d1=10950.10950.3	hcd
20 μL	0.5 μg/μL	Q12830|BPTF_HUMAN	Q12830	BPTF_HUMAN	K.SLTSATSTSNIQSS[+203.07937][+153.06506]ASQPPRPQQGQVK.L	S14(OGlycan / 356.1444)	4	3141.54	3141.55	1067.58	HexNAc(1) 153.065057	14	2259	S	xiongyingying-B.ScanId;v=1;d1=9730.9730.4	hcd
20 μL	0.5 μg/μL	Q12830|BPTF_HUMAN	Q12830	BPTF_HUMAN	K.SLTSATSTSNIQSSAS[+203.07937][+153.06506]QPPRPQQGQVK.L	S16(OGlycan / 356.1444)	4	3141.54	3141.55	1051.8	HexNAc(1) 153.065057	16	2261	S	xiongyingying-B.ScanId;v=1;d1=10174.10174.4	hcd
20 μL	0.5 μg/μL	Q12830|BPTF_HUMAN	Q12830	BPTF_HUMAN	R.FLFTPLATTATT[+203.07937][+153.06506]AS[+203.07937][+153.06506]TTTTT[+203.07937][+153.06506]VS[+203.07937][+153.06506]TTAAGTGEQR.Q	T12(OGlycan / 356.1444); S14(OGlycan / 356.1444); T19(OGlycan / 356.1444); S21(OGlycan / 356.1444)	5	4530.12	4530.14	596.82	HexNAc(1) 153.065057; HexNAc(1) 153.065057; HexNAc(1) 153.065057; HexNAc(1) 153.065057	12	2346	T	xiongyingying-B.ScanId;v=1;d1=12217.12217.5	hcd
20 μL	0.5 μg/μL	Q12830|BPTF_HUMAN	Q12830	BPTF_HUMAN	R.FLFTPLATTATT[+203.07937][+153.06506]AS[+203.07937][+153.06506]TTTTT[+203.07937][+153.06506]VS[+203.07937][+153.06506]TTAAGTGEQR.Q	T12(OGlycan / 356.1444); S14(OGlycan / 356.1444); T19(OGlycan / 356.1444); S21(OGlycan / 356.1444)	5	4530.12	4530.14	596.82	HexNAc(1) 153.065057; HexNAc(1) 153.065057; HexNAc(1) 153.065057; HexNAc(1) 153.065057	14	2348	S	xiongyingying-B.ScanId;v=1;d1=12217.12217.5	hcd
20 μL	0.5 μg/μL	Q12830|BPTF_HUMAN	Q12830	BPTF_HUMAN	R.FLFTPLATTATT[+203.07937][+153.06506]AS[+203.07937][+153.06506]TTTTT[+203.07937][+153.06506]VS[+203.07937][+153.06506]TTAAGTGEQR.Q	T12(OGlycan / 356.1444); S14(OGlycan / 356.1444); T19(OGlycan / 356.1444); S21(OGlycan / 356.1444)	5	4530.12	4530.14	596.82	HexNAc(1) 153.065057; HexNAc(1) 153.065057; HexNAc(1) 153.065057; HexNAc(1) 153.065057	19	2353	T	xiongyingying-B.ScanId;v=1;d1=12217.12217.5	hcd
20 μL	0.5 μg/μL	Q12830|BPTF_HUMAN	Q12830	BPTF_HUMAN	R.FLFTPLATTATT[+203.07937][+153.06506]AS[+203.07937][+153.06506]TTTTT[+203.07937][+153.06506]VS[+203.07937][+153.06506]TTAAGTGEQR.Q	T12(OGlycan / 356.1444); S14(OGlycan / 356.1444); T19(OGlycan / 356.1444); S21(OGlycan / 356.1444)	5	4530.12	4530.14	596.82	HexNAc(1) 153.065057; HexNAc(1) 153.065057; HexNAc(1) 153.065057; HexNAc(1) 153.065057	21	2355	S	xiongyingying-B.ScanId;v=1;d1=12217.12217.5	hcd
20 μL	0.5 μg/μL	Q12830|BPTF_HUMAN	Q12830	BPTF_HUMAN	R.FLFTPLATTATTAST[+203.07937][+153.06506]T[+203.07937][+153.06506]T[+203.07937][+153.06506]TTVSTTAAGTGEQR.Q	T15(OGlycan / 356.1444); T16(OGlycan / 356.1444); T17(OGlycan / 356.1444)	4	4173.98	4173.99	440.69	HexNAc(1) 153.065057; HexNAc(1) 153.065057; HexNAc(1) 153.065057	15	2349	T	xiongyingying-B.ScanId;v=1;d1=17506.17506.4	hcd
20 μL	0.5 μg/μL	Q12830|BPTF_HUMAN	Q12830	BPTF_HUMAN	R.FLFTPLATTATTAST[+203.07937][+153.06506]T[+203.07937][+153.06506]T[+203.07937][+153.06506]TTVSTTAAGTGEQR.Q	T15(OGlycan / 356.1444); T16(OGlycan / 356.1444); T17(OGlycan / 356.1444)	4	4173.98	4173.99	440.69	HexNAc(1) 153.065057; HexNAc(1) 153.065057; HexNAc(1) 153.065057	16	2350	T	xiongyingying-B.ScanId;v=1;d1=17506.17506.4	hcd
20 μL	0.5 μg/μL	Q12830|BPTF_HUMAN	Q12830	BPTF_HUMAN	R.FLFTPLATTATTAST[+203.07937][+153.06506]T[+203.07937][+153.06506]T[+203.07937][+153.06506]TTVSTTAAGTGEQR.Q	T15(OGlycan / 356.1444); T16(OGlycan / 356.1444); T17(OGlycan / 356.1444)	4	4173.98	4173.99	440.69	HexNAc(1) 153.065057; HexNAc(1) 153.065057; HexNAc(1) 153.065057	17	2351	T	xiongyingying-B.ScanId;v=1;d1=17506.17506.4	hcd
20 μL	0.5 μg/μL	P17844|DDX5_HUMAN	P17844	DDX5_HUMAN	K.TQNGVYSAANYTNGS[+203.07937][+153.06506]FGSNFVSAGIQTSFR.T	S15(OGlycan / 356.1444)	3	3501.59	3501.61	903.53	HexNAc(1) 153.065057	15	544	S	xiongyingying-B.ScanId;v=1;d1=35361.35361.3	hcd
20 μL	0.5 μg/μL	Q96L91|EP400_HUMAN	Q96L91	EP400_HUMAN	R.PLPTSSTSSLAPVSGS[+203.07937][+153.06506]GPGPSPAR.S	S16(OGlycan / 356.1444)	3	2563.27	2563.27	909.89	HexNAc(1) 153.065057	16	712	S	xiongyingying-B.ScanId;v=1;d1=18021.18021.3	hcd
20 μL	0.5 μg/μL	Q96L91|EP400_HUMAN	Q96L91	EP400_HUMAN	R.VAQPETPVT[+203.07937][+153.06506]LQFQGSK.F	T9(OGlycan / 356.1444)	3	2086.05	2086.06	567.8	HexNAc(1) 153.065057	9	1627	T	xiongyingying-B.ScanId;v=1;d1=18479.18479.3	hcd
20 μL	0.5 μg/μL	Q96L91|EP400_HUMAN	Q96L91	EP400_HUMAN	K.AQPAIT[+203.07937][+153.06506]TGGSAAVLAGTIK.T	T6(OGlycan / 356.1444)	3	2083.11	2083.11	367.89	HexNAc(1) 153.065057	6	2604	T	xiongyingying-B.ScanId;v=1;d1=21070.21070.3	hcd
20 μL	0.5 μg/μL	Q96L91|EP400_HUMAN	Q96L91	EP400_HUMAN	K.TSVTGT[+203.07937][+153.06506]SMPTGAVSGNVIVNT[+203.07937][+153.06506]IAGVPAATFQSINKR.L	T6(OGlycan / 356.1444); T21(OGlycan / 356.1444)	5	4259.13	4259.15	652.65	HexNAc(1) 153.065057; HexNAc(1) 153.065057	6	2623	T	xiongyingying-B.ScanId;v=1;d1=36241.36241.5	hcd
20 μL	0.5 μg/μL	Q96L91|EP400_HUMAN	Q96L91	EP400_HUMAN	K.TSVTGT[+203.07937][+153.06506]SMPTGAVSGNVIVNT[+203.07937][+153.06506]IAGVPAATFQSINKR.L	T6(OGlycan / 356.1444); T21(OGlycan / 356.1444)	5	4259.13	4259.15	652.65	HexNAc(1) 153.065057; HexNAc(1) 153.065057	21	2638	T	xiongyingying-B.ScanId;v=1;d1=36241.36241.5	hcd
20 μL	0.5 μg/μL	Q96L91|EP400_HUMAN	Q96L91	EP400_HUMAN	R.AVGSPAT[+203.07937][+153.06506]ATPDLVS[+203.07937][+153.06506]MATTQGVR.A	T7(OGlycan / 356.1444); S14(OGlycan / 356.1444)	3	2842.34	2842.37	392.49	HexNAc(1) 153.065057; HexNAc(1) 153.065057	7	2689	T	xiongyingying-B.ScanId;v=1;d1=17004.17004.3	hcd
20 μL	0.5 μg/μL	Q96L91|EP400_HUMAN	Q96L91	EP400_HUMAN	R.AVGSPAT[+203.07937][+153.06506]ATPDLVS[+203.07937][+153.06506]MATTQGVR.A	T7(OGlycan / 356.1444); S14(OGlycan / 356.1444)	3	2842.34	2842.37	392.49	HexNAc(1) 153.065057; HexNAc(1) 153.065057	14	2696	S	xiongyingying-B.ScanId;v=1;d1=17004.17004.3	hcd
20 μL	0.5 μg/μL	Q96L91|EP400_HUMAN	Q96L91	EP400_HUMAN	R.AVGSPATATPDLVS[+203.07937][+153.06506]MATTQGVR.A	S14(OGlycan / 356.1444)	3	2486.22	2486.23	768.96	HexNAc(1) 153.065057	14	2696	S	xiongyingying-B.ScanId;v=1;d1=25026.25026.3	hcd
20 μL	0.5 μg/μL	Q96L91|EP400_HUMAN	Q96L91	EP400_HUMAN	R.AVTSVT[+203.07937][+153.06506]ASAVVTTNLTPVQTPAR.S	T6(OGlycan / 356.1444)	3	2640.39	2640.4	838.28	HexNAc(1) 153.065057	6	2710	T	xiongyingying-B.ScanId;v=1;d1=24497.24497.3	hcd
20 μL	0.5 μg/μL	Q96L91|EP400_HUMAN	Q96L91	EP400_HUMAN	R.PGALLTGT[+203.07937][+153.06506]TVANLQVAR.L	T8(OGlycan / 356.1444)	3	2038.1	2038.1	645.31	HexNAc(1) 153.065057	8	2877	T	xiongyingying-B.ScanId;v=1;d1=22261.22261.3	hcd
20 μL	0.5 μg/μL	Q00839|HNRPU_HUMAN	Q00839	HNRPU_HUMAN	K.S[+203.07937][+153.06506]SGPTSLFAVTVAPPGAR.Q	S1(OGlycan / 356.1444)	3	2071.05	2071.06	324.46	HexNAc(1) 153.065057	1	187	S	xiongyingying-B.ScanId;v=1;d1=27155.27155.3	hcd
20 μL	0.5 μg/μL	P08670|VIME_HUMAN	P08670	VIME_HUMAN	R.MFGGPGT[+203.07937][+153.06506]ASRPSSSR.S	T7(OGlycan / 356.1444)	4	1850.85	1850.86	310.58	HexNAc(1) 153.065057	7	20	T	xiongyingying-B.ScanId;v=1;d1=5014.5014.4	hcd
20 μL	0.5 μg/μL	P08670|VIME_HUMAN	P08670	VIME_HUMAN	R.TYSLGSALRPSTS[+203.07937][+153.06506]R.S	S13(OGlycan / 356.1444)	3	1851.92	1851.93	366.35	HexNAc(1) 153.065057	13	49	S	xiongyingying-B.ScanId;v=1;d1=9445.9445.3	hcd
20 μL	0.5 μg/μL	P08670|VIME_HUMAN	P08670	VIME_HUMAN	R.TYSLGSALRPSTS[+203.07937][+153.06506]R.S	S13(OGlycan / 356.1444)	2	1851.92	1851.93	328.8	HexNAc(1) 153.065057	13	49	S	xiongyingying-B.ScanId;v=1;d1=10025.10025.2	hcd
20 μL	0.5 μg/μL	P08670|VIME_HUMAN	P08670	VIME_HUMAN	R.TYSLGSALRPS[+203.07937][+153.06506]TSR.S	S11(OGlycan / 356.1444)	4	1851.92	1851.93	265.36	HexNAc(1) 153.065057	11	47	S	xiongyingying-B.ScanId;v=1;d1=10090.10090.2	hcd
20 μL	0.5 μg/μL	Q9P2N5|RBM27_HUMAN	Q9P2N5	RBM27_HUMAN	R.NLM[+15.99492]GSSIGYHTSVSSPT[+203.07937][+153.06506]PLVPDTYEPDGYNPEAPSIT[+203.07937][+153.06506]SSGR.S	M3(Oxidation / 15.9949); T17(OGlycan / 356.1444); T37(OGlycan / 356.1444)	5	5008.26	5009.28	581.05	HexNAc(1) 153.065057; HexNAc(1) 153.065057	17	477	T	xiongyingying-B.ScanId;v=1;d1=28063.28063.5	hcd
20 μL	0.5 μg/μL	Q9P2N5|RBM27_HUMAN	Q9P2N5	RBM27_HUMAN	R.NLM[+15.99492]GSSIGYHTSVSSPT[+203.07937][+153.06506]PLVPDTYEPDGYNPEAPSIT[+203.07937][+153.06506]SSGR.S	M3(Oxidation / 15.9949); T17(OGlycan / 356.1444); T37(OGlycan / 356.1444)	5	5008.26	5009.28	581.05	HexNAc(1) 153.065057; HexNAc(1) 153.065057	37	497	T	xiongyingying-B.ScanId;v=1;d1=28063.28063.5	hcd
20 μL	0.5 μg/μL	Q9P2N5|RBM27_HUMAN	Q9P2N5	RBM27_HUMAN	R.NLMGSSIGYHTSVSSPTPLVPDT[+203.07937][+153.06506]YEPDGYNPEAPSIT[+203.07937][+153.06506]SSGR.S	T23(OGlycan / 356.1444); T37(OGlycan / 356.1444)	5	4993.27	4993.28	873.06	HexNAc(1) 153.065057; HexNAc(1) 153.065057	23	483	T	xiongyingying-B.ScanId;v=1;d1=30768.30768.5	hcd
20 μL	0.5 μg/μL	Q9P2N5|RBM27_HUMAN	Q9P2N5	RBM27_HUMAN	R.NLMGSSIGYHTSVSSPTPLVPDT[+203.07937][+153.06506]YEPDGYNPEAPSIT[+203.07937][+153.06506]SSGR.S	T23(OGlycan / 356.1444); T37(OGlycan / 356.1444)	5	4993.27	4993.28	873.06	HexNAc(1) 153.065057; HexNAc(1) 153.065057	37	497	T	xiongyingying-B.ScanId;v=1;d1=30768.30768.5	hcd
20 μL	0.5 μg/μL	Q9P2N5|RBM27_HUMAN	Q9P2N5	RBM27_HUMAN	R.NLMGSSIGYHTSVSSPT[+203.07937][+153.06506]PLVPDTYEPDGYNPEAPSITSS[+203.07937][+153.06506]GR.S	T17(OGlycan / 356.1444); S39(OGlycan / 356.1444)	5	4993.26	4993.28	525.87	HexNAc(1) 153.065057; HexNAc(1) 153.065057	17	477	T	xiongyingying-B.ScanId;v=1;d1=31256.31256.5	hcd
20 μL	0.5 μg/μL	Q9P2N5|RBM27_HUMAN	Q9P2N5	RBM27_HUMAN	R.NLMGSSIGYHTSVSSPT[+203.07937][+153.06506]PLVPDTYEPDGYNPEAPSITSS[+203.07937][+153.06506]GR.S	T17(OGlycan / 356.1444); S39(OGlycan / 356.1444)	5	4993.26	4993.28	525.87	HexNAc(1) 153.065057; HexNAc(1) 153.065057	39	499	S	xiongyingying-B.ScanId;v=1;d1=31256.31256.5	hcd
20 μL	0.5 μg/μL	Q9P2N5|RBM27_HUMAN	Q9P2N5	RBM27_HUMAN	R.NLM[+15.99492]GSSIGYHTSVSSPT[+203.07937][+153.06506]PLVPDTYEPDGYNPEAPSITSSGR.S	M3(Oxidation / 15.9949); T17(OGlycan / 356.1444)	4	4653.11	4653.13	543.69	HexNAc(1) 153.065057	17	477	T	xiongyingying-B.ScanId;v=1;d1=32929.32929.2	hcd
20 μL	0.5 μg/μL	Q9P2N5|RBM27_HUMAN	Q9P2N5	RBM27_HUMAN	R.NLM[+15.99492]GSSIGYHTSVSSPTPLVPDTYEPDGYNPEAPSIT[+203.07937][+153.06506]SSGR.S	M3(Oxidation / 15.9949); T37(OGlycan / 356.1444)	4	4654.11	4653.13	287.63	HexNAc(1) 153.065057	37	497	T	xiongyingying-B.ScanId;v=1;d1=33045.33045.4	hcd
20 μL	0.5 μg/μL	Q9P2N5|RBM27_HUMAN	Q9P2N5	RBM27_HUMAN	R.NLMGSSIGYHTSVSS[+203.07937][+153.06506]PTPLVPDTYEPDGYNPEAPSITSSGR.S	S15(OGlycan / 356.1444)	4	4637.12	4637.14	786.98	HexNAc(1) 153.065057	15	475	S	xiongyingying-B.ScanId;v=1;d1=35684.35684.4	hcd
20 μL	0.5 μg/μL	Q9P2N5|RBM27_HUMAN	Q9P2N5	RBM27_HUMAN	R.NLMGSSIGYHTSVSSPT[+203.07937][+153.06506]PLVPDTYEPDGYNPEAPSITSSGR.S	T17(OGlycan / 356.1444)	4	4637.11	4637.14	378.97	HexNAc(1) 153.065057	17	477	T	xiongyingying-B.ScanId;v=1;d1=35213.35213.4	hcd
20 μL	0.5 μg/μL	Q9P2N5|RBM27_HUMAN	Q9P2N5	RBM27_HUMAN	R.NLMGSSIGYHTSVSSPTPLVPDT[+203.07937][+153.06506]YEPDGYNPEAPSITSSGR.S	T23(OGlycan / 356.1444)	4	4638.13	4637.14	313.23	HexNAc(1) 153.065057	23	483	T	xiongyingying-B.ScanId;v=1;d1=36007.36007.4	hcd
20 μL	0.5 μg/μL	Q9P2N5|RBM27_HUMAN	Q9P2N5	RBM27_HUMAN	R.TQTQRPNLIGLTS[+203.07937][+153.06506]GDMDVNPR.A	S13(OGlycan / 356.1444)	4	2669.3	2669.31	514.59	HexNAc(1) 153.065057	13	523	S	xiongyingying-B.ScanId;v=1;d1=20022.20022.4	hcd
20 μL	0.5 μg/μL	Q9P2N5|RBM27_HUMAN	Q9P2N5	RBM27_HUMAN	R.AANIVIQTEPPVPVS[+203.07937][+153.06506]INSNITR.V	S15(OGlycan / 356.1444)	3	2689.42	2689.43	873.03	HexNAc(1) 153.065057	15	546	S	xiongyingying-B.ScanId;v=1;d1=32155.32155.3	hcd
20 μL	0.5 μg/μL	Q9P2N5|RBM27_HUMAN	Q9P2N5	RBM27_HUMAN	R.ENNEQPTLQSSAQLLLQQQQTLSHLSQQHHHLPQHLHQQQVLVAQSAPS[+203.07937][+153.06506]TVHGGIQK.M	S49(OGlycan / 356.1444)	6	6741.39	6741.41	786.41	HexNAc(1) 153.065057	49	722	S	xiongyingying-B.ScanId;v=1;d1=27814.27814.6	hcd
20 μL	0.5 μg/μL	Q9P2N5|RBM27_HUMAN	Q9P2N5	RBM27_HUMAN	K.M[+15.99492]M[+15.99492]S[+203.07937][+153.06506]KPQTSGAYVLNK.V	M1(Oxidation / 15.9949); M2(Oxidation / 15.9949); S3(OGlycan / 356.1444)	4	2042.96	2042.96	323.07	HexNAc(1) 153.065057	3	733	S	xiongyingying-B.ScanId;v=1;d1=5012.5012.4	hcd
20 μL	0.5 μg/μL	Q9P2N5|RBM27_HUMAN	Q9P2N5	RBM27_HUMAN	K.M[+15.99492]MS[+203.07937][+153.06506]KPQTSGAYVLNK.V	M1(Oxidation / 15.9949); S3(OGlycan / 356.1444)	4	2026.96	2026.97	353.3	HexNAc(1) 153.065057	3	733	S	xiongyingying-B.ScanId;v=1;d1=6841.6841.4	hcd
20 μL	0.5 μg/μL	Q9P2N5|RBM27_HUMAN	Q9P2N5	RBM27_HUMAN	K.MM[+15.99492]S[+203.07937][+153.06506]KPQTSGAYVLNK.V	M2(Oxidation / 15.9949); S3(OGlycan / 356.1444)	4	2026.96	2026.97	331.41	HexNAc(1) 153.065057	3	733	S	xiongyingying-B.ScanId;v=1;d1=6567.6567.4	hcd
20 μL	0.5 μg/μL	Q9P2N5|RBM27_HUMAN	Q9P2N5	RBM27_HUMAN	K.MM[+15.99492]S[+203.07937][+153.06506]KPQTSGAYVLNK.V	M2(Oxidation / 15.9949); S3(OGlycan / 356.1444)	4	2026.96	2026.97	235.59	HexNAc(1) 153.065057	3	733	S	xiongyingying-B.ScanId;v=1;d1=6308.6308.2	hcd
20 μL	0.5 μg/μL	Q9P2N5|RBM27_HUMAN	Q9P2N5	RBM27_HUMAN	K.MM[+15.99492]S[+203.07937][+153.06506]KPQTSGAYVLNK.V	M2(Oxidation / 15.9949); S3(OGlycan / 356.1444)	4	2026.96	2026.97	228.38	HexNAc(1) 153.065057	3	733	S	xiongyingying-B.ScanId;v=1;d1=6313.6313.3	hcd
20 μL	0.5 μg/μL	Q9P2N5|RBM27_HUMAN	Q9P2N5	RBM27_HUMAN	K.MM[+15.99492]S[+203.07937][+153.06506]KPQTSGAYVLNK.V	M2(Oxidation / 15.9949); S3(OGlycan / 356.1444)	4	2026.96	2026.97	214.67	HexNAc(1) 153.065057	3	733	S	xiongyingying-B.ScanId;v=1;d1=5975.5975.4	hcd
20 μL	0.5 μg/μL	Q9P2N5|RBM27_HUMAN	Q9P2N5	RBM27_HUMAN	K.MMS[+203.07937][+153.06506]KPQTSGAYVLNK.V	S3(OGlycan / 356.1444)	4	2010.96	2010.97	396.3	HexNAc(1) 153.065057	3	733	S	xiongyingying-B.ScanId;v=1;d1=7406.7406.4	hcd
20 μL	0.5 μg/μL	Q9P2N5|RBM27_HUMAN	Q9P2N5	RBM27_HUMAN	K.PQTS[+203.07937][+153.06506]GAYVLNK.V	S4(OGlycan / 356.1444)	3	1533.76	1533.77	563.46	HexNAc(1) 153.065057	4	738	S	xiongyingying-B.ScanId;v=1;d1=5899.5899.3	hcd
20 μL	0.5 μg/μL	Q9P2N5|RBM27_HUMAN	Q9P2N5	RBM27_HUMAN	K.PQTS[+203.07937][+153.06506]GAYVLNK.V	S4(OGlycan / 356.1444)	3	1533.76	1533.77	459.68	HexNAc(1) 153.065057	4	738	S	xiongyingying-B.ScanId;v=1;d1=5936.5936.2	hcd
20 μL	0.5 μg/μL	Q9P2N5|RBM27_HUMAN	Q9P2N5	RBM27_HUMAN	K.PQTS[+203.07937][+153.06506]GAYVLNK.V	S4(OGlycan / 356.1444)	3	1533.76	1533.77	386.07	HexNAc(1) 153.065057	4	738	S	xiongyingying-B.ScanId;v=1;d1=5879.5879.2	hcd
20 μL	0.5 μg/μL	Q8WYP5|ELYS_HUMAN	Q8WYP5	ELYS_HUMAN	K.S[+203.07937][+153.06506]LAM[+15.99492]SVTTSGFSEFTPQSILR.S	S1(OGlycan / 356.1444); M4(Oxidation / 15.9949)	3	2631.27	2631.27	531.28	HexNAc(1) 153.065057	1	1184	S	xiongyingying-B.ScanId;v=1;d1=36013.36013.3	hcd
20 μL	0.5 μg/μL	Q8WYP5|ELYS_HUMAN	Q8WYP5	ELYS_HUMAN	K.SLAMSVTTS[+203.07937][+153.06506]GFSEFTPQSILR.S	S9(OGlycan / 356.1444)	3	2615.26	2615.28	533.9	HexNAc(1) 153.065057	9	1192	S	xiongyingying-B.ScanId;v=1;d1=39482.39482.3	hcd
20 μL	0.5 μg/μL	P04844|RPN2_HUMAN	P04844	RPN2_HUMAN	K.FPEEEAPSTVLSQNLFT[+203.07937][+153.06506]PK.Q	T17(OGlycan / 356.1444)	3	2490.21	2490.21	569.19	HexNAc(1) 153.065057	17	521	T	xiongyingying-B.ScanId;v=1;d1=33798.33798.3	hcd
20 μL	0.5 μg/μL	Q9Y520|PRC2C_HUMAN	Q9Y520	PRC2C_HUMAN	K.LGPISPPQPPSVSAWNKPLTSFGSAPS[+203.07937][+153.06506]SEGAK.N	S27(OGlycan / 356.1444)	4	3547.77	3547.78	1167.97	HexNAc(1) 153.065057	27	2035	S	xiongyingying-B.ScanId;v=1;d1=33116.33116.4	hcd
20 μL	0.5 μg/μL	Q9Y520|PRC2C_HUMAN	Q9Y520	PRC2C_HUMAN	K.LGPISPPQPPSVS[+203.07937][+153.06506]AWNKPLTSFGSAPSSEGAK.N	S13(OGlycan / 356.1444)	4	3547.78	3547.78	988.06	HexNAc(1) 153.065057	13	2021	S	xiongyingying-B.ScanId;v=1;d1=33005.33005.2	hcd
20 μL	0.5 μg/μL	Q9Y520|PRC2C_HUMAN	Q9Y520	PRC2C_HUMAN	K.AVSEMSTEIGTMIS[+203.07937][+153.06506]VSSAEYGTNAK.E	S14(OGlycan / 356.1444)	3	2919.33	2919.33	276.82	HexNAc(1) 153.065057	14	2173	S	xiongyingying-B.ScanId;v=1;d1=30984.30984.3	hcd
[truncated: 3,224 more rows]

## Sheet: TableS2
Replicate 1																Replicate 2																Replicate 3
[truncated: 1,582 more rows]

## Sheet: TableS3
Identified O-GlcNAc glycoproteins in this work by 3 biological replicates							Identified O-GlcNAc glycosites in this work by 3 biological replicates
[truncated: 1,608 more rows]

[truncated: 11 more sheets: TableS4, TableS5, TableS6, TableS7, TableS8, TableS9, TableS10, TableS11, TableS12, TableS13, TableS14]
